# Supplementary material for: Coupling thermotolerance and high production of recombinant protein by CYR1N1546K mutation via cAMP signaling cascades
Source: Commun Biol. 2024 May 24;7:627. doi: 10.1038/s42003-024-06341-z (PMC11126729; doi:10.1038/s42003-024-06341-z)
Supplement: Supplementary file 4 — Supplement Data 1 [file 42003_2024_6341_MOESM4_ESM.xls]

## Sheet: TableS1_SNP_InDel_in_FIM1
CHROM	POS	REF	ALT	TYPE	FILTER	Samples	TRANSITION	HET	HOM-REF	HOM-VAR	NO-CALL	VAR	AC	AF	AN	QUAL	DP	QD	MQ	BaseQRankSum	ReadPosRankSum	MQRankSum	FS	1_23_4.AD	1_23_4.DP	1_23_4.GT	1_23_4.MAF	3444_4.AD	3444_4.DP	3444_4.GT	3444_4.MAF	EFFECT	IMPACT	GENE	GENEID	FEATUREID	RANK	HGVS_C	HGVS_P	CDNA_LEN	AA_LEN	Des.	GO	KEGG	COG/KOG
CP015054.1	6578	CA	C	INDEL	PASS	FDHY23,LHP1044	-1	2	0	0	0	2	2	0.5	4	6839.46	876	9.65	59.97	5.08	-7.017	0	2.813	108	445	CA|C	24.27	86	264	CA/C	32.58	intergenic_region	MODIFIER	FIM1_2-FIM1_3	FIM1_2-FIM1_3	FIM1_2-FIM1_3	-1	n.6579delA	.	-1	-1	-	-	-	-
CP015054.1	6582	A	G	SNP	PASS	FDHY23,LHP1044	1	2	0	0	0	2	2	0.5	4	6664.46	883	9.29	59.97	4.61	-6.432	0	3.611	118	447	A|G	26.4	93	270	A/G	34.44	intergenic_region	MODIFIER	FIM1_2-FIM1_3	FIM1_2-FIM1_3	FIM1_2-FIM1_3	-1	n.6582A>G	.	-1	-1	-	-	-	-
CP015054.1	6601	TCTTGCCTCCC	T	INDEL	PASS	FDHY23,LHP1044	-1	2	0	0	0	2	2	0.5	4	6697.46	1051	8.08	59.95	2.13	-3.362	0	4.954	111	507	TCTTGCCTCCC/T	21.89	95	322	TCTTGCCTCCC/T	29.5	intergenic_region	MODIFIER	FIM1_2-FIM1_3	FIM1_2-FIM1_3	FIM1_2-FIM1_3	-1	n.6602_6611delCTTGCCTCCC	.	-1	-1	-	-	-	-
CP015054.1	6637	C	T	SNP	PASS	FDHY23,LHP1044	1	2	0	0	0	2	2	0.5	4	20572.5	1202	20.95	59.49	1.38	-1.117	-3.309	8.101	261	551	C|T	47.37	245	431	C|T	56.84	intergenic_region	MODIFIER	FIM1_2-FIM1_3	FIM1_2-FIM1_3	FIM1_2-FIM1_3	-1	n.6637C>T	.	-1	-1	-	-	-	-
CP015054.1	6645	C	T	SNP	PASS	FDHY23,LHP1044	1	2	0	0	0	2	2	0.5	4	22595.5	1269	21.58	59.45	1.7	-1.097	-3.434	8.134	303	593	C|T	51.1	265	454	C|T	58.37	intergenic_region	MODIFIER	FIM1_2-FIM1_3	FIM1_2-FIM1_3	FIM1_2-FIM1_3	-1	n.6645C>T	.	-1	-1	-	-	-	-
CP015054.1	6662	G	A	SNP	PASS	FDHY23,LHP1044	1	2	0	0	0	2	2	0.5	4	26577.5	1387	22.89	59.44	1.91	-0.898	-3.841	9.552	375	653	G|A	57.43	320	508	G|A	62.99	intergenic_region	MODIFIER	FIM1_2-FIM1_3	FIM1_2-FIM1_3	FIM1_2-FIM1_3	-1	n.6662G>A	.	-1	-1	-	-	-	-
CP015054.1	6690	G	GTCTCCTCTCTCCTC	INDEL	PASS	FDHY23,LHP1044	-1	2	0	0	0	2	2	0.5	4	28290.5	1535	24.02	59.4	0.353	0.179	-3.64	5.095	397	680	G/GTCTCCTCTCTCCTC	58.38	325	498	G/GTCTCCTCTCTCCTC	65.26	intergenic_region	MODIFIER	FIM1_2-FIM1_3	FIM1_2-FIM1_3	FIM1_2-FIM1_3	-1	n.6690_6691insTCTCCTCTCTCCTC	.	-1	-1	-	-	-	-
CP015054.1	6705	A	AT	INDEL	PASS	FDHY23,LHP1044	-1	2	0	0	0	2	2	0.5	4	37602.5	1434	27.45	59.31	1.56	-0.503	-3.963	4.307	468	762	A|AT	61.42	423	608	A|AT	69.57	intergenic_region	MODIFIER	FIM1_2-FIM1_3	FIM1_2-FIM1_3	FIM1_2-FIM1_3	-1	n.6705_6706insT	.	-1	-1	-	-	-	-
CP015054.1	6715	A	C	SNP	PASS	FDHY23,LHP1044	0	2	0	0	0	2	2	0.5	4	39329.5	1491	27.56	59.29	4.42	-0.36	-4.207	5.287	496	786	A|C	63.1	449	641	A|C	70.05	intergenic_region	MODIFIER	FIM1_2-FIM1_3	FIM1_2-FIM1_3	FIM1_2-FIM1_3	-1	n.6715A>C	.	-1	-1	-	-	-	-
CP015054.1	6718	A	G	SNP	PASS	FDHY23,LHP1044	1	2	0	0	0	2	2	0.5	4	39697.5	1491	27.84	59.28	3.12	-0.528	-4.18	5.323	503	789	A/G	63.75	448	637	A|G	70.33	intergenic_region	MODIFIER	FIM1_2-FIM1_3	FIM1_2-FIM1_3	FIM1_2-FIM1_3	-1	n.6718A>G	.	-1	-1	-	-	-	-
CP015054.1	6738	G	C	SNP	PASS	FDHY23,LHP1044	0	2	0	0	0	2	2	0.5	4	40592.5	1472	28.71	59.26	3.39	-2.547	-4	4.489	512	772	G|C	66.32	463	642	G|C	72.12	intergenic_region	MODIFIER	FIM1_2-FIM1_3	FIM1_2-FIM1_3	FIM1_2-FIM1_3	-1	n.6738G>C	.	-1	-1	-	-	-	-
CP015054.1	6743	A	G	SNP	PASS	FDHY23,LHP1044	1	2	0	0	0	2	2	0.5	4	41729.5	1480	29.2	59.29	1.42	-3.381	-3.895	2.721	527	779	A|G	67.65	472	650	A|G	72.62	intergenic_region	MODIFIER	FIM1_2-FIM1_3	FIM1_2-FIM1_3	FIM1_2-FIM1_3	-1	n.6743A>G	.	-1	-1	-	-	-	-
CP015054.1	6747	T	C	SNP	PASS	FDHY23,LHP1044	1	2	0	0	0	2	2	0.5	4	42035.5	1485	29.25	59.3	2.1	-3.98	-3.78	4.521	532	783	T|C	67.94	479	654	T|C	73.24	intergenic_region	MODIFIER	FIM1_2-FIM1_3	FIM1_2-FIM1_3	FIM1_2-FIM1_3	-1	n.6747T>C	.	-1	-1	-	-	-	-
CP015054.1	6755	A	T	SNP	PASS	FDHY23,LHP1044	0	2	0	0	0	2	2	0.5	4	42328.5	1494	29.19	59.37	1.79	-3.301	-3.42	4.521	549	804	A|T	68.28	470	646	A/T	72.76	intergenic_region	MODIFIER	FIM1_2-FIM1_3	FIM1_2-FIM1_3	FIM1_2-FIM1_3	-1	n.6755A>T	.	-1	-1	-	-	-	-
CP015054.1	6756	G	A	SNP	PASS	FDHY23,LHP1044	1	2	0	0	0	2	2	0.5	4	42177.5	1491	29.07	59.39	1.03	-3.239	-3.36	5.501	548	803	G|A	68.24	472	648	G|A	72.84	intergenic_region	MODIFIER	FIM1_2-FIM1_3	FIM1_2-FIM1_3	FIM1_2-FIM1_3	-1	n.6756G>A	.	-1	-1	-	-	-	-
CP015054.1	6831	C	T	SNP	PASS	FDHY23,LHP1044	1	2	0	0	0	2	2	0.5	4	49540.5	1619	30.75	59.99	2.33	0.517	0	0.602	622	859	C|T	72.41	578	752	C|T	76.86	intergenic_region	MODIFIER	FIM1_2-FIM1_3	FIM1_2-FIM1_3	FIM1_2-FIM1_3	-1	n.6831C>T	.	-1	-1	-	-	-	-
CP015054.1	6838	A	C	SNP	PASS	FDHY23,LHP1044	0	2	0	0	0	2	2	0.5	4	52026.5	1663	31.42	59.99	1.24	0.115	0	0	639	878	A|C	72.78	602	778	A|C	77.38	intergenic_region	MODIFIER	FIM1_2-FIM1_3	FIM1_2-FIM1_3	FIM1_2-FIM1_3	-1	n.6838A>C	.	-1	-1	-	-	-	-
CP015054.1	6859	T	C	SNP	PASS	FDHY23,LHP1044	1	2	0	0	0	2	2	0.5	4	53553.5	1697	31.63	60	0.117	0.45	0	0.61	662	900	T|C	73.56	613	793	T|C	77.3	intergenic_region	MODIFIER	FIM1_2-FIM1_3	FIM1_2-FIM1_3	FIM1_2-FIM1_3	-1	n.6859T>C	.	-1	-1	-	-	-	-
CP015054.1	6876	C	CT	INDEL	PASS	FDHY23,LHP1044	-1	2	0	0	0	2	2	0.5	4	54647.5	1757	31.26	60	2.78	-0.128	0	0.615	688	930	C|CT	73.98	640	818	C/CT	78.24	intergenic_region	MODIFIER	FIM1_2-FIM1_3	FIM1_2-FIM1_3	FIM1_2-FIM1_3	-1	n.6876_6877insT	.	-1	-1	-	-	-	-
CP015054.1	6929	T	A	SNP	PASS	FDHY23,LHP1044	0	2	0	0	0	2	2	0.5	4	42030.5	1693	24.88	60	1.42	0.121	0	0	666	919	T/A	72.47	601	770	T/A	78.05	intergenic_region	MODIFIER	FIM1_2-FIM1_3	FIM1_2-FIM1_3	FIM1_2-FIM1_3	-1	n.6929T>A	.	-1	-1	-	-	-	-
CP015054.1	6977	G	A	SNP	PASS	FDHY23,LHP1044	1	2	0	0	0	2	2	0.5	4	42717.5	1717	24.95	60	-1.692	0.772	0	2.1	670	909	G/A	73.71	641	803	G/A	79.83	intergenic_region	MODIFIER	FIM1_2-FIM1_3	FIM1_2-FIM1_3	FIM1_2-FIM1_3	-1	n.6977G>A	.	-1	-1	-	-	-	-
CP015054.1	6986	C	T	SNP	PASS	FDHY23,LHP1044	1	2	0	0	0	2	2	0.5	4	9130.46	1679	5.46	60	0.292	0.644	0	0	232	893	C/T	25.98	159	780	C/T	20.38	intergenic_region	MODIFIER	FIM1_2-FIM1_3	FIM1_2-FIM1_3	FIM1_2-FIM1_3	-1	n.6986C>T	.	-1	-1	-	-	-	-
CP015054.1	7041	C	CT	INDEL	PASS	FDHY23,LHP1044	-1	2	0	0	0	2	2	0.5	4	25674.5	1748	15.09	60	0.696	-0.003	0	1.104	445	920	C/CT	48.37	473	781	C/CT	60.56	intergenic_region	MODIFIER	FIM1_2-FIM1_3	FIM1_2-FIM1_3	FIM1_2-FIM1_3	-1	n.7041_7042insT	.	-1	-1	-	-	-	-
CP015054.1	7071	T	G	SNP	PASS	FDHY23,LHP1044	0	2	0	0	0	2	2	0.5	4	59890.5	1873	32.06	60	0.611	0.722	0	0	758	1006	T|G	75.35	702	862	T|G	81.44	intergenic_region	MODIFIER	FIM1_2-FIM1_3	FIM1_2-FIM1_3	FIM1_2-FIM1_3	-1	n.7071T>G	.	-1	-1	-	-	-	-
CP015054.1	7079	T	A	SNP	PASS	FDHY23,LHP1044	0	2	0	0	0	2	2	0.5	4	60464.5	1895	31.97	60	0.014	1.44	0	0	763	1012	T|A	75.4	714	879	T|A	81.23	intergenic_region	MODIFIER	FIM1_2-FIM1_3	FIM1_2-FIM1_3	FIM1_2-FIM1_3	-1	n.7079T>A	.	-1	-1	-	-	-	-
CP015054.1	7133	T	C	SNP	PASS	FDHY23,LHP1044	1	2	0	0	0	2	2	0.5	4	46831.5	1843	25.49	60	-0.459	0.812	0	0	741	989	T/C	74.92	692	848	T/C	81.6	intergenic_region	MODIFIER	FIM1_2-FIM1_3	FIM1_2-FIM1_3	FIM1_2-FIM1_3	-1	n.7133T>C	.	-1	-1	-	-	-	-
CP015054.1	7196	C	A	SNP	PASS	FDHY23,LHP1044	0	2	0	0	0	2	2	0.5	4	25113.5	1684	14.95	59.98	-0.347	-2.98	-0.912	1.741	417	907	C/A	45.98	421	773	C/A	54.46	synonymous_variant	LOW	FIM1_3	FIM1_3	gnl	0	protein_coding	2024-01-01	-1	1164	-	-	-	-
CP015054.1	7212	G	GCCTCATCTACTACCTCATCTACTACCTCATCTACTA	INDEL	PASS	FDHY23,LHP1044	-1	2	0	0	0	2	2	0.5	4	18307.5	1545	15.7	59.98	4.79	-2.313	-1.201	6.106	285	699	G/GCCTCATCTACTACCTCATCTACTACCTCATCTACTA	40.77	188	467	G/GCCTCATCTACTACCTCATCTACTACCTCATCTACTA	40.26	conservative_inframe_insertion	MODERATE	FIM1_3	FIM1_3	gnl	0	protein_coding	2024-01-01	-1	1164	-	-	-	-
CP015054.1	7241	C	T	SNP	PASS	FDHY23,LHP1044	1	2	0	0	0	2	2	0.5	4	15254.5	1351	11.33	59.98	-1.409	3.57	1.03	0.562	261	761	C/T	34.3	173	585	C/T	29.57	synonymous_variant	LOW	FIM1_3	FIM1_3	gnl	0	protein_coding	2024-01-01	-1	1164	-	-	-	-
CP015054.1	7242	C	T	SNP	PASS	FDHY23,LHP1044	1	2	0	0	0	2	2	0.5	4	17336.5	1357	12.81	59.98	2.87	-5.235	-1.154	0.533	266	761	C/T	34.95	253	592	C/T	42.74	missense_variant	MODERATE	FIM1_3	FIM1_3	gnl	0	protein_coding	2024-01-01	-1	1164	-	-	-	-
CP015054.1	7243	C	T	SNP	PASS	FDHY23,LHP1044	1	2	0	0	0	2	2	0.5	4	15184.5	1345	11.31	59.98	1.86	4.46	1.01	0.56	254	760	C/T	33.42	170	583	C/T	29.16	missense_variant	MODERATE	FIM1_3	FIM1_3	gnl	0	protein_coding	2024-01-01	-1	1164	-	-	-	-
CP015054.1	7265	T	C	SNP	PASS	FDHY23,LHP1044	1	2	0	0	0	2	2	0.5	4	36168.5	1425	25.43	59.98	2.94	-0.36	-0.644	0	549	802	T/C	68.45	437	620	T/C	70.48	synonymous_variant	LOW	FIM1_3	FIM1_3	gnl	0	protein_coding	2024-01-01	-1	1164	-	-	-	-
CP015054.1	7322	C	T	SNP	PASS	FDHY23,LHP1044	1	2	0	0	0	2	2	0.5	4	26744.5	1743	15.38	59.93	4.62	2.14	3.16	1.09	432	973	C/T	44.4	400	766	C/T	52.22	synonymous_variant	LOW	FIM1_3	FIM1_3	gnl	0	protein_coding	2024-01-01	-1	1164	-	-	-	-
CP015054.1	7337	C	G	SNP	PASS	FDHY23,LHP1044	0	2	0	0	0	2	2	0.5	4	47097.5	1793	26.34	59.99	1.66	0.726	0	1.259	727	1018	C/G	71.41	596	770	C/G	77.4	missense_variant	MODERATE	FIM1_3	FIM1_3	gnl	0	protein_coding	2024-01-01	-1	1164	-	-	-	-
CP015054.1	7432	A	C	SNP	PASS	FDHY23,LHP1044	0	2	0	0	0	2	2	0.5	4	4746.46	2162	2.2	60	1.45	-4.361	0	1.86	147	1209	A|C	12.16	90	948	A|C	9.49	missense_variant	MODERATE	FIM1_3	FIM1_3	gnl	0	protein_coding	2024-01-01	-1	1164	-	-	-	-
CP015054.1	7433	T	A	SNP	PASS	FDHY23,LHP1044	0	2	0	0	0	2	2	0.5	4	4945.46	2187	2.27	60	1.98	-4.639	0	0.835	156	1226	T|A	12.72	95	956	T|A	9.94	missense_variant	MODERATE	FIM1_3	FIM1_3	gnl	0	protein_coding	2024-01-01	-1	1164	-	-	-	-
CP015054.1	7455	C	A	SNP	PASS	FDHY23,LHP1044	0	2	0	0	0	2	2	0.5	4	52062.5	2333	22.59	60	-2.01	2.29	1.4	1.152	800	1289	C/A	62.06	672	1016	C/A	66.14	synonymous_variant	LOW	FIM1_3	FIM1_3	gnl	0	protein_coding	2024-01-01	-1	1164	-	-	-	-
CP015054.1	7456	G	A	SNP	PASS	FDHY23,LHP1044	1	2	0	0	0	2	2	0.5	4	10625.5	2311	4.62	60	2.56	-2.303	-2.126	1.506	228	1288	G/A	17.7	153	1011	G/A	15.13	missense_variant	MODERATE	FIM1_3	FIM1_3	gnl	0	protein_coding	2024-01-01	-1	1164	-	-	-	-
CP015054.1	7457	G	C,A	SNP	PASS	FDHY23,LHP1044	-1	2	0	0	0	2	2,1	0.500,0.250	4	48381.7	2306	21.16	60	0.237	0.372	-0.472	0	800::230	1282	C/A	80.34	663::156	1004	G/C	81.57	synonymous_variant,synonymous_variant	LOW,LOW	FIM1_3,FIM1_3	FIM1_3,FIM1_3	gnl,gnl	0,0	protein_coding,protein_coding	1/1,1/1	-1,-1	11641164	-	-	-	-
CP015054.1	7479	C	G	SNP	PASS	FDHY23,LHP1044	0	2	0	0	0	2	2	0.5	4	15875.5	2434	6.53	59.99	1.89	2.17	-2.087	1.396	311	1384	C/G	22.47	195	1046	C|G	18.64	missense_variant	MODERATE	FIM1_3	FIM1_3	gnl	0	protein_coding	2024-01-01	-1	1164	-	-	-	-
CP015054.1	7480	C	T	SNP	PASS	FDHY23,LHP1044	1	2	0	0	0	2	2	0.5	4	16022.5	2441	6.57	59.99	1.43	2.12	-2.059	1.369	316	1387	C|T	22.78	200	1050	C/T	19.05	missense_variant	MODERATE	FIM1_3	FIM1_3	gnl	0	protein_coding	2024-01-01	-1	1164	-	-	-	-
CP015054.1	7489	G	C	SNP	PASS	FDHY23,LHP1044	0	2	0	0	0	2	2	0.5	4	17663.5	2484	7.13	59.99	1.55	3.9	-1.974	2.151	341	1414	G|C	24.12	217	1065	G|C	20.38	missense_variant	MODERATE	FIM1_3	FIM1_3	gnl	0	protein_coding	2024-01-01	-1	1164	-	-	-	-
CP015054.1	7506	C	T	SNP	PASS	FDHY23,LHP1044	1	2	0	0	0	2	2	0.5	4	75013.5	2533	29.67	60	2.85	2.17	0	0.7	1171	1442	C/T	81.21	909	1086	C/T	83.7	synonymous_variant	LOW	FIM1_3	FIM1_3	gnl	0	protein_coding	2024-01-01	-1	1164	-	-	-	-
CP015054.1	7510	G	A	SNP	PASS	FDHY23,LHP1044	1	2	0	0	0	2	2	0.5	4	22611.5	2546	8.9	60	0.624	3.58	0	0	403	1451	G/A	27.77	260	1089	G/A	23.88	missense_variant	MODERATE	FIM1_3	FIM1_3	gnl	0	protein_coding	2024-01-01	-1	1164	-	-	-	-
CP015054.1	7526	C	T	SNP	PASS	FDHY23,LHP1044	1	2	0	0	0	2	2	0.5	4	27201.5	2688	10.18	60	0.655	1.82	0	0	467	1527	C/T	30.58	308	1145	C/T	26.9	synonymous_variant	LOW	FIM1_3	FIM1_3	gnl	0	protein_coding	2024-01-01	-1	1164	-	-	-	-
CP015054.1	7530	A	G	SNP	PASS	FDHY23,LHP1044	1	2	0	0	0	2	2	0.5	4	6333.46	2720	2.35	59.99	3.41	3.21	0	0	247	1539	A/G	16.05	140	1161	A/G	12.06	missense_variant	MODERATE	FIM1_3	FIM1_3	gnl	0	protein_coding	2024-01-01	-1	1164	-	-	-	-
CP015054.1	7549	A	G	SNP	PASS	FDHY23,LHP1044	1	2	0	0	0	2	2	0.5	4	28872.5	2635	11.05	59.99	1.2	1.27	0	0.561	491	1496	A/G	32.82	315	1117	A|G	28.2	missense_variant	MODERATE	FIM1_3	FIM1_3	gnl	0	protein_coding	2024-01-01	-1	1164	-	-	-	-
CP015054.1	7550	A	T	SNP	PASS	FDHY23,LHP1044	0	2	0	0	0	2	2	0.5	4	28889.5	2636	11.06	59.99	-0.158	1.2	0	0.561	492	1496	A/T	32.89	316	1117	A|T	28.29	missense_variant	MODERATE	FIM1_3	FIM1_3	gnl	0	protein_coding	2024-01-01	-1	1164	-	-	-	-
CP015054.1	7557	A	C	SNP	PASS	FDHY23,LHP1044	0	2	0	0	0	2	2	0.5	4	29064.5	2634	11.2	59.99	-0.03	1.43	0	0.565	492	1486	A/C	33.11	313	1108	A|C	28.25	missense_variant	MODERATE	FIM1_3	FIM1_3	gnl	0	protein_coding	2024-01-01	-1	1164	-	-	-	-
CP015054.1	7570	C	A	SNP	PASS	FDHY23,LHP1044	0	2	0	0	0	2	2	0.5	4	29730.5	2746	10.98	59.99	0.249	1.97	0	1.209	509	1568	C|A	32.46	316	1140	C/A	27.72	missense_variant	MODERATE	FIM1_3	FIM1_3	gnl	0	protein_coding	2024-01-01	-1	1164	-	-	-	-
CP015054.1	7580	C	T	SNP	PASS	FDHY23,LHP1044	1	2	0	0	0	2	2	0.5	4	27808.5	2709	10.46	59.99	0.263	1.86	0	1.208	491	1554	C|T	31.6	303	1105	C/T	27.42	synonymous_variant	LOW	FIM1_3	FIM1_3	gnl	0	protein_coding	2024-01-01	-1	1164	-	-	-	-
CP015054.1	7595	C	G	SNP	PASS	FDHY23,LHP1044	0	2	0	0	0	2	2	0.5	4	26274.5	2641	10.22	59.99	-0.482	2.3	0	1.964	459	1509	C|G	30.42	281	1063	C|G	26.43	synonymous_variant	LOW	FIM1_3	FIM1_3	gnl	0	protein_coding	2024-01-01	-1	1164	-	-	-	-
CP015054.1	7598	T	C	SNP	PASS	FDHY23,LHP1044	1	2	0	0	0	2	2	0.5	4	26118.5	2644	10.15	59.99	-0.392	2.07	0	2.765	457	1505	T|C	30.37	280	1068	T|C	26.22	synonymous_variant	LOW	FIM1_3	FIM1_3	gnl	0	protein_coding	2024-01-01	-1	1164	-	-	-	-
CP015054.1	7608	G	A	SNP	PASS	FDHY23,LHP1044	1	2	0	0	0	2	2	0.5	4	26115.5	2677	10.06	59.99	-1.736	0.692	0	3.644	462	1520	G|A	30.39	282	1075	G|A	26.23	missense_variant	MODERATE	FIM1_3	FIM1_3	gnl	0	protein_coding	2024-01-01	-1	1164	-	-	-	-
CP015054.1	7609	C	A	SNP	PASS	FDHY23,LHP1044	0	2	0	0	0	2	2	0.5	4	26248.5	2692	10.06	59.99	-1.702	0.798	0	3.662	462	1528	C|A	30.24	284	1080	C|A	26.3	missense_variant	MODERATE	FIM1_3	FIM1_3	gnl	0	protein_coding	2024-01-01	-1	1164	-	-	-	-
CP015054.1	7616	C	T	SNP	PASS	FDHY23,LHP1044	1	2	0	0	0	2	2	0.5	4	25025.5	2682	9.66	59.99	-0.575	0.174	0	5.668	458	1525	C|T	30.03	276	1065	C|T	25.92	synonymous_variant	LOW	FIM1_3	FIM1_3	gnl	0	protein_coding	2024-01-01	-1	1164	-	-	-	-
CP015054.1	7642	A	G	SNP	PASS	FDHY23,LHP1044	1	2	0	0	0	2	2	0.5	4	71476.5	2778	27.24	60	0.338	1.11	0	0.709	1243	1520	A/G	81.78	937	1104	A/G	84.87	missense_variant	MODERATE	FIM1_3	FIM1_3	gnl	0	protein_coding	2024-01-01	-1	1164	-	-	-	-
CP015054.1	7690	A	G	SNP	PASS	FDHY23,LHP1044	1	2	0	0	0	2	2	0.5	4	11866.5	2666	4.93	59.96	-1.315	2.62	0	18.31	279	1392	A|G	20.04	155	1017	A|G	15.24	missense_variant	MODERATE	FIM1_3	FIM1_3	gnl	0	protein_coding	2024-01-01	-1	1164	-	-	-	-
CP015054.1	7698	G	A	SNP	PASS	FDHY23,LHP1044	1	2	0	0	0	2	2	0.5	4	10981.5	2664	4.61	59.82	-2.293	2.12	0	16.979	259	1381	G|A	18.75	140	1003	G|A	13.96	missense_variant	MODERATE	FIM1_3	FIM1_3	gnl	0	protein_coding	2024-01-01	-1	1164	-	-	-	-
CP015054.1	7763	C	T	SNP	PASS	FDHY23,LHP1044	1	2	0	0	0	2	2	0.5	4	11001.5	2397	5.18	59.69	0.161	2.69	0.502	1.465	233	1167	C|T	19.97	161	958	C|T	16.81	synonymous_variant	LOW	FIM1_3	FIM1_3	gnl	0	protein_coding	2024-01-01	-1	1164	-	-	-	-
CP015054.1	7767	A	T	SNP	PASS	FDHY23,LHP1044	0	2	0	0	0	2	2	0.5	4	10847.5	2401	5.1	59.69	-0.512	2.5	0.557	2.159	272	1156	A/T	23.53	205	973	A/T	21.07	missense_variant	MODERATE	FIM1_3	FIM1_3	gnl	0	protein_coding	2024-01-01	-1	1164	-	-	-	-
CP015054.1	7776	G	A	SNP	PASS	FDHY23,LHP1044	1	2	0	0	0	2	2	0.5	4	10823.5	2369	5.15	59.69	1.63	2.64	0	3.346	235	1135	G|A	20.7	151	967	G|A	15.62	missense_variant	MODERATE	FIM1_3	FIM1_3	gnl	0	protein_coding	2024-01-01	-1	1164	-	-	-	-
CP015054.1	7802	G	T	SNP	PASS	FDHY23,LHP1044	0	2	0	0	0	2	2	0.5	4	11503.5	2312	5.63	59.68	2.2	0.481	0	1.308	273	1090	G/T	25.05	219	954	G/T	22.96	missense_variant	MODERATE	FIM1_3	FIM1_3	gnl	0	protein_coding	2024-01-01	-1	1164	-	-	-	-
CP015054.1	7832	T	G	SNP	PASS	FDHY23,LHP1044	0	2	0	0	0	2	2	0.5	4	5867.46	2196	3.01	59.67	-0.267	0.177	0	12.675	213	1050	T/G	20.29	123	901	T/G	13.65	synonymous_variant	LOW	FIM1_3	FIM1_3	gnl	0	protein_coding	2024-01-01	-1	1164	-	-	-	-
CP015054.1	7929	G	GA	INDEL	PASS	FDHY23,LHP1044	-1	2	0	0	0	2	2	0.5	4	12688.5	1965	8.81	60	0.682	5.98	0	4.84	213	704	G/GA	30.26	154	736	G/GA	20.92	frameshift_variant	HIGH	FIM1_3	FIM1_3	gnl	0	protein_coding	2024-01-01	-1	1164	-	-	-	-
CP015054.1	7931	G	GA	INDEL	PASS	FDHY23,LHP1044	-1	2	0	0	0	2	2	0.5	4	14916.3	1950	10.25	60	0.817	6.18	0	4.906	216	711	G/GA	30.38	154	744	G/GA	20.7	frameshift_variant	HIGH	FIM1_3	FIM1_3	gnl	0	protein_coding	2024-01-01	-1	1164	-	-	-	-
CP015054.1	7935	AGC	A	INDEL	PASS	FDHY23,LHP1044	-1	2	0	0	0	2	2	0.5	4	14892.3	1937	10.37	60	2.48	5.83	0	5.925	216	702	AGC/A	30.77	154	734	AGC/A	20.98	frameshift_variant	HIGH	FIM1_3	FIM1_3	gnl	0	protein_coding	2024-01-01	-1	1164	-	-	-	-
CP015054.1	7942	T	C	SNP	PASS	FDHY23,LHP1044	1	2	0	0	0	2	2	0.5	4	12054.5	1902	9.02	60	0.692	3.97	0	4.738	216	678	T/C	31.86	154	659	T/C	23.37	missense_variant	MODERATE	FIM1_3	FIM1_3	gnl	0	protein_coding	2024-01-01	-1	1164	-	-	-	-
CP015054.1	7943	C	A	SNP	PASS	FDHY23,LHP1044	0	2	0	0	0	2	2	0.5	4	12150.5	1693	9.06	60	2.17	4.04	0	5.777	216	675	C/A	32	156	666	C/A	23.42	synonymous_variant	LOW	FIM1_3	FIM1_3	gnl	0	protein_coding	2024-01-01	-1	1164	-	-	-	-
CP015054.1	7951	A	G	SNP	PASS	FDHY23,LHP1044	1	2	0	0	0	2	2	0.5	4	16196.5	1722	14.04	60	1.73	0.188	0	7.741	216	589	A/G	36.67	154	565	A/G	27.26	missense_variant	MODERATE	FIM1_3	FIM1_3	gnl	0	protein_coding	2024-01-01	-1	1164	-	-	-	-
CP015054.1	15681	A	ACCAG	INDEL	PASS	FDHY23,LHP1044	-1	2	0	0	0	2	2	0.5	4	4367.5	207	27.24	35	0.835	-1.674	0.818	56.667	1	119	A|ACCAG	0.84	4	86	A|ACCAG	4.65	frameshift_variant	HIGH	FIM1_5	FIM1_5	gnl	0	protein_coding	2024-01-01	-1	2523	-	GO:0031589;GO:0000128;GO:0005576;GO:0009277;GO:0000501;GO:0005537;GO:0031225	-	-
CP015054.1	15682	T	TGGAGTATGTGGTGGTGTAAGTACCGGTCCATCCTGCATTGATTGTGGTTGCTGTTTCAACCTGAGGAGTCTCGACAAGGAAGTTTGTCTTAACAGTTGGTATTCCATCAGCACCAGTCTCTGTGGAAATAC	INDEL	PASS	FDHY23,LHP1044	-1	2	0	0	0	2	2	0.5	4	4366.5	208	20.99	35.02	0.747	-1.674	0.404	68.976	3	121	T|TGGAGTATGTGGTGGTGTAAGTACCGGTCCATCCTGCATTGATTGTGGTTGCTGTTTCAACCTGAGGAGTCTCGACAAGGAAGTTTGTCTTAACAGTTGGTATTCCATCAGCACCAGTCTCTGTGGAAATAC	2.48	5	87	T|TGGAGTATGTGGTGGTGTAAGTACCGGTCCATCCTGCATTGATTGTGGTTGCTGTTTCAACCTGAGGAGTCTCGACAAGGAAGTTTGTCTTAACAGTTGGTATTCCATCAGCACCAGTCTCTGTGGAAATAC	5.75	frameshift_variant	HIGH	FIM1_5	FIM1_5	gnl	0	protein_coding	2024-01-01	-1	2523	-	GO:0031589;GO:0000128;GO:0005576;GO:0009277;GO:0000501;GO:0005537;GO:0031225	-	-
CP015054.1	15817	C	T	SNP	PASS	FDHY23,LHP1044	1	0	0	2	0	2	4	1	4	15903.1	354	28.2	50.64	-	-	-	0	212	212	T|T	100	141	141	T|T	100	missense_variant	MODERATE	FIM1_5	FIM1_5	gnl	0	protein_coding	2024-01-01	-1	2523	-	GO:0031589;GO:0000128;GO:0005576;GO:0009277;GO:0000501;GO:0005537;GO:0031225	-	-
CP015054.1	15822	C	T	SNP	PASS	FDHY23,LHP1044	1	0	0	2	0	2	4	1	4	15949.1	352	25	50.73	-	-	-	0	210	210	T|T	100	141	141	T|T	100	synonymous_variant	LOW	FIM1_5	FIM1_5	gnl	0	protein_coding	2024-01-01	-1	2523	-	GO:0031589;GO:0000128;GO:0005576;GO:0009277;GO:0000501;GO:0005537;GO:0031225	-	-
CP015054.1	15839	G	A	SNP	PASS	FDHY23,LHP1044	1	0	0	2	0	2	4	1	4	15713.1	349	29.56	50.85	-	-	-	0	205	205	A|A	100	143	143	A|A	100	missense_variant	MODERATE	FIM1_5	FIM1_5	gnl	0	protein_coding	2024-01-01	-1	2523	-	GO:0031589;GO:0000128;GO:0005576;GO:0009277;GO:0000501;GO:0005537;GO:0031225	-	-
CP015054.1	15843	T	C	SNP	PASS	FDHY23,LHP1044	1	0	0	2	0	2	4	1	4	15651.1	349	30.62	50.9	-	-	-	0	206	206	C|C	100	142	142	C|C	100	synonymous_variant	LOW	FIM1_5	FIM1_5	gnl	0	protein_coding	2024-01-01	-1	2523	-	GO:0031589;GO:0000128;GO:0005576;GO:0009277;GO:0000501;GO:0005537;GO:0031225	-	-
CP015054.1	34931	T	A	SNP	PASS	LHP1044	0	1	1	0	0	1	1	0.25	4	88.89	81	2.22	59.99	-1.662	-1.798	0	0	10	39	T/T	25.64	13	40	T|A	32.5	missense_variant	MODERATE	FIM1_14	FIM1_14	gnl	0	protein_coding	2024-01-01	-1	612	-	GO:0006334;GO:0003677;GO:0000786	-	-
CP015054.1	50722	T	TA	INDEL	PASS	FDHY23,LHP1044	-1	2	0	0	0	2	2	0.5	4	430.5	342	2.15	59.92	-1.104	0.176	0.869	22.278	32	122	T/TA	26.23	20	78	T/TA	25.64	intergenic_region	MODIFIER	FIM1_23-FIM1_24	FIM1_23-FIM1_24	FIM1_23-FIM1_24	-1	n.50722_50723insA	.	-1	-1	-	-	-	-
CP015054.1	80654	C	CATAACTTCGTATAATGTACATTATACGAAGTTAT	INDEL	PASS	FDHY23,LHP1044	-1	0	0	2	0	2	4	1	4	14487.1	402	31.98	60	0.894	1.95	0	5.754	154	157	CATAACTTCGTATAATGTACATTATACGAAGTTAT/CATAACTTCGTATAATGTACATTATACGAAGTTAT	98.09	142	142	CATAACTTCGTATAATGTACATTATACGAAGTTAT/CATAACTTCGTATAATGTACATTATACGAAGTTAT	100	intergenic_region	MODIFIER	FIM1_45-FIM1_46	FIM1_45-FIM1_46	FIM1_45-FIM1_46	-1	n.80654_80655insATAACTTCGTATAATGTACATTATACGAAGTTAT	.	-1	-1	-	-	-	-
CP015054.1	86444	C	A	SNP	PASS	FDHY23,LHP1044	0	0	0	2	0	2	4	1	4	12503.1	289	27.51	60	-	-	-	0	154	154	A|A	100	133	133	A|A	100	intergenic_region	MODIFIER	FIM1_48-FIM1_49	FIM1_48-FIM1_49	FIM1_48-FIM1_49	-1	n.86444C>A	.	-1	-1	-	-	-	-
CP015054.1	86461	T	C	SNP	PASS	FDHY23,LHP1044	1	0	0	2	0	2	4	1	4	12073.1	265	29.11	60	-	-	-	0	147	147	C|C	100	116	116	C|C	100	intergenic_region	MODIFIER	FIM1_48-FIM1_49	FIM1_48-FIM1_49	FIM1_48-FIM1_49	-1	n.86461T>C	.	-1	-1	-	-	-	-
CP015054.1	86482	A	G	SNP	PASS	FDHY23,LHP1044	1	2	0	0	0	2	2	0.5	4	1297.46	313	6.36	59.89	0.039	4.89	0	51.587	53	126	A/G	42.06	45	78	A/G	57.69	intergenic_region	MODIFIER	FIM1_48-FIM1_49	FIM1_48-FIM1_49	FIM1_48-FIM1_49	-1	n.86482A>G	.	-1	-1	-	-	-	-
CP015054.1	100334	C	CA	INDEL	PASS	FDHY23,LHP1044	-1	2	0	0	0	2	2	0.5	4	638.5	336	4.12	59.94	1.1	-0.393	0.058	1.706	29	89	C/CA	32.58	27	66	C/CA	40.91	intergenic_region	MODIFIER	FIM1_54-FIM1_55	FIM1_54-FIM1_55	FIM1_54-FIM1_55	-1	n.100334_100335insA	.	-1	-1	-	-	-	-
CP015054.1	100399	A	T	SNP	PASS	FDHY23,LHP1044	0	0	0	2	0	2	4	1	4	10924.1	283	28.08	60	-	-	-	0	167	167	T/T	100	116	116	T/T	100	intergenic_region	MODIFIER	FIM1_54-FIM1_55	FIM1_54-FIM1_55	FIM1_54-FIM1_55	-1	n.100399A>T	.	-1	-1	-	-	-	-
CP015054.1	102933	T	TA	INDEL	PASS	FDHY23,LHP1044	-1	2	0	0	0	2	2	0.5	4	316.5	210	2.11	60	0.751	-1.86	0	18.711	25	106	T/TA	23.58	16	44	T/TA	36.36	intergenic_region	MODIFIER	FIM1_55-FIM1_56	FIM1_55-FIM1_56	FIM1_55-FIM1_56	-1	n.102933_102934insA	.	-1	-1	-	-	-	-
CP015054.1	108147	AC	A	INDEL	PASS	FDHY23,LHP1044	-1	2	0	0	0	2	2	0.5	4	347.5	177	2.56	60	1.73	-0.507	0	36.289	19	81	AC/A	23.46	11	55	AC/A	20	intergenic_region	MODIFIER	FIM1_58-FIM1_59	FIM1_58-FIM1_59	FIM1_58-FIM1_59	-1	n.108148delC	.	-1	-1	-	-	-	-
CP015054.1	110258	G	A	SNP	PASS	FDHY23,LHP1044	1	2	0	0	0	2	2	0.5	4	3354.46	478	7.08	59.17	0.984	-1.328	-4.223	27.498	68	296	G|A	22.97	53	178	G|A	29.78	missense_variant	MODERATE	FIM1_59	FIM1_59	gnl	0	protein_coding	2024-01-01	-1	6885	-	GO:0048208;GO:0070971;GO:0070973;GO:0006914;GO:0005789;GO:0012507;GO:0015031;GO:0000139	-	-
CP015054.1	110271	C	T	SNP	PASS	FDHY23,LHP1044	1	2	0	0	0	2	2	0.5	4	2445.46	456	5.4	59.1	1.78	-2.275	-5.238	26.812	49	283	C|T	17.31	42	170	C|T	24.71	missense_variant	MODERATE	FIM1_59	FIM1_59	gnl	0	protein_coding	2024-01-01	-1	6885	-	GO:0048208;GO:0070971;GO:0070973;GO:0006914;GO:0005789;GO:0012507;GO:0015031;GO:0000139	-	-
CP015054.1	147506	G	GT	INDEL	PASS	FDHY23,LHP1044	-1	2	0	0	0	2	2	0.5	4	517.5	330	2.09	60	-1.269	0.587	0	13.07	29	141	G/GT	20.57	22	107	G/GT	20.56	intergenic_region	MODIFIER	FIM1_75-FIM1_76	FIM1_75-FIM1_76	FIM1_75-FIM1_76	-1	n.147506_147507insT	.	-1	-1	-	-	-	-
CP015054.1	147602	G	GT	INDEL	PASS	FDHY23,LHP1044	-1	2	0	0	0	2	2	0.5	4	760.5	279	4.4	60	-0.721	-0.375	0	0.489	30	101	G/GT	29.7	24	72	G/GT	33.33	intergenic_region	MODIFIER	FIM1_75-FIM1_76	FIM1_75-FIM1_76	FIM1_75-FIM1_76	-1	n.147602_147603insT	.	-1	-1	-	-	-	-
CP015054.1	180236	G	GA,GAA	INDEL	PASS	FDHY23,LHP1044	-1	2	0	0	0	2	2,2	0.500,0.500	4	4234.15	323	20.07	60	1.2	-0.068	0	0	76::31	128	GA/GAA	83.59	58::15	83	GA/GAA	87.95	intergenic_region,intergenic_region	MODIFIER,MODIFIER	FIM1_94-FIM1_95,FIM1_94-FIM1_95	FIM1_94-FIM1_95,FIM1_94-FIM1_95	FIM1_94-FIM1_95,FIM1_94-FIM1_95	-1,-1	n.180236_180237insA,n.180236_180237insAA	.,.	-1,-1	-1,-1	-	-	-	-
CP015054.1	193511	C	CT,CTT	INDEL	PASS	FDHY23,LHP1044	-1	2	0	0	0	2	2,1	0.500,0.250	4	3231.89	354	12.98	59.95	-1.574	-1.001	0	1.213	94::22	151	C/CT	76.82	60::22	98	CT/CTT	83.67	intergenic_region,intergenic_region	MODIFIER,MODIFIER	FIM1_100-FIM1_101,FIM1_100-FIM1_101	FIM1_100-FIM1_101,FIM1_100-FIM1_101	FIM1_100-FIM1_101,FIM1_100-FIM1_101	-1,-1	n.193511_193512insT,n.193511_193512insTT	.,.	-1,-1	-1,-1	-	-	-	-
CP015054.1	204786	C	CA,CAA	INDEL	PASS	FDHY23,LHP1044	-1	2	0	0	0	2	2,1	0.500,0.250	4	4222.89	345	14.92	59.82	-0.976	-1.149	0	6.327	121::25	173	C/CA	84.39	76::21	110	CA/CAA	88.18	intergenic_region,intergenic_region	MODIFIER,MODIFIER	FIM1_108-FIM1_109,FIM1_108-FIM1_109	FIM1_108-FIM1_109,FIM1_108-FIM1_109	FIM1_108-FIM1_109,FIM1_108-FIM1_109	-1,-1	n.204786_204787insA,n.204786_204787insAA	.,.	-1,-1	-1,-1	-	-	-	-
CP015054.1	205770	C	A	SNP	PASS	FDHY23,LHP1044	0	0	0	2	0	2	4	1	4	16098.1	447	23.23	60	2.06	1.17	0	0	267	268	A/A	99.63	179	179	A/A	100	start_lost	HIGH	FIM1_109	FIM1_109	gnl	0	protein_coding	2024-01-01	-1	804	-	GO:0004590;GO:0006207;GO:0044205	K01591-ko00240 Pyrimidine metabolism	KOG1377-Uridine 5'- monophosphate synthase/orotate phosphoribosyltransferase[F]
CP015054.1	270572	GTTTTT	G,GT	INDEL	PASS	FDHY23,LHP1044	-1	2	0	0	0	2	2,2	0.500,0.500	4	6978.17	320	33.55	59.76	-0.542	1.95	-0.068	6.117	88::16	109	G/GT	95.41	75::22	99	G/GT	97.98	intergenic_region,intergenic_region	MODIFIER,MODIFIER	FIM1_136-FIM1_137,FIM1_136-FIM1_137	FIM1_136-FIM1_137,FIM1_136-FIM1_137	FIM1_136-FIM1_137,FIM1_136-FIM1_137	-1,-1	n.270573_270577delTTTTT,n.270574_270577delTTTT	.,.	-1,-1	-1,-1	-	-	-	-
CP015054.1	284417	A	AT,ATT	INDEL	PASS	FDHY23,LHP1044	-1	2	0	0	0	2	2,2	0.500,0.500	4	7173.15	502	17.16	59.91	-0.389	-0.225	-0.465	1.827	181::40	247	AT/ATT	89.47	119::28	171	AT/ATT	85.96	intergenic_region,intergenic_region	MODIFIER,MODIFIER	FIM1_143-FIM1_144,FIM1_143-FIM1_144	FIM1_143-FIM1_144,FIM1_143-FIM1_144	FIM1_143-FIM1_144,FIM1_143-FIM1_144	-1,-1	n.284417_284418insT,n.284417_284418insTT	.,.	-1,-1	-1,-1	-	-	-	-
CP015054.1	289006	C	CTTT,CTTTT,CTTTTT	INDEL	PASS	FDHY23,LHP1044	-1	2	0	0	0	2	1,2,1	0.250,0.500,0.250	4	6327.5	210	29.03	58.17	0.987	1.62	-0.412	4.837	9::3::17	30	CTTTT/CTTTTT	96.67	10::26::0	37	CTTT/CTTTT	97.3	intergenic_region,intergenic_region,intergenic_region	MODIFIER,MODIFIER,MODIFIER	FIM1_144-FIM1_145,FIM1_144-FIM1_145,FIM1_144-FIM1_145	FIM1_144-FIM1_145,FIM1_144-FIM1_145,FIM1_144-FIM1_145	FIM1_144-FIM1_145,FIM1_144-FIM1_145,FIM1_144-FIM1_145	-1,-1,-1	n.289006_289007insTTT,n.289006_289007insTTTT,n.289006_289007insTTTTT	.,.,.	-1,-1,-1	-1,-1,-1	-	-	-	-
CP015054.1	297580	C	CATAACTTCGTATAATGTACATTATACGAAGTTAT	INDEL	PASS	FDHY23,LHP1044	-1	0	0	2	0	2	4	1	4	18676.1	401	30.67	60	-	-	-	0	179	179	CATAACTTCGTATAATGTACATTATACGAAGTTAT/CATAACTTCGTATAATGTACATTATACGAAGTTAT	100	156	156	CATAACTTCGTATAATGTACATTATACGAAGTTAT/CATAACTTCGTATAATGTACATTATACGAAGTTAT	100	intergenic_region	MODIFIER	FIM1_147-FIM1_148	FIM1_147-FIM1_148	FIM1_147-FIM1_148	-1	n.297580_297581insATAACTTCGTATAATGTACATTATACGAAGTTAT	.	-1	-1	-	-	-	-
CP015054.1	310860	A	AT	INDEL	PASS	LHP1044	-1	1	1	0	0	1	1	0.25	4	290.05	377	2.82	60	1.17	0.405	0	13.409	25	159	A/A	15.72	31	103	A/AT	30.1	intergenic_region	MODIFIER	FIM1_154-FIM1_155	FIM1_154-FIM1_155	FIM1_154-FIM1_155	-1	n.310860_310861insT	.	-1	-1	-	-	-	-
CP015054.1	314140	GTA	G	INDEL	PASS	FDHY23,LHP1044	-1	2	0	0	0	2	2	0.5	4	557.5	286	3.38	59.89	0.308	0.692	0.729	9.144	17	81	GTA/G	20.99	20	84	GTA/G	23.81	intergenic_region	MODIFIER	FIM1_155-FIM1_156	FIM1_155-FIM1_156	FIM1_155-FIM1_156	-1	n.314141_314142delTA	.	-1	-1	-	-	-	-
CP015054.1	332172	C	CA	INDEL	PASS	FDHY23,LHP1044	-1	0	0	2	0	2	4	1	4	24193.1	566	26.61	59.99	-	-	-	0	278	278	CA/CA	100	191	191	CA/CA	100	intergenic_region	MODIFIER	FIM1_162-FIM1_163	FIM1_162-FIM1_163	FIM1_162-FIM1_163	-1	n.332172_332173insA	.	-1	-1	-	-	-	-
CP015054.1	332188	A	AT	INDEL	PASS	FDHY23,LHP1044	-1	0	0	2	0	2	4	1	4	21854.2	573	29.2	59.99	-	-	-	0	273	273	AT/AT	100	185	185	AT/AT	100	intergenic_region	MODIFIER	FIM1_162-FIM1_163	FIM1_162-FIM1_163	FIM1_162-FIM1_163	-1	n.332188_332189insT	.	-1	-1	-	-	-	-
CP015054.1	372051	ATTTTTTTTTTTTTTTTTTTTTTTTTTTTTTTG	A	INDEL	PASS	FDHY23,LHP1044	-1	0	0	2	0	2	4	1	4	12284.1	259	28.55	59.57	-	-	-	0	146	146	A/A	100	99	99	A/A	100	intergenic_region	MODIFIER	FIM1_183-FIM1_184	FIM1_183-FIM1_184	FIM1_183-FIM1_184	-1	n.372052_372083delTTTTTTTTTTTTTTTTTTTTTTTTTTTTTTTG	.	-1	-1	-	-	-	-
CP015054.1	382798	CTTTTTTTTTTTT	C	INDEL	PASS	FDHY23,LHP1044	-1	2	0	0	0	2	2	0.5	4	936.64	328	7.87	59.93	-2.443	0.402	0	72.353	59	74	CTTTTTTTTTTTT/C	79.73	28	45	CTTTTTTTTTTTT/C	62.22	intergenic_region	MODIFIER	FIM1_185-FIM1_186	FIM1_185-FIM1_186	FIM1_185-FIM1_186	-1	n.382799_382810delTTTTTTTTTTTT	.	-1	-1	-	-	-	-
CP015054.1	383509	G	GT	INDEL	PASS	FDHY23,LHP1044	-1	2	0	0	0	2	2	0.5	4	601.5	410	2.39	60	0.724	-0.457	0	1.393	42	161	G/GT	26.09	14	91	G/GT	15.38	intergenic_region	MODIFIER	FIM1_185-FIM1_186	FIM1_185-FIM1_186	FIM1_185-FIM1_186	-1	n.383509_383510insT	.	-1	-1	-	-	-	-
CP015054.1	402676	GTA	G	INDEL	PASS	LHP1044	-1	1	1	0	0	1	1	0.25	4	322.91	291	2.69	60	-0.816	-0.826	0	3.623	0	116	GTA/GTA	0	21	120	GTA/G	17.5	intergenic_region	MODIFIER	FIM1_192-FIM1_193	FIM1_192-FIM1_193	FIM1_192-FIM1_193	-1	n.402677_402678delTA	.	-1	-1	-	-	-	-
CP015054.1	413001	C	CA	INDEL	PASS	FDHY23,LHP1044	-1	2	0	0	0	2	2	0.5	4	458.55	338	2.2	59.79	-0.353	-0.479	-0.696	12.829	18	97	C/CA	18.56	36	111	C/CA	32.43	intergenic_region	MODIFIER	FIM1_198-FIM1_199	FIM1_198-FIM1_199	FIM1_198-FIM1_199	-1	n.413001_413002insA	.	-1	-1	-	-	-	-
CP015054.1	449278	CTTTTTT	C	INDEL	PASS	FDHY23,LHP1044	-1	2	0	0	0	2	2	0.5	4	1264.13	207	14.2	59.43	-2.756	-1.428	1	68.663	33	61	CTTTTTT/C	54.1	17	28	CTTTTTT/C	60.71	intergenic_region	MODIFIER	FIM1_tRNA8-FIM1_218	FIM1_tRNA8-FIM1_218	FIM1_tRNA8-FIM1_218	-1	n.449279_449284delTTTTTT	.	-1	-1	-	-	-	-
CP015054.1	470799	A	AT	INDEL	PASS	FDHY23,LHP1044	-1	2	0	0	0	2	2	0.5	4	383.5	270	2.97	59.87	0.774	-0.224	-0.78	10.095	24	81	A/AT	29.63	18	48	A/AT	37.5	intergenic_region	MODIFIER	FIM1_228-FIM1_229	FIM1_228-FIM1_229	FIM1_228-FIM1_229	-1	n.470799_470800insT	.	-1	-1	-	-	-	-
CP015054.1	479881	ATTT	A,AT	INDEL	PASS	FDHY23,LHP1044	-1	2	0	0	0	2	2,1	0.500,0.250	4	2224.81	162	22.03	59.9	-1.266	-0.081	0	62.632	44::10	67	ATTT/A	80.6	13::13	34	A/AT	76.47	intergenic_region,intergenic_region	MODIFIER,MODIFIER	FIM1_232-FIM1_233,FIM1_232-FIM1_233	FIM1_232-FIM1_233,FIM1_232-FIM1_233	FIM1_232-FIM1_233,FIM1_232-FIM1_233	-1,-1	n.479882_479884delTTT,n.479883_479884delTT	.,.	-1,-1	-1,-1	-	-	-	-
CP015054.1	505113	C	CA	INDEL	PASS	FDHY23,LHP1044	-1	2	0	0	0	2	2	0.5	4	653.5	298	5.36	59.94	-0.212	-1.3	0	10.001	41	71	C/CA	57.75	12	51	C/CA	23.53	intergenic_region	MODIFIER	FIM1_246-FIM1_247	FIM1_246-FIM1_247	FIM1_246-FIM1_247	-1	n.505113_505114insA	.	-1	-1	-	-	-	-
CP015054.1	506295	G	GA	INDEL	PASS	FDHY23,LHP1044	-1	2	0	0	0	2	2	0.5	4	602.5	442	2.27	60	0.247	-0.551	0	71.556	38	158	G/GA	24.05	26	107	G/GA	24.3	intergenic_region	MODIFIER	FIM1_247-FIM1_248	FIM1_247-FIM1_248	FIM1_247-FIM1_248	-1	n.506295_506296insA	.	-1	-1	-	-	-	-
CP015054.1	521152	G	T	SNP	PASS	LHP1044	0	1	1	0	0	1	1	0.25	4	184.91	148	7.11	58.43	0.755	-1.158	-1.077	0	0	56	G/G	0	9	26	G/T	34.62	intergenic_region	MODIFIER	FIM1_255-FIM1_256	FIM1_255-FIM1_256	FIM1_255-FIM1_256	-1	n.521152G>T	.	-1	-1	-	-	-	-
CP015054.1	570348	C	CTTTTTTTTTTTTTTTTTTT	INDEL	PASS	LHP1044	-1	0	1	1	0	1	2	0.5	4	3293.48	160	28.53	59.8	-	-	-	0	0	99	C/C	0	58	58	CTTTTTTTTTTTTTTTTTTT|CTTTTTTTTTTTTTTTTTTT	100	intergenic_region	MODIFIER	FIM1_284-FIM1_285	FIM1_284-FIM1_285	FIM1_284-FIM1_285	-1	n.570348_570349insTTTTTTTTTTTTTTTTTTT	.	-1	-1	-	-	-	-
CP015054.1	570350	TAAAAAAAAAAAAAAAAAAAAAAC	TC,T	INDEL	PASS	FDHY23	-1	1	1	0	0	1	1,1	0.250,0.250	4	5685.48	190	27.23	59.9	-	-	-	0	42::21	63	TC/T	100	0::0	50	TAAAAAAAAAAAAAAAAAAAAAAC/TAAAAAAAAAAAAAAAAAAAAAAC	0	intergenic_region,intergenic_region	MODIFIER,MODIFIER	FIM1_284-FIM1_285,FIM1_284-FIM1_285	FIM1_284-FIM1_285,FIM1_284-FIM1_285	FIM1_284-FIM1_285,FIM1_284-FIM1_285	-1,-1	n.570351_570372delAAAAAAAAAAAAAAAAAAAAAA,n.570351_570373delAAAAAAAAAAAAAAAAAAAAAAC	.,.	-1,-1	-1,-1	-	-	-	-
CP015054.1	570351	AAAAAAAAAAAAAAAAAAAAAAC	A,*	INDEL	PASS	FDHY23,LHP1044	-1	0	0	2	0	2	2,2	0.500,0.500	4	2603.61	187	30.27	60	-2.392	-	0	0	0::42	42	*/*	100	42::0	44	A|A	95.45	intergenic_region	MODIFIER	FIM1_284-FIM1_285	FIM1_284-FIM1_285	FIM1_284-FIM1_285	-1	n.570352_570373delAAAAAAAAAAAAAAAAAAAAAC	.	-1	-1	-	-	-	-
CP015054.1	577421	TAAAAAAAAAAAAAAAAAAAAAAAAA	T	INDEL	PASS	FDHY23,LHP1044	-1	0	0	2	0	2	4	1	4	11168.1	268	29.52	58.94	-	-	-	0	152	152	T/T	100	96	96	T/T	100	intergenic_region	MODIFIER	FIM1_288-FIM1_290	FIM1_288-FIM1_290	FIM1_288-FIM1_290	-1	n.577422_577446delAAAAAAAAAAAAAAAAAAAAAAAAA	.	-1	-1	-	-	-	-
CP015054.1	577448	A	ATTTTTTTTTTTTTTTTTTTTTTTT,ATTTTTTTTTTTTTTTTTTTTTTTTT,ATTTTTTTTTTTTTTTTTTTTTTTTTT	INDEL	PASS	FDHY23,LHP1044	-1	2	0	0	0	2	1,2,1	0.250,0.500,0.250	4	11231.2	249	33.47	58.86	-	-	-	0	22::72::21	115	ATTTTTTTTTTTTTTTTTTTTTTTT/ATTTTTTTTTTTTTTTTTTTTTTTTT	100	10::52::24	86	ATTTTTTTTTTTTTTTTTTTTTTTTT/ATTTTTTTTTTTTTTTTTTTTTTTTTT	100	intergenic_region,intergenic_region,intergenic_region	MODIFIER,MODIFIER,MODIFIER	FIM1_288-FIM1_290,FIM1_288-FIM1_290,FIM1_288-FIM1_290	FIM1_288-FIM1_290,FIM1_288-FIM1_290,FIM1_288-FIM1_290	FIM1_288-FIM1_290,FIM1_288-FIM1_290,FIM1_288-FIM1_290	-1,-1,-1	n.577448_577449insTTTTTTTTTTTTTTTTTTTTTTTT,n.577448_577449insTTTTTTTTTTTTTTTTTTTTTTTTT,n.577448_577449insTTTTTTTTTTTTTTTTTTTTTTTTTT	.,.,.	-1,-1,-1	-1,-1,-1	-	-	-	-
CP015054.1	598290	C	CAGATACCAA	INDEL	PASS	FDHY23,LHP1044	-1	0	0	2	0	2	4	1	4	8666.13	172	32.91	50.4	-	-	-	0	91	91	CAGATACCAA/CAGATACCAA	100	72	72	CAGATACCAA/CAGATACCAA	100	intergenic_region	MODIFIER	FIM1_296-FIM1_297	FIM1_296-FIM1_297	FIM1_296-FIM1_297	-1	n.598290_598291insAGATACCAA	.	-1	-1	-	-	-	-
CP015054.1	608132	T	G	SNP	PASS	FDHY23,LHP1044	0	0	0	2	0	2	4	1	4	20959.1	553	31.31	60	-	-	-	0	318	318	G/G	100	234	234	G/G	100	intergenic_region	MODIFIER	FIM1_299-FIM1_300	FIM1_299-FIM1_300	FIM1_299-FIM1_300	-1	n.608132T>G	.	-1	-1	-	-	-	-
CP015054.1	626429	T	C	SNP	PASS	FDHY23,LHP1044	1	0	0	2	0	2	4	1	4	23225.1	632	31.45	60	-	-	-	0	374	374	C/C	100	255	255	C/C	100	synonymous_variant	LOW	FIM1_310	FIM1_310	gnl	0	protein_coding	2024-01-01	-1	3033	-	GO:0000049;GO:0071028;GO:0016075;GO:0071035;GO:0005730;GO:0004521;GO:0004527;GO:0043628;GO:0000176;GO:0000177;GO:0005739;GO:0000175;GO:0071051;GO:0070478;GO:0070651;GO:0003676;GO:0000467;GO:0071042;GO:0070481;GO:0071039;GO:0071038	K12585-ko03018 RNA degradation	KOG2102-Exosomal 3'-5' exoribonuclease complex, subunit Rrp44/Dis3[J]
CP015054.1	629532	CTTTTTTTTTTTTTTTTTTTTTTTTTCCCTTTTAAAAAATTTGAAAGCCATTTTTTTTT	C,CT	INDEL	PASS	FDHY23,LHP1044	-1	2	0	0	0	2	2,1	0.500,0.250	4	466.48	304	9.15	59.45	0.103	-2.379	-0.576	15.87	14::0	17	CTTTTTTTTTTTTTTTTTTTTTTTTTCCCTTTTAAAAAATTTGAAAGCCATTTTTTTTT/C	82.35	16::18	34	C/CT	100	intergenic_region,intergenic_region	MODIFIER,MODIFIER	FIM1_310-FIM1_311,FIM1_310-FIM1_311	FIM1_310-FIM1_311,FIM1_310-FIM1_311	FIM1_310-FIM1_311,FIM1_310-FIM1_311	-1,-1	n.629533_629590delTTTTTTTTTTTTTTTTTTTTTTTTTCCCTTTTAAAAAATTTGAAAGCCATTTTTTTTT,n.629534_629590delTTTTTTTTTTTTTTTTTTTTTTTTCCCTTTTAAAAAATTTGAAAGCCATTTTTTTTT	.,.	-1,-1	-1,-1	-	-	-	-
CP015054.1	642124	ATTTTTTTTTTTTTTT	A,AT	INDEL	PASS	FDHY23,LHP1044	-1	1	0	1	0	2	1,3	0.250,0.750	4	13194.2	439	33.27	60	-0.223	1.62	0	9.641	24::157	184	AT/AT	98.37	24::140	169	A/AT	97.04	intergenic_region,intergenic_region	MODIFIER,MODIFIER	FIM1_tRNA14-FIM1_318,FIM1_tRNA14-FIM1_318	FIM1_tRNA14-FIM1_318,FIM1_tRNA14-FIM1_318	FIM1_tRNA14-FIM1_318,FIM1_tRNA14-FIM1_318	-1,-1	n.642125_642139delTTTTTTTTTTTTTTT,n.642126_642139delTTTTTTTTTTTTTT	.,.	-1,-1	-1,-1	-	-	-	-
CP015054.1	655208	G	GAAGCAAACACAAAAAAAAA	INDEL	PASS	FDHY23,LHP1044	-1	2	0	0	0	2	2	0.5	4	1202.49	142	31.26	57.98	-0.304	-0.594	-0.092	0	0	33	G/GAAGCAAACACAAAAAAAAA	0	5	27	G/GAAGCAAACACAAAAAAAAA	18.52	frameshift_variant	HIGH	FIM1_325	FIM1_325	gnl	0	protein_coding	2024-01-01	-1	558	-	-	-	-
CP015054.1	655211	T	A,C	SNP	PASS	FDHY23,LHP1044	-1	2	0	0	0	2	2,2	0.500,0.500	4	8435.07	208	27.76	57.33	-	-	-	0	48::32	80	A/C	100	32::28	60	A/C	100	missense_variant,missense_variant	MODERATE,MODERATE	FIM1_325,FIM1_325	FIM1_325,FIM1_325	gnl,gnl	0,0	protein_coding,protein_coding	1/1,1/1	-1,-1	558558	-	-	-	-
CP015054.1	669130	CTA	C	INDEL	PASS	FDHY23,LHP1044	-1	2	0	0	0	2	2	0.5	4	725.5	352	3.3	59.95	-0.147	-0.706	0	8.537	33	139	CTA/C	23.74	13	81	CTA/C	16.05	intergenic_region	MODIFIER	FIM1_333-FIM1_334	FIM1_333-FIM1_334	FIM1_333-FIM1_334	-1	n.669131_669132delTA	.	-1	-1	-	-	-	-
CP015054.1	705250	GTA	G	INDEL	PASS	FDHY23,LHP1044	-1	2	0	0	0	2	2	0.5	4	835.5	403	3.23	60	0.801	-0.106	0	2.079	28	147	GTA/G	19.05	21	112	GTA/G	18.75	intergenic_region	MODIFIER	FIM1_351-FIM1_352	FIM1_351-FIM1_352	FIM1_351-FIM1_352	-1	n.705251_705252delTA	.	-1	-1	-	-	-	-
CP015054.1	710813	GA	G	INDEL	PASS	FDHY23,LHP1044	-1	2	0	0	0	2	2	0.5	4	851.5	402	3.13	60	1.23	-0.927	0	14.655	53	177	GA/G	29.94	18	95	GA/G	18.95	intergenic_region	MODIFIER	FIM1_352-FIM1_354	FIM1_352-FIM1_354	FIM1_352-FIM1_354	-1	n.710814delA	.	-1	-1	-	-	-	-
CP015054.1	711915	C	CT	INDEL	PASS	FDHY23,LHP1044	-1	2	0	0	0	2	2	0.5	4	493.5	317	2.63	59.69	0.202	-0.238	1.31	0	31	124	C/CT	25	19	64	C/CT	29.69	intergenic_region	MODIFIER	FIM1_354-FIM1_355	FIM1_354-FIM1_355	FIM1_354-FIM1_355	-1	n.711915_711916insT	.	-1	-1	-	-	-	-
CP015054.1	725753	CT	C	INDEL	PASS	FDHY23,LHP1044	-1	2	0	0	0	2	2	0.5	4	2383.88	291	16.11	59.76	0.693	1.35	-0.409	4.864	63	85	CT/C	74.12	55	63	CT/C	87.3	intergenic_region	MODIFIER	FIM1_361-FIM1_tRNA15	FIM1_361-FIM1_tRNA15	FIM1_361-FIM1_tRNA15	-1	n.725754delT	.	-1	-1	-	-	-	-
CP015054.1	767007	AT	A	INDEL	PASS	FDHY23	-1	1	1	0	0	1	1	0.25	4	314.91	327	2.39	59.92	-0.892	-0.33	0.817	4.724	33	132	AT/A	25	0	119	AT/AT	0	intergenic_region	MODIFIER	FIM1_378-FIM1_379	FIM1_378-FIM1_379	FIM1_378-FIM1_379	-1	n.767008delT	.	-1	-1	-	-	-	-
CP015054.1	852332	TAAAAAAAAAAAAAAAAAAAAAAAAAAAAAAA	T	INDEL	PASS	FDHY23	-1	0	1	1	0	1	2	0.5	4	5867.44	195	29.09	59.44	-	-	-	0	113	113	T/T	100	0	77	TAAAAAAAAAAAAAAAAAAAAAAAAAAAAAAA/TAAAAAAAAAAAAAAAAAAAAAAAAAAAAAAA	0	intergenic_region	MODIFIER	FIM1_416-FIM1_417	FIM1_416-FIM1_417	FIM1_416-FIM1_417	-1	n.852333_852363delAAAAAAAAAAAAAAAAAAAAAAAAAAAAAAA	.	-1	-1	-	-	-	-
CP015054.1	856587	C	CT	INDEL	PASS	FDHY23,LHP1044	-1	2	0	0	0	2	2	0.5	4	628.5	423	2.37	59.9	-1.001	0.093	-0.258	5.866	57	179	C/CT	31.84	33	86	C/CT	38.37	intergenic_region	MODIFIER	FIM1_418-FIM1_419	FIM1_418-FIM1_419	FIM1_418-FIM1_419	-1	n.856587_856588insT	.	-1	-1	-	-	-	-
CP015054.1	866731	C	CA	INDEL	PASS	FDHY23,LHP1044	-1	2	0	0	0	2	2	0.5	4	874.5	322	4.53	59.71	0.463	0.721	-0.09	0.989	31	107	C/CA	28.97	27	86	C/CA	31.4	intergenic_region	MODIFIER	FIM1_425-FIM1_426	FIM1_425-FIM1_426	FIM1_425-FIM1_426	-1	n.866731_866732insA	.	-1	-1	-	-	-	-
CP015054.1	918515	TAAAAAAAAAAAAAAAAAAA	T	INDEL	PASS	FDHY23,LHP1044	-1	0	0	2	0	2	4	1	4	9645.09	221	26.08	59.72	-0.845	0.171	3.03	9.411	132	132	T/T	100	63	65	T/T	96.92	intergenic_region	MODIFIER	FIM1_453-FIM1_454	FIM1_453-FIM1_454	FIM1_453-FIM1_454	-1	n.918516_918534delAAAAAAAAAAAAAAAAAAA	.	-1	-1	-	-	-	-
CP015054.1	918535	A	ATTTTTTTTTTTTTTTTTTT,ATTTTTTTTTTTTTTTTTTTT	INDEL	PASS	FDHY23	-1	1	0	0	1	1	1,1	0.500,0.500	2	5595.1	132	33.85	59.72	-	-	-	0	20::68	88	ATTTTTTTTTTTTTTTTTTT/ATTTTTTTTTTTTTTTTTTTT	100	0::0	0	./.	0	intergenic_region,intergenic_region	MODIFIER,MODIFIER	FIM1_453-FIM1_454,FIM1_453-FIM1_454	FIM1_453-FIM1_454,FIM1_453-FIM1_454	FIM1_453-FIM1_454,FIM1_453-FIM1_454	-1,-1	n.918535_918536insTTTTTTTTTTTTTTTTTTT,n.918535_918536insTTTTTTTTTTTTTTTTTTTT	.,.	-1,-1	-1,-1	-	-	-	-
CP015054.1	937648	AT	A	INDEL	PASS	FDHY23,LHP1044	-1	2	0	0	0	2	2	0.5	4	327.5	217	2	60	0.897	0.525	0	3.873	21	89	AT/A	23.6	16	75	AT/A	21.33	intergenic_region	MODIFIER	FIM1_465-FIM1_466	FIM1_465-FIM1_466	FIM1_465-FIM1_466	-1	n.937649delT	.	-1	-1	-	-	-	-
CP015054.1	1004712	G	GA	INDEL	PASS	FDHY23,LHP1044	-1	2	0	0	0	2	2	0.5	4	656.49	432	3.07	59.85	-3.186	-2.658	-0.883	63.799	23	112	G/GA	20.54	40	102	G/GA	39.22	intergenic_region	MODIFIER	FIM1_501-FIM1_502	FIM1_501-FIM1_502	FIM1_501-FIM1_502	-1	n.1004712_1004713insA	.	-1	-1	-	-	-	-
CP015054.1	1052027	C	CA	INDEL	PASS	FDHY23,LHP1044	-1	2	0	0	0	2	2	0.5	4	741.5	312	5.15	60	-0.408	-1.337	0	17.457	26	90	C/CA	28.89	19	54	C/CA	35.19	intergenic_region	MODIFIER	FIM1_524-FIM1_525	FIM1_524-FIM1_525	FIM1_524-FIM1_525	-1	n.1052027_1052028insA	.	-1	-1	-	-	-	-
CP015054.1	1058537	T	C	SNP	PASS	FDHY23,LHP1044	1	0	0	2	0	2	4	1	4	3991.03	137	33.26	59.41	1.19	4.27	-0.377	11.901	70	73	C/C	95.89	39	47	C/C	82.98	intergenic_region	MODIFIER	FIM1_527-FIM1_528	FIM1_527-FIM1_528	FIM1_527-FIM1_528	-1	n.1058537T>C	.	-1	-1	-	-	-	-
CP015054.1	1058566	T	G	SNP	PASS	FDHY23,LHP1044	0	0	0	2	0	2	4	1	4	6116.09	138	25.42	60	-0.278	1.32	0	0	86	87	G|G	98.85	50	50	G|G	100	intergenic_region	MODIFIER	FIM1_527-FIM1_528	FIM1_527-FIM1_528	FIM1_527-FIM1_528	-1	n.1058566T>G	.	-1	-1	-	-	-	-
CP015054.1	1058576	T	A	SNP	PASS	FDHY23,LHP1044	0	0	0	2	0	2	4	1	4	7306.09	157	27.65	60	-	-	-	0	103	103	A|A	100	53	53	A|A	100	intergenic_region	MODIFIER	FIM1_527-FIM1_528	FIM1_527-FIM1_528	FIM1_527-FIM1_528	-1	n.1058576T>A	.	-1	-1	-	-	-	-
CP015054.1	1058593	T	A	SNP	PASS	FDHY23,LHP1044	0	0	0	2	0	2	4	1	4	8167.09	189	29.48	60	-	-	-	0	116	116	A|A	100	71	71	A|A	100	intergenic_region	MODIFIER	FIM1_527-FIM1_528	FIM1_527-FIM1_528	FIM1_527-FIM1_528	-1	n.1058593T>A	.	-1	-1	-	-	-	-
CP015054.1	1072679	C	CAAA,CAAAA	INDEL	PASS	FDHY23,LHP1044	-1	2	0	0	0	2	2,2	0.500,0.500	4	5297.15	260	30.56	59.54	1.01	0.715	-0.143	4.866	51::21	80	CAAA/CAAAA	90	23::15	39	CAAA/CAAAA	97.44	intergenic_region,intergenic_region	MODIFIER,MODIFIER	FIM1_535-FIM1_536,FIM1_535-FIM1_536	FIM1_535-FIM1_536,FIM1_535-FIM1_536	FIM1_535-FIM1_536,FIM1_535-FIM1_536	-1,-1	n.1072679_1072680insAAA,n.1072679_1072680insAAAA	.,.	-1,-1	-1,-1	-	-	-	-
CP015054.1	1073978	GTTTTTTTTTTTTTTTTTTTTTAAGCACAATAAAAGGAATCTTTTT	G,GTTTTTTTTTTTTTTTTTTTTTTAAGCACAATAAAAGGAATCTTTTT	INDEL	PASS	FDHY23,LHP1044	-1	2	0	0	0	2	2,1	0.500,0.250	4	2334.76	345	12.35	59.24	-0.783	1.29	-0.725	160.345	57::30	101	G/GTTTTTTTTTTTTTTTTTTTTTTAAGCACAATAAAAGGAATCTTTTT	86.14	44::0	88	GTTTTTTTTTTTTTTTTTTTTTAAGCACAATAAAAGGAATCTTTTT/G	50	intergenic_region,intergenic_region	MODIFIER,MODIFIER	FIM1_535-FIM1_536,FIM1_535-FIM1_536	FIM1_535-FIM1_536,FIM1_535-FIM1_536	FIM1_535-FIM1_536,FIM1_535-FIM1_536	-1,-1	n.1073979_1074023delTTTTTTTTTTTTTTTTTTTTTAAGCACAATAAAAGGAATCTTTTT,n.1073999_1074000insT	.,.	-1,-1	-1,-1	-	-	-	-
CP015054.1	1077977	T	TCCCATACCTTCAAGTC,TCCCATACC	INDEL	PASS	FDHY23,LHP1044	-1	1	0	1	0	2	3,1	0.750,0.250	4	11176.4	256	33.63	59.54	-	-	-	0	3::6	9	TCCCATACCTTCAAGTC/TCCCATACC	100	10::0	10	TCCCATACCTTCAAGTC/TCCCATACCTTCAAGTC	100	intergenic_region,intergenic_region	MODIFIER,MODIFIER	FIM1_536-FIM1_537,FIM1_536-FIM1_537	FIM1_536-FIM1_537,FIM1_536-FIM1_537	FIM1_536-FIM1_537,FIM1_536-FIM1_537	-1,-1	n.1077977_1077978insCCCATACC,n.1077977_1077978insCCCATACCTTCAAGTC	.,.	-1,-1	-1,-1	-	-	-	-
CP015054.1	1077979	T	TCAAGTC	INDEL	PASS	FDHY23	-1	1	1	0	0	1	1	0.25	4	127.91	230	5.33	58.73	1.28	1.86	-1.391	5.001	10	24	T/TCAAGTC	41.67	1	17	T|T	5.88	intergenic_region	MODIFIER	FIM1_536-FIM1_537	FIM1_536-FIM1_537	FIM1_536-FIM1_537	-1	n.1077979_1077980insCAAGTC	.	-1	-1	-	-	-	-
CP015054.1	1077982	T	TCTGACACAATTCTCGCTTAGGTTGTGTCAACTAAATTAAAACATTCAGTTAGTTCTCTTC	INDEL	PASS	FDHY23,LHP1044	-1	1	0	1	0	2	3	0.75	4	1414.13	228	32.14	58.72	3.17	-0.192	1.47	11.243	14	24	T|TCTGACACAATTCTCGCTTAGGTTGTGTCAACTAAATTAAAACATTCAGTTAGTTCTCTTC	58.33	18	20	TCTGACACAATTCTCGCTTAGGTTGTGTCAACTAAATTAAAACATTCAGTTAGTTCTCTTC|TCTGACACAATTCTCGCTTAGGTTGTGTCAACTAAATTAAAACATTCAGTTAGTTCTCTTC	90	intergenic_region	MODIFIER	FIM1_536-FIM1_537	FIM1_536-FIM1_537	FIM1_536-FIM1_537	-1	n.1077982_1077983insCTGACACAATTCTCGCTTAGGTTGTGTCAACTAAATTAAAACATTCAGTTAGTTCTCTTC	.	-1	-1	-	-	-	-
CP015054.1	1077985	T	C	SNP	PASS	FDHY23,LHP1044	1	2	0	0	0	2	2	0.5	4	1267.46	143	11.22	57.13	-1.343	2.77	1.1	1.94	43	64	T|C	67.19	41	49	T|C	83.67	intergenic_region	MODIFIER	FIM1_536-FIM1_537	FIM1_536-FIM1_537	FIM1_536-FIM1_537	-1	n.1077985T>C	.	-1	-1	-	-	-	-
CP015054.1	1081671	C	CT,CTT	INDEL	PASS	FDHY23,LHP1044	-1	2	0	0	0	2	2,1	0.500,0.250	4	2659.89	295	13.64	59.91	0.344	-0.225	-0.425	1.625	83::19	124	C/CT	82.26	49::15	71	CT/CTT	90.14	intergenic_region,intergenic_region	MODIFIER,MODIFIER	FIM1_537-FIM1_538,FIM1_537-FIM1_538	FIM1_537-FIM1_538,FIM1_537-FIM1_538	FIM1_537-FIM1_538,FIM1_537-FIM1_538	-1,-1	n.1081671_1081672insT,n.1081671_1081672insTT	.,.	-1,-1	-1,-1	-	-	-	-
CP015054.1	1105436	C	CTT,CTTT	INDEL	PASS	FDHY23,LHP1044	-1	0	0	2	0	2	2,2	0.500,0.500	4	4162.13	201	31.77	59.62	1.05	-0.911	0	0	0::71	75	CTTT/CTTT	94.67	53::0	56	CTT/CTT	94.64	intergenic_region,intergenic_region	MODIFIER,MODIFIER	FIM1_544-FIM1_545,FIM1_544-FIM1_545	FIM1_544-FIM1_545,FIM1_544-FIM1_545	FIM1_544-FIM1_545,FIM1_544-FIM1_545	-1,-1	n.1105436_1105437insTT,n.1105436_1105437insTTT	.,.	-1,-1	-1,-1	-	-	-	-
CP015054.1	1222135	C	CT,CTTT	INDEL	PASS	FDHY23,LHP1044	-1	2	0	0	0	2	1,1	0.250,0.250	4	370.52	122	8.05	59.78	0.718	0.765	1.03	0	3::3	25	C/CTTT	24	8::0	21	C/CT	38.1	intergenic_region,intergenic_region	MODIFIER,MODIFIER	FIM1_608-FIM1_609,FIM1_608-FIM1_609	FIM1_608-FIM1_609,FIM1_608-FIM1_609	FIM1_608-FIM1_609,FIM1_608-FIM1_609	-1,-1	n.1222135_1222136insT,n.1222135_1222136insTTT	.,.	-1,-1	-1,-1	-	-	-	-
CP015054.1	1236477	AATTTTTTTTTTTTTTTTTTTTTTTTTTTTTTTTTTTTTTTTTTTTT	A	INDEL	PASS	FDHY23,LHP1044	-1	2	0	0	0	2	2	0.5	4	1778.46	327	6.97	58.62	-0.467	-0.146	0.695	4.222	81	152	AATTTTTTTTTTTTTTTTTTTTTTTTTTTTTTTTTTTTTTTTTTTTT/A	53.29	57	103	AATTTTTTTTTTTTTTTTTTTTTTTTTTTTTTTTTTTTTTTTTTTTT/A	55.34	intergenic_region	MODIFIER	FIM1_617-FIM1_618	FIM1_617-FIM1_618	FIM1_617-FIM1_618	-1	n.1236478_1236523delATTTTTTTTTTTTTTTTTTTTTTTTTTTTTTTTTTTTTTTTTTTTT	.	-1	-1	-	-	-	-
CP015054.1	1239219	C	CA,CAA,CAAA	INDEL	PASS	FDHY23,LHP1044	-1	2	0	0	0	2	2,1,1	0.500,0.250,0.250	4	1280.17	262	10.32	59.06	0.105	0.421	-1.125	2.576	26::13::10	68	CA/CAAA	72.06	22::24::0	56	CA/CAA	82.14	intergenic_region,intergenic_region,intergenic_region	MODIFIER,MODIFIER,MODIFIER	FIM1_618-FIM1_619,FIM1_618-FIM1_619,FIM1_618-FIM1_619	FIM1_618-FIM1_619,FIM1_618-FIM1_619,FIM1_618-FIM1_619	FIM1_618-FIM1_619,FIM1_618-FIM1_619,FIM1_618-FIM1_619	-1,-1,-1	n.1239219_1239220insA,n.1239219_1239220insAA,n.1239219_1239220insAAA	.,.,.	-1,-1,-1	-1,-1,-1	-	-	-	-
CP015054.1	1239924	C	CT	INDEL	PASS	FDHY23,LHP1044	-1	2	0	0	0	2	2	0.5	4	2178.51	186	16.63	59.49	0.467	-2.156	-0.949	0.834	66	84	C/CT	78.57	36	47	C/CT	76.6	intergenic_region	MODIFIER	FIM1_618-FIM1_619	FIM1_618-FIM1_619	FIM1_618-FIM1_619	-1	n.1239924_1239925insT	.	-1	-1	-	-	-	-
CP015054.1	1239925	C	CT	INDEL	PASS	FDHY23	-1	1	1	0	0	1	1	0.25	4	151.47	186	2.4	59.49	1.09	1.68	0.116	2.225	19	63	C/CT	30.16	8	42	C/C	19.05	intergenic_region	MODIFIER	FIM1_618-FIM1_619	FIM1_618-FIM1_619	FIM1_618-FIM1_619	-1	n.1239925_1239926insT	.	-1	-1	-	-	-	-
CP015054.1	1242041	C	CA	INDEL	PASS	FDHY23,LHP1044	-1	2	0	0	0	2	2	0.5	4	696.43	253	5.08	58.71	-0.54	-1.282	-1.038	4.554	35	93	C/CA	37.63	19	44	C/CA	43.18	intergenic_region	MODIFIER	FIM1_619-FIM1_620	FIM1_619-FIM1_620	FIM1_619-FIM1_620	-1	n.1242041_1242042insA	.	-1	-1	-	-	-	-
CP015054.1	1243369	C	CA,CAAA	INDEL	PASS	FDHY23,LHP1044	-1	2	0	0	0	2	1,1	0.250,0.250	4	361.52	348	2.26	59.84	-1.374	-0.447	-0.115	21.117	19::0	86	C/CA	22.09	11::9	74	C/CAAA	27.03	intergenic_region,intergenic_region	MODIFIER,MODIFIER	FIM1_620-FIM1_621,FIM1_620-FIM1_621	FIM1_620-FIM1_621,FIM1_620-FIM1_621	FIM1_620-FIM1_621,FIM1_620-FIM1_621	-1,-1	n.1243369_1243370insA,n.1243369_1243370insAAA	.,.	-1,-1	-1,-1	-	-	-	-
CP015054.1	1250109	C	CAAAAAAAAAAAAAAAAAAAAAAA	INDEL	PASS	LHP1044	-1	0	1	1	0	1	2	0.5	4	155.01	175	-	58.4	-	-	-	0	0	0	C/C	0	0	0	CAAAAAAAAAAAAAAAAAAAAAAA/CAAAAAAAAAAAAAAAAAAAAAAA	0	intergenic_region	MODIFIER	FIM1_623-FIM1_624	FIM1_623-FIM1_624	FIM1_623-FIM1_624	-1	n.1250109_1250110insAAAAAAAAAAAAAAAAAAAAAAA	.	-1	-1	-	-	-	-
CP015054.1	1252240	T	C	SNP	PASS	FDHY23,LHP1044	1	0	0	2	0	2	4	1	4	17881.1	472	30.55	60	-	-	-	0	308	308	C/C	100	163	163	C/C	100	synonymous_variant	LOW	FIM1_625	FIM1_625	gnl	0	protein_coding	2024-01-01	-1	678	-	-	-	-
CP015054.1	1254060	TA	T	INDEL	PASS	FDHY23,LHP1044	-1	2	0	0	0	2	2	0.5	4	784.5	326	5.77	59.82	0.513	0.408	-0.18	6.283	34	73	TA/T	46.58	32	63	TA/T	50.79	intergenic_region	MODIFIER	FIM1_626-FIM1_627	FIM1_626-FIM1_627	FIM1_626-FIM1_627	-1	n.1254061delA	.	-1	-1	-	-	-	-
CP015054.1	1261102	G	GA	INDEL	PASS	FDHY23,LHP1044	-1	2	0	0	0	2	2	0.5	4	457.5	329	2.58	59.95	1.3	1.3	0	3.971	32	95	G/GA	33.68	20	82	G/GA	24.39	intergenic_region	MODIFIER	FIM1_628-FIM1_629	FIM1_628-FIM1_629	FIM1_628-FIM1_629	-1	n.1261102_1261103insA	.	-1	-1	-	-	-	-
CP015054.1	1277656	C	T	SNP	PASS	FDHY23,LHP1044	1	2	0	0	0	2	2	0.5	4	2952.46	600	5.3	58.13	3.97	-2.439	-8.958	24.759	60	345	C/T	17.39	58	212	C/T	27.36	synonymous_variant	LOW	FIM1_637	FIM1_637	gnl	0	protein_coding	2024-01-01	-1	645	-	GO:0005737;GO:0016973;GO:0006606;GO:0005634;GO:0003924;GO:0000054;GO:0006913;GO:0010972;GO:0006886;GO:0007264;GO:0005829;GO:0005525	K07936-ko03013 RNA transport;ko05166 HTLV-I infection;ko05169 Epstein-Barr virus infection;ko03008 Ribosome biogenesis in eukaryotes	KOG0096-GTPase Ran/TC4/GSP1 (nuclear protein transport pathway), small G protein superfamily[U]
CP015054.1	1341130	CA	C	INDEL	PASS	FDHY23,LHP1044	-1	2	0	0	0	2	2	0.5	4	3817.6	266	18.71	60	1.26	1.45	0	0	103	118	CA/C	87.29	74	86	CA/C	86.05	intergenic_region	MODIFIER	FIM1_669-FIM1_670	FIM1_669-FIM1_670	FIM1_669-FIM1_670	-1	n.1341131delA	.	-1	-1	-	-	-	-
CP015054.1	1341379	CA	C	INDEL	PASS	FDHY23,LHP1044	-1	2	0	0	0	2	2	0.5	4	863.5	230	8.07	59.34	1.32	0.91	-0.701	6.829	27	59	CA/C	45.76	28	48	CA/C	58.33	intergenic_region	MODIFIER	FIM1_669-FIM1_670	FIM1_669-FIM1_670	FIM1_669-FIM1_670	-1	n.1341380delA	.	-1	-1	-	-	-	-
CP015054.1	1342342	T	G	SNP	PASS	FDHY23,LHP1044	0	0	0	2	0	2	4	1	4	15241.1	337	32.62	59.97	-	-	-	0	162	162	G/G	100	97	97	G/G	100	intergenic_region	MODIFIER	FIM1_669-FIM1_670	FIM1_669-FIM1_670	FIM1_669-FIM1_670	-1	n.1342342T>G	.	-1	-1	-	-	-	-
CP015054.1	1342343	CTTT	C	INDEL	PASS	FDHY23,LHP1044	-1	2	0	0	0	2	2	0.5	4	3778.5	355	15.49	59.97	0.788	1.05	0	12.608	116	151	CTTT/C	76.82	67	93	CTTT/C	72.04	intergenic_region	MODIFIER	FIM1_669-FIM1_670	FIM1_669-FIM1_670	FIM1_669-FIM1_670	-1	n.1342344_1342346delTTT	.	-1	-1	-	-	-	-
CP015054.1	1342344	T	*,C	SNP	PASS	FDHY23,LHP1044	-1	2	0	0	0	2	2,2	0.500,0.500	4	755.03	340	2.66	59.97	-1.028	0.996	0	47.777	142::26	177	*/C	94.92	81::20	107	*/C	94.39	intergenic_region	MODIFIER	FIM1_669-FIM1_670	FIM1_669-FIM1_670	FIM1_669-FIM1_670	-1	n.1342344T>C	.	-1	-1	-	-	-	-
CP015054.1	1342345	T	*,C	SNP	PASS	FDHY23,LHP1044	-1	2	0	0	0	2	2,2	0.500,0.500	4	605.03	339	2.13	59.97	-0.779	1.41	0	33.573	142::26	177	*/C	94.92	81::18	107	*/C	92.52	intergenic_region	MODIFIER	FIM1_669-FIM1_670	FIM1_669-FIM1_670	FIM1_669-FIM1_670	-1	n.1342345T>C	.	-1	-1	-	-	-	-
CP015054.1	1362783	CAAAAAAAAAAAAAAAAAAAAAAATAAAAAAGGTTGCAACCAAA	C,CA	INDEL	PASS	FDHY23,LHP1044	-1	2	0	0	0	2	2,2	0.500,0.500	4	4298.19	359	21.93	58.81	-0.614	0.562	-0.591	11.538	76::32	113	C/CA	95.58	57::23	83	C/CA	96.39	intergenic_region,intergenic_region	MODIFIER,MODIFIER	FIM1_678-FIM1_679,FIM1_678-FIM1_679	FIM1_678-FIM1_679,FIM1_678-FIM1_679	FIM1_678-FIM1_679,FIM1_678-FIM1_679	-1,-1	n.1362784_1362826delAAAAAAAAAAAAAAAAAAAAAAATAAAAAAGGTTGCAACCAAA,n.1362785_1362826delAAAAAAAAAAAAAAAAAAAAAATAAAAAAGGTTGCAACCAAA	.,.	-1,-1	-1,-1	-	-	-	-
CP015054.1	1372664	A	AT,ATTTTT	INDEL	PASS	FDHY23,LHP1044	-1	2	0	0	0	2	2,2	0.500,0.500	4	1650.15	142	27.05	58.67	1.38	1.15	-0.614	14.78	19::7	30	AT/ATTTTT	86.67	9::17	31	AT/ATTTTT	83.87	intergenic_region,intergenic_region	MODIFIER,MODIFIER	FIM1_681-FIM1_682,FIM1_681-FIM1_682	FIM1_681-FIM1_682,FIM1_681-FIM1_682	FIM1_681-FIM1_682,FIM1_681-FIM1_682	-1,-1	n.1372664_1372665insT,n.1372664_1372665insTTTTT	.,.	-1,-1	-1,-1	-	-	-	-
CP015054.1	1379187	GAT	G	INDEL	PASS	FDHY23,LHP1044	-1	2	0	0	0	2	2	0.5	4	591.5	384	2.3	60	-0.387	0.775	0	2.416	20	148	GAT/G	13.51	19	109	GAT/G	17.43	intergenic_region	MODIFIER	FIM1_684-FIM1_685	FIM1_684-FIM1_685	FIM1_684-FIM1_685	-1	n.1379188_1379189delAT	.	-1	-1	-	-	-	-
CP015054.1	1404678	CAAAAA	C,CAA	INDEL	PASS	FDHY23,LHP1044	-1	2	0	0	0	2	2,1	0.500,0.250	4	3917.89	276	29.91	59.75	2.04	2.32	3.46	103.22	60::15	84	C/CAA	89.29	27::0	47	CAAAAA/C	57.45	intergenic_region,intergenic_region	MODIFIER,MODIFIER	FIM1_698-FIM1_699,FIM1_698-FIM1_699	FIM1_698-FIM1_699,FIM1_698-FIM1_699	FIM1_698-FIM1_699,FIM1_698-FIM1_699	-1,-1	n.1404679_1404683delAAAAA,n.1404681_1404683delAAA	.,.	-1,-1	-1,-1	-	-	-	-
CP015054.1	1405216	T	G	SNP	PASS	LHP1044	0	1	0	0	1	1	1	0.5	2	97.37	80	3.04	60	0.554	-1.551	0	23.945	0	45	./.	0	6	32	T|G	18.75	intergenic_region	MODIFIER	FIM1_698-FIM1_699	FIM1_698-FIM1_699	FIM1_698-FIM1_699	-1	n.1405216T>G	.	-1	-1	-	-	-	-
CP015054.1	1405217	T	G	SNP	PASS	LHP1044	0	1	0	0	1	1	1	0.5	2	97.37	78	3.25	60	1.57	-1.979	0	23.075	0	45	./.	0	6	30	T|G	20	intergenic_region	MODIFIER	FIM1_698-FIM1_699	FIM1_698-FIM1_699	FIM1_698-FIM1_699	-1	n.1405217T>G	.	-1	-1	-	-	-	-
CP015054.1	1405227	T	A	SNP	PASS	FDHY23	0	1	0	0	1	1	1	0.5	2	408.37	39	12.01	59.77	0.259	-0.387	1.19	0	19	34	T|A	55.88	0	2	./.	0	intergenic_region	MODIFIER	FIM1_698-FIM1_699	FIM1_698-FIM1_699	FIM1_698-FIM1_699	-1	n.1405227T>A	.	-1	-1	-	-	-	-
CP015054.1	1405232	T	A	SNP	PASS	FDHY23	0	1	0	0	1	1	1	0.5	2	151.37	14	12.61	60	-1.234	0.073	0	3.282	7	12	T|A	58.33	0	2	./.	0	intergenic_region	MODIFIER	FIM1_698-FIM1_699	FIM1_698-FIM1_699	FIM1_698-FIM1_699	-1	n.1405232T>A	.	-1	-1	-	-	-	-
CP015054.1	1405267	T	G	SNP	PASS	LHP1044	0	1	1	0	0	1	1	0.25	4	46.33	53	7.72	60	0.385	0.598	0	0	0	45	T/T	0	3	6	T/G	50	intergenic_region	MODIFIER	FIM1_698-FIM1_699	FIM1_698-FIM1_699	FIM1_698-FIM1_699	-1	n.1405267T>G	.	-1	-1	-	-	-	-
CP015054.1	1410607	CA	C,CAA	INDEL	PASS	FDHY23,LHP1044	-1	2	0	0	0	2	2,2	0.500,0.500	4	1355.15	329	8.97	60	0.774	1.54	0	2.893	57::27	98	C/CAA	85.71	22::20	53	C/CAA	79.25	intergenic_region,intergenic_region	MODIFIER,MODIFIER	FIM1_699-FIM1_700,FIM1_699-FIM1_700	FIM1_699-FIM1_700,FIM1_699-FIM1_700	FIM1_699-FIM1_700,FIM1_699-FIM1_700	-1,-1	n.1410608delA,n.1410608_1410609insA	.,.	-1,-1	-1,-1	-	-	-	-
CP015054.1	1422870	C	CA	INDEL	PASS	FDHY23	-1	1	1	0	0	1	1	0.25	4	445.5	205	6.1	59.08	0.314	-1.134	0.74	0	16	73	C/CA	21.92	0	33	C/C	0	intergenic_region	MODIFIER	FIM1_704-FIM1_705	FIM1_704-FIM1_705	FIM1_704-FIM1_705	-1	n.1422870_1422871insA	.	-1	-1	-	-	-	-
CP015054.1	1423149	G	GT	INDEL	PASS	LHP1044	-1	1	1	0	0	1	1	0.25	4	191.04	290	2.2	59.94	0.37	1.16	0	5.055	19	135	G/G	14.07	21	87	G/GT	24.14	intergenic_region	MODIFIER	FIM1_704-FIM1_705	FIM1_704-FIM1_705	FIM1_704-FIM1_705	-1	n.1423149_1423150insT	.	-1	-1	-	-	-	-
CP015054.1	1423322	A	AT,ATT,ATTTTTTTT	INDEL	PASS	FDHY23,LHP1044	-1	2	0	0	0	2	2,1,1	0.500,0.250,0.250	4	1977.17	252	13.54	59.79	-0.47	-0.092	-0.758	3.949	48::12::4	84	AT/ATTTTTTTT	76.19	35::15::0	62	AT/ATT	80.65	intergenic_region,intergenic_region,intergenic_region	MODIFIER,MODIFIER,MODIFIER	FIM1_704-FIM1_705,FIM1_704-FIM1_705,FIM1_704-FIM1_705	FIM1_704-FIM1_705,FIM1_704-FIM1_705,FIM1_704-FIM1_705	FIM1_704-FIM1_705,FIM1_704-FIM1_705,FIM1_704-FIM1_705	-1,-1,-1	n.1423322_1423323insT,n.1423322_1423323insTT,n.1423322_1423323insTTTTTTTT	.,.,.	-1,-1,-1	-1,-1,-1	-	-	-	-
CP015054.1	1454317	AT	A	INDEL	PASS	FDHY23,LHP1044	-1	0	0	2	0	2	4	1	4	5299.09	174	31.73	46.91	-	-	-	0	99	99	A/A	100	68	68	A/A	100	frameshift_variant	HIGH	FIM1_718	FIM1_718	gnl	0	protein_coding	2024-01-01	-1	1731	-	GO:0007015;GO:0030674;GO:0006887;GO:0006897;GO:0007121;GO:0031505;GO:0000131;GO:0030479;GO:0016021;GO:0005543;GO:0005886;GO:0005934	-	-
CP015054.1	1454598	CTGT	C	INDEL	PASS	FDHY23,LHP1044	-1	1	0	1	0	2	3	0.75	4	6256.13	401	25.85	59.9	0.091	1.27	0	19.169	126	140	CTGT/C	90	94	102	C/C	92.16	disruptive_inframe_deletion	MODERATE	FIM1_718	FIM1_718	gnl	0	protein_coding	2024-01-01	-1	1731	-	GO:0007015;GO:0030674;GO:0006887;GO:0006897;GO:0007121;GO:0031505;GO:0000131;GO:0030479;GO:0016021;GO:0005543;GO:0005886;GO:0005934	-	-
CP015054.1	1493001	C	CT	INDEL	PASS	FDHY23,LHP1044	-1	2	0	0	0	2	2	0.5	4	344.5	351	2.09	59.9	-0.283	1.75	1.06	4.01	20	111	C/CT	18.02	16	54	C/CT	29.63	intergenic_region	MODIFIER	FIM1_737-FIM1_738	FIM1_737-FIM1_738	FIM1_737-FIM1_738	-1	n.1493001_1493002insT	.	-1	-1	-	-	-	-
CP015054.1	1507462	CT	C	INDEL	PASS	FDHY23,LHP1044	-1	2	0	0	0	2	2	0.5	4	1425.5	354	8.05	59.81	-0.495	-1.834	-0.409	29.911	60	109	CT/C	55.05	40	68	CT/C	58.82	intergenic_region	MODIFIER	FIM1_745-FIM1_746	FIM1_745-FIM1_746	FIM1_745-FIM1_746	-1	n.1507463delT	.	-1	-1	-	-	-	-
CP015054.1	1512663	GT	G	INDEL	PASS	FDHY23,LHP1044	-1	0	0	2	0	2	4	1	4	12243.1	459	28.02	60	3.25	1.66	0	0	239	242	G/G	98.76	194	195	G/G	99.49	intergenic_region	MODIFIER	FIM1_747-FIM1_748	FIM1_747-FIM1_748	FIM1_747-FIM1_748	-1	n.1512664delT	.	-1	-1	-	-	-	-
CP015054.1	1514545	GA	G	INDEL	PASS	FDHY23,LHP1044	-1	0	0	2	0	2	4	1	4	12836.1	448	30.2	60	-0.637	0.81	0	0	241	241	G/G	100	183	184	G/G	99.46	frameshift_variant	HIGH	FIM1_748	FIM1_748	gnl	0	protein_coding	2024-01-01	-1	1710	-	GO:0005654;GO:0000127;GO:0001009;GO:0001021;GO:0006355;GO:0001041;GO:0000999;GO:0003677;GO:0006385;GO:0006383;GO:0042791	K06665-ko04111 Cell cycle - yeast;ko04011 MAPK signaling pathway - yeast	KOG2076-RNA polymerase III transcription factor TFIIIC[K]
CP015054.1	1545531	CTT	C,CT	INDEL	PASS	FDHY23,LHP1044	-1	2	0	0	0	2	2,2	0.500,0.500	4	8305.15	471	19.82	60	-0.107	1.76	0	9.849	40::197	264	C/CT	89.77	23::113	155	C/CT	87.74	intergenic_region,intergenic_region	MODIFIER,MODIFIER	FIM1_757-FIM1_758,FIM1_757-FIM1_758	FIM1_757-FIM1_758,FIM1_757-FIM1_758	FIM1_757-FIM1_758,FIM1_757-FIM1_758	-1,-1	n.1545532_1545533delTT,n.1545533delT	.,.	-1,-1	-1,-1	-	-	-	-
CP015054.1	1563209	CA	C	INDEL	PASS	FDHY23,LHP1044	-1	2	0	0	0	2	2	0.5	4	417.5	316	2.2	59.9	-0.068	0.15	-0.964	0	39	120	CA/C	32.5	16	70	CA/C	22.86	intergenic_region	MODIFIER	FIM1_765-FIM1_767	FIM1_765-FIM1_767	FIM1_765-FIM1_767	-1	n.1563210delA	.	-1	-1	-	-	-	-
CP015054.1	1572115	CAA	C,CA	INDEL	PASS	FDHY23,LHP1044	-1	2	0	0	0	2	1,2	0.250,0.500	4	4641.89	408	14.97	60	0.219	3.03	0	0.585	40::118	187	C/CA	84.49	20::84	123	CAA/CA	84.55	intergenic_region,intergenic_region	MODIFIER,MODIFIER	FIM1_769-FIM1_770,FIM1_769-FIM1_770	FIM1_769-FIM1_770,FIM1_769-FIM1_770	FIM1_769-FIM1_770,FIM1_769-FIM1_770	-1,-1	n.1572116_1572117delAA,n.1572117delA	.,.	-1,-1	-1,-1	-	-	-	-
CP015054.1	1576841	CG	C	INDEL	PASS	FDHY23,LHP1044	-1	0	0	2	0	2	4	1	4	13033.1	409	32.58	60	-	-	-	0	231	231	C/C	100	169	169	C/C	100	frameshift_variant	HIGH	FIM1_771	FIM1_771	gnl	0	protein_coding	2024-01-01	-1	498	-	-	-	-
CP015054.1	1577551	GT	G	INDEL	PASS	FDHY23,LHP1044	-1	2	0	0	0	2	2	0.5	4	1774.31	303	12.07	59.92	0.692	0.923	0	10.544	79	106	GT/G	74.53	31	41	GT/G	75.61	intergenic_region	MODIFIER	FIM1_771-FIM1_772	FIM1_771-FIM1_772	FIM1_771-FIM1_772	-1	n.1577552delT	.	-1	-1	-	-	-	-
CP015054.1	1591046	GCTT	G	INDEL	PASS	FDHY23,LHP1044	-1	0	0	2	0	2	4	1	4	11313.1	417	29.33	60	2.03	-0.733	0	0	193	195	G/G	98.97	92	92	G/G	100	intergenic_region	MODIFIER	FIM1_778-FIM1_779	FIM1_778-FIM1_779	FIM1_778-FIM1_779	-1	n.1591047_1591049delCTT	.	-1	-1	-	-	-	-
CP015054.1	1594489	CA	C	INDEL	PASS	FDHY23,LHP1044	-1	0	0	2	0	2	4	1	4	6429.15	358	21.72	60	-0.454	1.74	0	0	161	176	C/C	91.48	108	120	C/C	90	intergenic_region	MODIFIER	FIM1_780-FIM1_781	FIM1_780-FIM1_781	FIM1_780-FIM1_781	-1	n.1594490delA	.	-1	-1	-	-	-	-
CP015054.1	1602175	GT	G	INDEL	PASS	FDHY23,LHP1044	-1	1	0	1	0	2	3	0.75	4	3537.13	302	16.38	60	1.89	2.25	0	8.126	104	132	GT/G	78.79	73	84	G/G	86.9	intergenic_region	MODIFIER	FIM1_783-FIM1_784	FIM1_783-FIM1_784	FIM1_783-FIM1_784	-1	n.1602176delT	.	-1	-1	-	-	-	-
CP015054.1	1617494	CA	C	INDEL	PASS	FDHY23,LHP1044	-1	2	0	0	0	2	2	0.5	4	1800.31	366	10.53	59.67	2.04	1.53	0.248	2.875	76	97	CA/C	78.35	45	74	CA/C	60.81	intergenic_region	MODIFIER	FIM1_790-FIM1_791	FIM1_790-FIM1_791	FIM1_790-FIM1_791	-1	n.1617495delA	.	-1	-1	-	-	-	-
CP015054.1	1644805	CA	C	INDEL	PASS	FDHY23,LHP1044	-1	0	0	2	0	2	4	1	4	11025.1	424	28.49	60	-1.046	0.404	0	2.878	233	235	C/C	99.15	152	152	C/C	100	intergenic_region	MODIFIER	FIM1_806-FIM1_807	FIM1_806-FIM1_807	FIM1_806-FIM1_807	-1	n.1644806delA	.	-1	-1	-	-	-	-
CP015054.1	1659776	C	CA,CAAAAAAA	INDEL	PASS	FDHY23,LHP1044	-1	2	0	0	0	2	1,1	0.250,0.250	4	2240.52	288	12.73	59.12	1.65	0.595	0.293	25.459	42::0	101	C/CA	41.58	4::65	75	C/CAAAAAAA	92	intergenic_region,intergenic_region	MODIFIER,MODIFIER	FIM1_814-FIM1_815,FIM1_814-FIM1_815	FIM1_814-FIM1_815,FIM1_814-FIM1_815	FIM1_814-FIM1_815,FIM1_814-FIM1_815	-1,-1	n.1659776_1659777insA,n.1659776_1659777insAAAAAAA	.,.	-1,-1	-1,-1	-	-	-	-
CP015054.1	1662279	C	A	SNP	PASS	FDHY23,LHP1044	0	2	0	0	0	2	2	0.5	4	549.5	370	3.21	59.44	-1.288	-0.88	-1.459	48.272	37	109	C/A	33.94	18	62	C/A	29.03	intergenic_region	MODIFIER	FIM1_815-FIM1_816	FIM1_815-FIM1_816	FIM1_815-FIM1_816	-1	n.1662279C>A	.	-1	-1	-	-	-	-
CP015054.1	1663846	GAA	G	INDEL	PASS	FDHY23,LHP1044	-1	2	0	0	0	2	2	0.5	4	1269.5	315	12.95	59.57	0.796	0.745	2.01	8.248	34	48	GAA/G	70.83	25	50	GAA/G	50	intergenic_region	MODIFIER	FIM1_815-FIM1_816	FIM1_815-FIM1_816	FIM1_815-FIM1_816	-1	n.1663847_1663848delAA	.	-1	-1	-	-	-	-
CP015054.1	1717740	GT	G	INDEL	PASS	FDHY23,LHP1044	-1	2	0	0	0	2	2	0.5	4	1008.31	379	6.38	59.27	-2.378	-2.482	0.49	124.085	57	94	GT/G	60.64	31	64	GT/G	48.44	intergenic_region	MODIFIER	FIM1_841-FIM1_842	FIM1_841-FIM1_842	FIM1_841-FIM1_842	-1	n.1717741delT	.	-1	-1	-	-	-	-
CP015054.1	1720070	C	CT	INDEL	PASS	FDHY23	-1	1	1	0	0	1	1	0.25	4	254.62	436	2.29	60	1.73	0.929	0	6.268	34	111	C/CT	30.63	8	76	C/C	10.53	intergenic_region	MODIFIER	FIM1_842-FIM1_843	FIM1_842-FIM1_843	FIM1_842-FIM1_843	-1	n.1720070_1720071insT	.	-1	-1	-	-	-	-
CP015054.1	1733108	C	CA	INDEL	PASS	FDHY23,LHP1044	-1	0	0	2	0	2	4	1	4	599.1	21	31.53	33.14	-	-	-	0	9	9	CA/CA	100	10	10	CA/CA	100	frameshift_variant	HIGH	FIM1_847	FIM1_847	gnl	0	protein_coding	2024-01-01	-1	366	-	GO:0005737;GO:0000287;GO:0005524;GO:0004141;GO:0009102	K01935-ko00780 Biotin metabolism	-
CP015055.1	5228	G	A	SNP	PASS	FDHY23	1	1	1	0	0	1	1	0.25	4	620.29	269	16.76	59.27	1.02	2.96	1.03	10.405	18	37	G|A	48.65	0	62	G/G	0	intergenic_region	MODIFIER	FIM1_850-FIM1_851	FIM1_850-FIM1_851	FIM1_850-FIM1_851	-1	n.5228G>A	.	-1	-1	-	-	-	-
CP015055.1	5234	C	CGACTTATGTTTGCAA	INDEL	PASS	FDHY23	-1	1	1	0	0	1	1	0.25	4	641.91	268	26.75	59.26	0	-1.927	0	5.131	18	24	C|CGACTTATGTTTGCAA	75	0	74	C/C	0	intergenic_region	MODIFIER	FIM1_850-FIM1_851	FIM1_850-FIM1_851	FIM1_850-FIM1_851	-1	n.5234_5235insGACTTATGTTTGCAA	.	-1	-1	-	-	-	-
CP015055.1	6738	G	C	SNP	PASS	FDHY23,LHP1044	0	2	0	0	0	2	2	0.5	4	2693.46	890	3.18	45.51	-1.768	1.06	1.69	5.549	111	528	G/C	21.02	54	320	G/C	16.88	intergenic_region	MODIFIER	FIM1_851-FIM1_852	FIM1_851-FIM1_852	FIM1_851-FIM1_852	-1	n.6738G>C	.	-1	-1	-	-	-	-
CP015055.1	6891	T	G	SNP	PASS	LHP1044	0	1	1	0	0	1	1	0.25	4	1829.29	672	8.31	59.12	2.01	-1.758	-4.025	12.1	0	415	T/T	0	57	220	T|G	25.91	intergenic_region	MODIFIER	FIM1_851-FIM1_852	FIM1_851-FIM1_852	FIM1_851-FIM1_852	-1	n.6891T>G	.	-1	-1	-	-	-	-
CP015055.1	6894	G	A	SNP	PASS	LHP1044	1	1	1	0	0	1	1	0.25	4	1790.29	658	8.48	59.09	2	-2.18	-4.179	14.367	0	410	G/G	0	52	211	G|A	24.64	intergenic_region	MODIFIER	FIM1_851-FIM1_852	FIM1_851-FIM1_852	FIM1_851-FIM1_852	-1	n.6894G>A	.	-1	-1	-	-	-	-
CP015055.1	6900	T	C	SNP	PASS	LHP1044	1	1	1	0	0	1	1	0.25	4	1353.29	640	6.8	59.08	0.429	-1.585	-4.384	11.3	0	405	T/T	0	40	199	T|C	20.1	intergenic_region	MODIFIER	FIM1_851-FIM1_852	FIM1_851-FIM1_852	FIM1_851-FIM1_852	-1	n.6900T>C	.	-1	-1	-	-	-	-
CP015055.1	28125	A	T	SNP	PASS	FDHY23,LHP1044	0	0	0	2	0	2	4	1	4	16177.1	447	35.36	60	-	-	-	0	270	270	T/T	100	177	177	T/T	100	missense_variant	MODERATE	FIM1_858	FIM1_858	gnl	0	protein_coding	2024-01-01	-1	2220	-	GO:0000293;GO:0015891;GO:0006879;GO:0016021;GO:0052851;GO:0006826;GO:0005886;GO:0015677;GO:0046872;GO:0016491	-	KOG0039-Ferric reductase, NADH/NADPH oxidase and related proteins[PQ]
CP015055.1	32002	G	GT	INDEL	PASS	FDHY23,LHP1044	-1	2	0	0	0	2	2	0.5	4	440.53	316	5.06	59.67	0.121	0.258	-0.616	8.964	14	53	G/GT	26.42	8	34	G/GT	23.53	intergenic_region	MODIFIER	FIM1_860-FIM1_861	FIM1_860-FIM1_861	FIM1_860-FIM1_861	-1	n.32002_32003insT	.	-1	-1	-	-	-	-
CP015055.1	32030	C	A	SNP	PASS	FDHY23,LHP1044	0	0	0	2	0	2	4	1	4	9936.09	241	34.3	59.6	-	-	-	0	133	133	A|A	100	106	106	A|A	100	intergenic_region	MODIFIER	FIM1_860-FIM1_861	FIM1_860-FIM1_861	FIM1_860-FIM1_861	-1	n.32030C>A	.	-1	-1	-	-	-	-
CP015055.1	32053	A	C	SNP	PASS	FDHY23,LHP1044	0	0	0	2	0	2	4	1	4	11073.1	257	27	60	-	-	-	0	143	143	C|C	100	114	114	C|C	100	intergenic_region	MODIFIER	FIM1_860-FIM1_861	FIM1_860-FIM1_861	FIM1_860-FIM1_861	-1	n.32053A>C	.	-1	-1	-	-	-	-
CP015055.1	86383	TAA	T,TA	INDEL	PASS	FDHY23,LHP1044	-1	2	0	0	0	2	2,1	0.500,0.250	4	1498.85	176	22.04	59.49	2.69	1.21	-0.515	18.165	27::13	45	T/TA	88.89	12::5	23	TAA/T	73.91	intergenic_region,intergenic_region	MODIFIER,MODIFIER	FIM1_891-FIM1_892,FIM1_891-FIM1_892	FIM1_891-FIM1_892,FIM1_891-FIM1_892	FIM1_891-FIM1_892,FIM1_891-FIM1_892	-1,-1	n.86384_86385delAA,n.86385delA	.,.	-1,-1	-1,-1	-	-	-	-
CP015055.1	86413	A	AG	INDEL	PASS	FDHY23,LHP1044	-1	0	0	2	0	2	4	1	4	5051.13	130	30.82	59.21	-	-	-	0	68	68	AG/AG	100	47	47	AG/AG	100	intergenic_region	MODIFIER	FIM1_891-FIM1_892	FIM1_891-FIM1_892	FIM1_891-FIM1_892	-1	n.86413_86414insG	.	-1	-1	-	-	-	-
CP015055.1	88177	GAAGAAGATAAAAAACAAAAAAAAAAATAAAAAAAAAAAAAAAAAGAAGAGAAAGAAGAA	G	INDEL	PASS	FDHY23,LHP1044	-1	2	0	0	0	2	2	0.5	4	982.46	254	11.98	58.48	0.523	0.847	0.975	11.342	32	45	GAAGAAGATAAAAAACAAAAAAAAAAATAAAAAAAAAAAAAAAAAGAAGAGAAAGAAGAA/G	71.11	23	37	GAAGAAGATAAAAAACAAAAAAAAAAATAAAAAAAAAAAAAAAAAGAAGAGAAAGAAGAA/G	62.16	frameshift_variant	HIGH	FIM1_893	FIM1_893	gnl	0	protein_coding	2024-01-01	-1	609	-	-	-	-
CP015055.1	88205	AAAAAAAAAAAAAAAAAGAAGAGAAAGAAGAAAAGAAGATAAAAAACAAAAAAAAAAAT	*,A	INDEL	PASS	FDHY23,LHP1044	-1	1	0	1	0	2	3,1	0.750,0.250	4	226.77	182	2.95	57.65	-	-	-	33.334	34::0	40	*/*	85	28::9	37	*/A	100	frameshift_variant	HIGH	FIM1_893	FIM1_893	gnl	0	protein_coding	2024-01-01	-1	609	-	-	-	-
CP015055.1	208570	TAAAAAAAAAAAAAAAAA	T	INDEL	PASS	FDHY23,LHP1044	-1	0	0	2	0	2	4	1	4	8688.09	214	29.27	59.42	-	-	-	0	112	112	T|T	100	82	82	T|T	100	intergenic_region	MODIFIER	FIM1_949-FIM1_950	FIM1_949-FIM1_950	FIM1_949-FIM1_950	-1	n.208571_208587delAAAAAAAAAAAAAAAAA	.	-1	-1	-	-	-	-
CP015055.1	208589	TAAAAAAAAAAAAAAAAAAA	T	INDEL	PASS	FDHY23,LHP1044	-1	0	0	2	0	2	4	1	4	9362.09	197	35.92	59.37	-	-	-	0	112	112	T|T	100	84	84	T|T	100	intergenic_region	MODIFIER	FIM1_949-FIM1_950	FIM1_949-FIM1_950	FIM1_949-FIM1_950	-1	n.208590_208608delAAAAAAAAAAAAAAAAAAA	.	-1	-1	-	-	-	-
CP015055.1	208610	A	ATTTTTTTTTTTTTTTTTTTTT,ATTTTTTTTTTTTTTTTTTTTTT	INDEL	PASS	FDHY23,LHP1044	-1	2	0	0	0	2	2,2	0.500,0.500	4	9523.15	181	29.63	59.24	-	-	-	0	52::16	68	ATTTTTTTTTTTTTTTTTTTTT/ATTTTTTTTTTTTTTTTTTTTTT	100	28::16	44	ATTTTTTTTTTTTTTTTTTTTT/ATTTTTTTTTTTTTTTTTTTTTT	100	intergenic_region,intergenic_region	MODIFIER,MODIFIER	FIM1_949-FIM1_950,FIM1_949-FIM1_950	FIM1_949-FIM1_950,FIM1_949-FIM1_950	FIM1_949-FIM1_950,FIM1_949-FIM1_950	-1,-1	n.208610_208611insTTTTTTTTTTTTTTTTTTTTT,n.208610_208611insTTTTTTTTTTTTTTTTTTTTTT	.,.	-1,-1	-1,-1	-	-	-	-
CP015055.1	225940	A	ATCCGTGCGTCCG	INDEL	PASS	FDHY23,LHP1044	-1	0	0	2	0	2	4	1	4	12319.1	271	28.76	59.92	-	-	-	0	148	148	ATCCGTGCGTCCG/ATCCGTGCGTCCG	100	111	111	ATCCGTGCGTCCG|ATCCGTGCGTCCG	100	intergenic_region	MODIFIER	FIM1_tRNA32-FIM1_957	FIM1_tRNA32-FIM1_957	FIM1_tRNA32-FIM1_957	-1	n.225940_225941insTCCGTGCGTCCG	.	-1	-1	-	-	-	-
CP015055.1	225942	A	ACAAAAC	INDEL	PASS	FDHY23,LHP1044	-1	0	0	2	0	2	4	1	4	12644.1	256	29.94	59.91	-	-	-	0	148	148	ACAAAAC/ACAAAAC	100	106	106	ACAAAAC|ACAAAAC	100	intergenic_region	MODIFIER	FIM1_tRNA32-FIM1_957	FIM1_tRNA32-FIM1_957	FIM1_tRNA32-FIM1_957	-1	n.225942_225943insCAAAAC	.	-1	-1	-	-	-	-
CP015055.1	226002	G	GA	INDEL	PASS	FDHY23	-1	1	1	0	0	1	1	0.25	4	298.48	319	2.51	60	0.043	-0.262	0	0	25	119	G/GA	21.01	13	84	G/G	15.48	intergenic_region	MODIFIER	FIM1_tRNA32-FIM1_957	FIM1_tRNA32-FIM1_957	FIM1_tRNA32-FIM1_957	-1	n.226002_226003insA	.	-1	-1	-	-	-	-
CP015055.1	261297	G	GA	INDEL	PASS	FDHY23,LHP1044	-1	2	0	0	0	2	2	0.5	4	534.5	395	5.4	59.53	1.04	0.387	-1.067	2.339	13	57	G/GA	22.81	19	42	G/GA	45.24	intergenic_region	MODIFIER	FIM1_972-FIM1_973	FIM1_972-FIM1_973	FIM1_972-FIM1_973	-1	n.261297_261298insA	.	-1	-1	-	-	-	-
CP015055.1	283462	A	AG	INDEL	PASS	FDHY23,LHP1044	-1	2	0	0	0	2	2	0.5	4	2259.66	176	19.31	60	0.082	0.638	0	4.343	52	63	A/AG	82.54	36	54	A/AG	66.67	intergenic_region	MODIFIER	FIM1_983-FIM1_984	FIM1_983-FIM1_984	FIM1_983-FIM1_984	-1	n.283462_283463insG	.	-1	-1	-	-	-	-
CP015055.1	286960	GTTTTTTTTTTTTTTTTTTT	G	INDEL	PASS	FDHY23	-1	0	0	1	1	1	2	1	2	6345.03	132	28.86	49.27	-	-	-	0	126	126	G/G	100	0	0	./.	0	intergenic_region	MODIFIER	FIM1_988-FIM1_989	FIM1_988-FIM1_989	FIM1_988-FIM1_989	-1	n.286961_286979delTTTTTTTTTTTTTTTTTTT	.	-1	-1	-	-	-	-
CP015055.1	296627	CCCCCCCCCCA	C	INDEL	PASS	FDHY23,LHP1044	-1	2	0	0	0	2	2	0.5	4	755.46	177	5	60	-0.015	1.5	0	2.898	21	83	CCCCCCCCCCA/C	25.3	21	68	CCCCCCCCCCA/C	30.88	intergenic_region	MODIFIER	FIM1_992-FIM1_993	FIM1_992-FIM1_993	FIM1_992-FIM1_993	-1	n.296628_296637delCCCCCCCCCA	.	-1	-1	-	-	-	-
CP015055.1	296628	CCCCCCCCCA	*,C	INDEL	PASS	FDHY23,LHP1044	-1	2	0	0	0	2	2,2	0.500,0.500	4	1741.03	171	11.61	60	0.233	1.49	0	0	24::49	80	*/C	91.25	24::39	70	*/C	90	intergenic_region	MODIFIER	FIM1_992-FIM1_993	FIM1_992-FIM1_993	FIM1_992-FIM1_993	-1	n.296629_296637delCCCCCCCCA	.	-1	-1	-	-	-	-
CP015055.1	319249	T	TTA,TTATA	INDEL	PASS	FDHY23,LHP1044	-1	2	0	0	0	2	2,1	0.500,0.250	4	5268.89	319	24.85	59.92	0.621	1.22	-0.322	0	115::13	145	T/TTA	88.28	47::12	67	TTA/TTATA	88.06	intergenic_region,intergenic_region	MODIFIER,MODIFIER	FIM1_1004-FIM1_1005,FIM1_1004-FIM1_1005	FIM1_1004-FIM1_1005,FIM1_1004-FIM1_1005	FIM1_1004-FIM1_1005,FIM1_1004-FIM1_1005	-1,-1	n.319249_319250insTA,n.319249_319250insTATA	.,.	-1,-1	-1,-1	-	-	-	-
CP015055.1	344583	C	CA	INDEL	PASS	LHP1044	-1	1	1	0	0	1	1	0.25	4	321.91	415	2.55	59.9	0.183	-0.703	-1.33	4.127	0	241	C/C	0	32	126	C/CA	25.4	intergenic_region	MODIFIER	FIM1_1014-FIM1_1015	FIM1_1014-FIM1_1015	FIM1_1014-FIM1_1015	-1	n.344583_344584insA	.	-1	-1	-	-	-	-
CP015055.1	449304	C	CTTT,CTTTT	INDEL	PASS	FDHY23,LHP1044	-1	2	0	0	0	2	2,2	0.500,0.500	4	7826.15	268	29.41	59.47	-0.624	0	-0.437	0	34::39	76	CTTT/CTTTT	96.05	28::12	40	CTTT/CTTTT	100	intergenic_region,intergenic_region	MODIFIER,MODIFIER	FIM1_1064-FIM1_1065,FIM1_1064-FIM1_1065	FIM1_1064-FIM1_1065,FIM1_1064-FIM1_1065	FIM1_1064-FIM1_1065,FIM1_1064-FIM1_1065	-1,-1	n.449304_449305insTTT,n.449304_449305insTTTT	.,.	-1,-1	-1,-1	-	-	-	-
CP015055.1	449347	T	G	SNP	PASS	FDHY23,LHP1044	0	0	0	2	0	2	4	1	4	9419.09	235	31.11	60	4.37	0.989	0	5.526	150	151	G/G	99.34	81	81	G/G	100	intergenic_region	MODIFIER	FIM1_1064-FIM1_1065	FIM1_1064-FIM1_1065	FIM1_1064-FIM1_1065	-1	n.449347T>G	.	-1	-1	-	-	-	-
CP015055.1	457209	C	CTTTTTTT	INDEL	PASS	FDHY23	-1	1	1	0	0	1	1	0.25	4	237.31	285	3.04	58.78	0.203	1.93	0.368	30.049	15	78	C/CTTTTTTT	19.23	0	94	C/C	0	intergenic_region	MODIFIER	FIM1_1068-FIM1_tRNA38	FIM1_1068-FIM1_tRNA38	FIM1_1068-FIM1_tRNA38	-1	n.457209_457210insTTTTTTT	.	-1	-1	-	-	-	-
CP015055.1	457235	TTTTTTC	T	INDEL	PASS	FDHY23,LHP1044	-1	2	0	0	0	2	2	0.5	4	444.23	328	2.13	58.95	2.06	4.9	1.33	194.558	35	130	TTTTTTC/T	26.92	24	79	TTTTTTC/T	30.38	intergenic_region	MODIFIER	FIM1_1068-FIM1_tRNA38	FIM1_1068-FIM1_tRNA38	FIM1_1068-FIM1_tRNA38	-1	n.457236_457241delTTTTTC	.	-1	-1	-	-	-	-
CP015055.1	489652	T	TA	INDEL	PASS	FDHY23,LHP1044	-1	2	0	0	0	2	2	0.5	4	471.5	331	3.37	59.77	0.369	0.536	-0.942	1.816	24	79	T/TA	30.38	18	61	T/TA	29.51	intergenic_region	MODIFIER	FIM1_1083-FIM1_1084	FIM1_1083-FIM1_1084	FIM1_1083-FIM1_1084	-1	n.489652_489653insA	.	-1	-1	-	-	-	-
CP015055.1	516147	GT	G	INDEL	PASS	FDHY23	-1	1	1	0	0	1	1	0.25	4	162.88	114	6.52	55.59	-0.177	1.69	0	1.092	10	25	GT/G	40	3	36	GT/GT	8.33	intergenic_region	MODIFIER	FIM1_1097-FIM1_1098	FIM1_1097-FIM1_1098	FIM1_1097-FIM1_1098	-1	n.516148delT	.	-1	-1	-	-	-	-
CP015055.1	516189	T	A	SNP	PASS	FDHY23,LHP1044	0	1	0	1	0	2	3	0.75	4	480.07	17	28.24	56	2.1	0	1.15	3.274	6	8	T/A	75	9	9	A/A	100	intergenic_region	MODIFIER	FIM1_1097-FIM1_1098	FIM1_1097-FIM1_1098	FIM1_1097-FIM1_1098	-1	n.516189T>A	.	-1	-1	-	-	-	-
CP015055.1	516274	T	G	SNP	PASS	LHP1044	0	0	0	1	1	1	2	1	2	58.47	8	14.62	44.95	-	-	-	0	0	4	./.	0	4	4	G/G	100	intergenic_region	MODIFIER	FIM1_1097-FIM1_1098	FIM1_1097-FIM1_1098	FIM1_1097-FIM1_1098	-1	n.516274T>G	.	-1	-1	-	-	-	-
CP015055.1	551495	C	CA	INDEL	PASS	FDHY23,LHP1044	-1	2	0	0	0	2	2	0.5	4	542.5	324	2.15	60	1.25	-1.165	0	13.902	25	149	C/CA	16.78	29	103	C/CA	28.16	intergenic_region	MODIFIER	FIM1_1116-FIM1_1117	FIM1_1116-FIM1_1117	FIM1_1116-FIM1_1117	-1	n.551495_551496insA	.	-1	-1	-	-	-	-
CP015055.1	586807	A	AGCTT	INDEL	PASS	LHP1044	-1	1	0	0	1	1	1	0.5	2	421.41	52	13.17	60	-2.641	-2.671	0	0	0	14	./.	0	20	32	A/AGCTT	62.5	intergenic_region	MODIFIER	FIM1_1132-FIM1_1133	FIM1_1132-FIM1_1133	FIM1_1132-FIM1_1133	-1	n.586807_586808insGCTT	.	-1	-1	-	-	-	-
CP015055.1	614155	T	TA	INDEL	PASS	LHP1044	-1	1	1	0	0	1	1	0.25	4	332.91	294	3.66	59.92	-1.69	0.043	-1.748	9.51	0	175	T/T	0	28	91	T/TA	30.77	intergenic_region	MODIFIER	FIM1_1145-FIM1_1146	FIM1_1145-FIM1_1146	FIM1_1145-FIM1_1146	-1	n.614155_614156insA	.	-1	-1	-	-	-	-
CP015055.1	616892	GTA	G	INDEL	PASS	FDHY23,LHP1044	-1	2	0	0	0	2	2	0.5	4	548.5	371	2.22	60	-0.478	-0.74	0	7.658	21	139	GTA/G	15.11	16	108	GTA/G	14.81	intergenic_region	MODIFIER	FIM1_1147-FIM1_1148	FIM1_1147-FIM1_1148	FIM1_1147-FIM1_1148	-1	n.616893_616894delTA	.	-1	-1	-	-	-	-
CP015055.1	619299	A	AT,ATT,ATTTTTTTTTTT	INDEL	PASS	FDHY23,LHP1044	-1	2	0	0	0	2	2,1,1	0.500,0.250,0.250	4	3473.17	405	13.41	59.66	-0.004	-1.642	-0.801	3.678	90::33::0	150	AT/ATT	82	61::20::7	109	AT/ATTTTTTTTTTT	80.73	intergenic_region,intergenic_region,intergenic_region	MODIFIER,MODIFIER,MODIFIER	FIM1_1150-FIM1_1151,FIM1_1150-FIM1_1151,FIM1_1150-FIM1_1151	FIM1_1150-FIM1_1151,FIM1_1150-FIM1_1151,FIM1_1150-FIM1_1151	FIM1_1150-FIM1_1151,FIM1_1150-FIM1_1151,FIM1_1150-FIM1_1151	-1,-1,-1	n.619299_619300insT,n.619299_619300insTT,n.619299_619300insTTTTTTTTTTT	.,.,.	-1,-1,-1	-1,-1,-1	-	-	-	-
CP015055.1	672892	G	GT	INDEL	PASS	FDHY23,LHP1044	-1	2	0	0	0	2	2	0.5	4	512.5	397	2.79	59.82	-0.934	-1.169	-0.364	4.457	24	123	G/GT	19.51	16	61	G/GT	26.23	intergenic_region	MODIFIER	FIM1_1174-FIM1_1175	FIM1_1174-FIM1_1175	FIM1_1174-FIM1_1175	-1	n.672892_672893insT	.	-1	-1	-	-	-	-
CP015055.1	685696	G	GT	INDEL	PASS	FDHY23,LHP1044	-1	2	0	0	0	2	2	0.5	4	559.5	324	4.34	59.92	1.33	1.21	0.028	2.728	16	65	G/GT	24.62	29	64	G/GT	45.31	frameshift_variant	HIGH	FIM1_1182	FIM1_1182	gnl	0	protein_coding	2024-01-01	-1	594	-	-	-	-
CP015055.1	706654	C	CTATAACTTCGTATAATGTACATTATACGAAGTTA	INDEL	PASS	FDHY23,LHP1044	-1	0	0	2	0	2	4	1	4	17314.1	443	34.66	60	-1.084	1.97	6.51	9.189	203	203	CTATAACTTCGTATAATGTACATTATACGAAGTTA/CTATAACTTCGTATAATGTACATTATACGAAGTTA	100	125	128	CTATAACTTCGTATAATGTACATTATACGAAGTTA/CTATAACTTCGTATAATGTACATTATACGAAGTTA	97.66	intergenic_region	MODIFIER	FIM1_1192-FIM1_1193	FIM1_1192-FIM1_1193	FIM1_1192-FIM1_1193	-1	n.706654_706655insTATAACTTCGTATAATGTACATTATACGAAGTTA	.	-1	-1	-	-	-	-
CP015055.1	726035	A	AG	INDEL	PASS	FDHY23,LHP1044	-1	0	0	2	0	2	4	1	4	6831.13	197	29.4	60	-	-	-	0	120	120	AG/AG	100	71	71	AG/AG	100	intergenic_region	MODIFIER	FIM1_1204-FIM1_1205	FIM1_1204-FIM1_1205	FIM1_1204-FIM1_1205	-1	n.726035_726036insG	.	-1	-1	-	-	-	-
CP015055.1	804732	C	A	SNP	PASS	FDHY23,LHP1044	0	2	0	0	0	2	2	0.5	4	462.49	295	2.64	59.75	-1.851	-1.507	-1.719	46.534	27	110	C/A	24.55	21	65	C/A	32.31	intergenic_region	MODIFIER	FIM1_1248-FIM1_1249	FIM1_1248-FIM1_1249	FIM1_1248-FIM1_1249	-1	n.804732C>A	.	-1	-1	-	-	-	-
CP015055.1	810781	C	CA	INDEL	PASS	FDHY23,LHP1044	-1	2	0	0	0	2	2	0.5	4	347.48	220	3.34	59.92	-0.229	0.166	0	35.618	31	74	C/CA	41.89	7	30	C/CA	23.33	intergenic_region	MODIFIER	FIM1_1250-FIM1_1251	FIM1_1250-FIM1_1251	FIM1_1250-FIM1_1251	-1	n.810781_810782insA	.	-1	-1	-	-	-	-
CP015055.1	882747	A	AT	INDEL	PASS	FDHY23,LHP1044	-1	2	0	0	0	2	2	0.5	4	2848.54	466	14.53	59.78	-1.588	-0.91	1.44	10.161	76	114	A/AT	66.67	53	82	A/AT	64.63	intergenic_region	MODIFIER	FIM1_1287-FIM1_1288	FIM1_1287-FIM1_1288	FIM1_1287-FIM1_1288	-1	n.882747_882748insT	.	-1	-1	-	-	-	-
CP015055.1	885427	C	CATAACTTCGTATAATGTACATTATACGAAGTTAT	INDEL	PASS	FDHY23,LHP1044	-1	0	0	2	0	2	4	1	4	19166.1	410	36.76	60	-	-	-	0	126	126	CATAACTTCGTATAATGTACATTATACGAAGTTAT/CATAACTTCGTATAATGTACATTATACGAAGTTAT	100	184	184	CATAACTTCGTATAATGTACATTATACGAAGTTAT/CATAACTTCGTATAATGTACATTATACGAAGTTAT	100	intergenic_region	MODIFIER	FIM1_1289-FIM1_1290	FIM1_1289-FIM1_1290	FIM1_1289-FIM1_1290	-1	n.885427_885428insATAACTTCGTATAATGTACATTATACGAAGTTAT	.	-1	-1	-	-	-	-
CP015055.1	893340	C	CT	INDEL	PASS	FDHY23,LHP1044	-1	2	0	0	0	2	2	0.5	4	580.5	388	2.66	59.86	-1.077	-1.165	1.05	18.321	33	119	C/CT	27.73	27	99	C/CT	27.27	intergenic_region	MODIFIER	FIM1_1290-FIM1_1291	FIM1_1290-FIM1_1291	FIM1_1290-FIM1_1291	-1	n.893340_893341insT	.	-1	-1	-	-	-	-
CP015055.1	907356	C	CAA	INDEL	PASS	FDHY23	-1	1	1	0	0	1	1	0.25	4	342.91	260	5.62	59.75	-1.448	0.738	0.723	3.964	20	61	C/CAA	32.79	0	89	C/C	0	intergenic_region	MODIFIER	FIM1_1296-FIM1_1297	FIM1_1296-FIM1_1297	FIM1_1296-FIM1_1297	-1	n.907356_907357insAA	.	-1	-1	-	-	-	-
CP015055.1	909355	C	T	SNP	PASS	LHP1044	1	1	1	0	0	1	1	0.25	4	2866.29	1158	5.98	57.88	-2.05	0.137	-5.301	4.743	0	667	C/C	0	136	479	C/T	28.39	synonymous_variant	LOW	FIM1_1297	FIM1_1297	gnl	0	protein_coding	2024-01-01	-1	693	-	GO:0005737;GO:0005634	K02927-ko03010 Ribosome	KOG0003-Ubiquitin/60s ribosomal protein L40 fusion[J]
CP015055.1	909379	C	T	SNP	PASS	LHP1044	1	1	1	0	0	1	1	0.25	4	7224.29	995	18.15	57.78	0.989	-0.15	-7.72	42.842	0	595	C/C	0	189	398	C/T	47.49	synonymous_variant	LOW	FIM1_1297	FIM1_1297	gnl	0	protein_coding	2024-01-01	-1	693	-	GO:0005737;GO:0005634	K02927-ko03010 Ribosome	KOG0003-Ubiquitin/60s ribosomal protein L40 fusion[J]
CP015055.1	909382	G	A	SNP	PASS	LHP1044	1	1	1	0	0	1	1	0.25	4	6989.28	975	18.01	57.79	0.835	0.028	-7.865	41.974	0	582	G/G	0	176	388	G/A	45.36	synonymous_variant	LOW	FIM1_1297	FIM1_1297	gnl	0	protein_coding	2024-01-01	-1	693	-	GO:0005737;GO:0005634	K02927-ko03010 Ribosome	KOG0003-Ubiquitin/60s ribosomal protein L40 fusion[J]
CP015055.1	909421	T	G	SNP	PASS	LHP1044	0	1	1	0	0	1	1	0.25	4	2561.29	724	9.18	58.26	2.51	-4.635	-10.44	40.668	0	444	T/T	0	77	279	T|G	27.6	synonymous_variant	LOW	FIM1_1297	FIM1_1297	gnl	0	protein_coding	2024-01-01	-1	693	-	GO:0005737;GO:0005634	K02927-ko03010 Ribosome	KOG0003-Ubiquitin/60s ribosomal protein L40 fusion[J]
CP015055.1	909427	G	A	SNP	PASS	LHP1044	1	1	1	0	0	1	1	0.25	4	2376.29	727	8.31	58.31	1.44	-5.226	-11.02	43.647	0	440	G/G	0	73	286	G|A	25.52	synonymous_variant	LOW	FIM1_1297	FIM1_1297	gnl	0	protein_coding	2024-01-01	-1	693	-	GO:0005737;GO:0005634	K02927-ko03010 Ribosome	KOG0003-Ubiquitin/60s ribosomal protein L40 fusion[J]
CP015055.1	942132	GAAAAAAAAAAAAAAAAAA	G,GA	INDEL	PASS	FDHY23,LHP1044	-1	2	0	0	0	2	1,2	0.250,0.500	4	3833.89	389	20.29	59.8	-3.11	-3.8	-0.933	96.538	25::51	101	G/GA	75.25	18::41	88	GAAAAAAAAAAAAAAAAAA/GA	67.05	intergenic_region,intergenic_region	MODIFIER,MODIFIER	FIM1_1311-FIM1_1312,FIM1_1311-FIM1_1312	FIM1_1311-FIM1_1312,FIM1_1311-FIM1_1312	FIM1_1311-FIM1_1312,FIM1_1311-FIM1_1312	-1,-1	n.942133_942150delAAAAAAAAAAAAAAAAAA,n.942134_942150delAAAAAAAAAAAAAAAAA	.,.	-1,-1	-1,-1	-	-	-	-
CP015055.1	948353	G	GT	INDEL	PASS	FDHY23,LHP1044	-1	2	0	0	0	2	2	0.5	4	596.5	375	2.27	59.82	1.28	-1.949	0.868	3.022	42	157	G/GT	26.75	29	106	G/GT	27.36	intergenic_region	MODIFIER	FIM1_tRNA43-FIM1_1314	FIM1_tRNA43-FIM1_1314	FIM1_tRNA43-FIM1_1314	-1	n.948353_948354insT	.	-1	-1	-	-	-	-
CP015055.1	948361	C	T	SNP	PASS	FDHY23,LHP1044	1	0	0	2	0	2	4	1	4	5851.03	381	23.22	59.83	-	-	-	0	154	154	T/T	100	98	98	T/T	100	intergenic_region	MODIFIER	FIM1_tRNA43-FIM1_1314	FIM1_tRNA43-FIM1_1314	FIM1_tRNA43-FIM1_1314	-1	n.948361C>T	.	-1	-1	-	-	-	-
CP015055.1	958166	C	CA,CAA	INDEL	PASS	FDHY23,LHP1044	-1	2	0	0	0	2	2,2	0.500,0.500	4	2258.15	105	27.88	60	-0.839	-0.362	0	8.572	14::33	48	CA/CAA	97.92	18::14	33	CA/CAA	96.97	intergenic_region,intergenic_region	MODIFIER,MODIFIER	FIM1_1319-FIM1_1320,FIM1_1319-FIM1_1320	FIM1_1319-FIM1_1320,FIM1_1319-FIM1_1320	FIM1_1319-FIM1_1320,FIM1_1319-FIM1_1320	-1,-1	n.958166_958167insA,n.958166_958167insAA	.,.	-1,-1	-1,-1	-	-	-	-
CP015055.1	967111	C	CT,CTT	INDEL	PASS	FDHY23,LHP1044	-1	2	0	0	0	2	2,2	0.500,0.500	4	5860	490	16.74	59.67	-0.677	-1.21	-0.998	4.221	121::30	176	CT/CTT	85.8	122::23	174	CT/CTT	83.33	intergenic_region,intergenic_region	MODIFIER,MODIFIER	FIM1_1324-FIM1_1325,FIM1_1324-FIM1_1325	FIM1_1324-FIM1_1325,FIM1_1324-FIM1_1325	FIM1_1324-FIM1_1325,FIM1_1324-FIM1_1325	-1,-1	n.967111_967112insT,n.967111_967112insTT	.,.	-1,-1	-1,-1	-	-	-	-
CP015055.1	1000202	C	CT	INDEL	PASS	FDHY23,LHP1044	-1	2	0	0	0	2	2	0.5	4	568.5	281	3.84	59.63	-0.254	0.815	0.817	14.651	26	84	C/CT	30.95	22	64	C/CT	34.38	intergenic_region	MODIFIER	FIM1_1336-FIM1_1337	FIM1_1336-FIM1_1337	FIM1_1336-FIM1_1337	-1	n.1000202_1000203insT	.	-1	-1	-	-	-	-
CP015055.1	1046739	A	AT	INDEL	PASS	FDHY23,LHP1044	-1	2	0	0	0	2	2	0.5	4	626.5	351	3.94	59.83	1.18	-0.045	-1.136	18.521	30	84	A/AT	35.71	37	75	A/AT	49.33	intergenic_region	MODIFIER	FIM1_1359-FIM1_1360	FIM1_1359-FIM1_1360	FIM1_1359-FIM1_1360	-1	n.1046739_1046740insT	.	-1	-1	-	-	-	-
CP015055.1	1078820	C	A	SNP	PASS	FDHY23,LHP1044	0	2	0	0	0	2	2	0.5	4	516.31	268	4.74	59.68	-1.281	-1.407	0	53.171	24	59	C/A	40.68	12	50	C/A	24	intergenic_region	MODIFIER	FIM1_1379-FIM1_1380	FIM1_1379-FIM1_1380	FIM1_1379-FIM1_1380	-1	n.1078820C>A	.	-1	-1	-	-	-	-
CP015055.1	1101240	C	CG	INDEL	PASS	FDHY23,LHP1044	-1	0	0	2	0	2	4	1	4	9557.13	257	21.53	60	-	-	-	0	137	137	CG/CG	100	117	117	CG/CG	100	intergenic_region	MODIFIER	FIM1_1391-FIM1_1392	FIM1_1391-FIM1_1392	FIM1_1391-FIM1_1392	-1	n.1101240_1101241insG	.	-1	-1	-	-	-	-
CP015055.1	1101267	G	GA	INDEL	PASS	FDHY23,LHP1044	-1	2	0	0	0	2	2	0.5	4	526.5	300	5.72	59.96	0.115	-0.621	0	4.523	20	56	G/GA	35.71	13	36	G/GA	36.11	intergenic_region	MODIFIER	FIM1_1391-FIM1_1392	FIM1_1391-FIM1_1392	FIM1_1391-FIM1_1392	-1	n.1101267_1101268insA	.	-1	-1	-	-	-	-
CP015055.1	1103140	A	G	SNP	PASS	LHP1044	1	1	1	0	0	1	1	0.25	4	467.85	85	11.14	60	-	-	-	0	0	40	A/A	0	0	42	A/G	0	intergenic_region	MODIFIER	FIM1_1393-FIM1_1394	FIM1_1393-FIM1_1394	FIM1_1393-FIM1_1394	-1	n.1103140A>G	.	-1	-1	-	-	-	-
CP015055.1	1103143	GCCCCCCCCCCCCA	G	INDEL	PASS	FDHY23,LHP1044	-1	2	0	0	0	2	2	0.5	4	138.5	89	2.52	60	0.541	2.78	0	0	6	25	GCCCCCCCCCCCCA/G	24	6	30	GCCCCCCCCCCCCA/G	20	intergenic_region	MODIFIER	FIM1_1393-FIM1_1394	FIM1_1393-FIM1_1394	FIM1_1393-FIM1_1394	-1	n.1103144_1103156delCCCCCCCCCCCCA	.	-1	-1	-	-	-	-
CP015055.1	1103144	CCCCCCCCCCCCA	*,C	INDEL	PASS	FDHY23,LHP1044	-1	2	0	0	0	2	2,2	0.500,0.500	4	1041.03	70	18.26	60	-	-	-	0	7::17	24	*/C	100	9::24	33	*/C	100	intergenic_region	MODIFIER	FIM1_1393-FIM1_1394	FIM1_1393-FIM1_1394	FIM1_1393-FIM1_1394	-1	n.1103145_1103156delCCCCCCCCCCCA	.	-1	-1	-	-	-	-
CP015055.1	1104264	CGGGGGGGGGGGGGG	C,CG	INDEL	PASS	FDHY23,LHP1044	-1	1	0	1	0	2	3,1	0.750,0.250	4	3733.41	106	34.87	59.76	-	-	-	0	47::0	47	C/C	100	29::8	37	C/CG	100	intergenic_region,intergenic_region	MODIFIER,MODIFIER	FIM1_1394-FIM1_1395,FIM1_1394-FIM1_1395	FIM1_1394-FIM1_1395,FIM1_1394-FIM1_1395	FIM1_1394-FIM1_1395,FIM1_1394-FIM1_1395	-1,-1	n.1104265_1104278delGGGGGGGGGGGGGG,n.1104266_1104278delGGGGGGGGGGGGG	.,.	-1,-1	-1,-1	-	-	-	-
CP015055.1	1114912	C	CT	INDEL	PASS	LHP1044	-1	1	1	0	0	1	1	0.25	4	181.91	302	2.19	60	0.812	1.77	0	4.725	21	150	C/C	14	21	83	C/CT	25.3	intergenic_region	MODIFIER	FIM1_1400-FIM1_1401	FIM1_1400-FIM1_1401	FIM1_1400-FIM1_1401	-1	n.1114912_1114913insT	.	-1	-1	-	-	-	-
CP015055.1	1118607	G	GT	INDEL	PASS	FDHY23	-1	1	1	0	0	1	1	0.25	4	258.63	275	2.25	59.96	1.51	0.131	0	0	25	115	G/GT	21.74	8	66	G/G	12.12	intergenic_region	MODIFIER	FIM1_1401-FIM1_1402	FIM1_1401-FIM1_1402	FIM1_1401-FIM1_1402	-1	n.1118607_1118608insT	.	-1	-1	-	-	-	-
CP015055.1	1125823	C	CTT,CTTT	INDEL	PASS	FDHY23,LHP1044	-1	2	0	0	0	2	2,2	0.500,0.500	4	6883.15	335	31.04	59.73	-0.283	-1.401	-0.07	2.995	70::28	105	CTT/CTTT	93.33	42::27	71	CTT/CTTT	97.18	intergenic_region,intergenic_region	MODIFIER,MODIFIER	FIM1_tRNA47-FIM1_1405,FIM1_tRNA47-FIM1_1405	FIM1_tRNA47-FIM1_1405,FIM1_tRNA47-FIM1_1405	FIM1_tRNA47-FIM1_1405,FIM1_tRNA47-FIM1_1405	-1,-1	n.1125823_1125824insTT,n.1125823_1125824insTTT	.,.	-1,-1	-1,-1	-	-	-	-
CP015055.1	1166340	G	A	SNP	PASS	FDHY23,LHP1044	1	0	0	2	0	2	4	1	4	16039.1	441	27.86	60	-	-	-	0	274	274	A/A	100	166	166	A/A	100	synonymous_variant	LOW	FIM1_1428	FIM1_1428	gnl	0	protein_coding	2024-01-01	-1	2379	-	GO:0005737;GO:0005856;GO:0006312;GO:0006302;GO:0006338;GO:0005634;GO:0031011;GO:0006974;GO:0006355;GO:0006351;GO:0032508;GO:0005524;GO:0003729	-	KOG0797-Actin-related protein[Z]
CP015055.1	1208378	G	GA	INDEL	PASS	LHP1044	-1	1	1	0	0	1	1	0.25	4	229.34	385	2.76	59.97	-0.98	-0.699	0	47.454	16	96	G/G	16.67	18	83	G/GA	21.69	intergenic_region	MODIFIER	FIM1_1447-FIM1_1448	FIM1_1447-FIM1_1448	FIM1_1447-FIM1_1448	-1	n.1208378_1208379insA	.	-1	-1	-	-	-	-
CP015055.1	1218266	T	A	SNP	PASS	FDHY23	0	1	0	0	1	1	1	0.5	2	137.37	66	2.15	59.37	-2.222	-1.589	-2.914	14.959	21	64	T/A	32.81	0	1	./.	0	missense_variant	MODERATE	FIM1_1452	FIM1_1452	gnl	0	protein_coding	2024-01-01	-1	534	-	-	-	-
CP015055.1	1218269	T	TCCAG	INDEL	PASS	FDHY23	-1	0	0	1	1	1	2	1	2	845.01	51	29.14	59.7	0	-2.8	-0.504	0	25	29	TCCAG/TCCAG	86.21	0	1	./.	0	frameshift_variant	HIGH	FIM1_1452	FIM1_1452	gnl	0	protein_coding	2024-01-01	-1	534	-	-	-	-
CP015055.1	1224699	GTTTTTTTTTTTTTTTTTT	G	INDEL	PASS	LHP1044	-1	0	0	1	1	1	2	1	2	2301.05	118	32.41	59.73	-	-	-	0	0	0	./.	0	71	71	G/G	100	intergenic_region	MODIFIER	FIM1_1454-FIM1_1455	FIM1_1454-FIM1_1455	FIM1_1454-FIM1_1455	-1	n.1224700_1224717delTTTTTTTTTTTTTTTTTT	.	-1	-1	-	-	-	-
CP015055.1	1226529	CA	C	INDEL	PASS	FDHY23,LHP1044	-1	2	0	0	0	2	2	0.5	4	1394.86	295	13.41	59.61	1.15	1.31	0.346	9.752	46	71	CA/C	64.79	24	33	CA/C	72.73	intergenic_region	MODIFIER	FIM1_1454-FIM1_1455	FIM1_1454-FIM1_1455	FIM1_1454-FIM1_1455	-1	n.1226530delA	.	-1	-1	-	-	-	-
CP015055.1	1242692	AG	A	INDEL	PASS	FDHY23,LHP1044	-1	2	0	0	0	2	2	0.5	4	329.46	171	2.64	60	1.09	-0.764	0	25.01	14	64	AG/A	21.88	12	61	AG/A	19.67	intergenic_region	MODIFIER	FIM1_1464-FIM1_1465	FIM1_1464-FIM1_1465	FIM1_1464-FIM1_1465	-1	n.1242693delG	.	-1	-1	-	-	-	-
CP015055.1	1277356	G	GT	INDEL	PASS	FDHY23,LHP1044	-1	2	0	0	0	2	2	0.5	4	822.5	287	5.56	59.95	2.66	-1.485	0	14.2	34	97	G/GT	35.05	17	51	G/GT	33.33	intergenic_region	MODIFIER	FIM1_1482-FIM1_1483	FIM1_1482-FIM1_1483	FIM1_1482-FIM1_1483	-1	n.1277356_1277357insT	.	-1	-1	-	-	-	-
CP015055.1	1278424	C	CA	INDEL	PASS	LHP1044	-1	1	1	0	0	1	1	0.25	4	255.91	288	2.26	60	0.26	-2.299	0	4.437	0	131	C/C	0	26	113	C/CA	23.01	intergenic_region	MODIFIER	FIM1_1483-FIM1_1484	FIM1_1483-FIM1_1484	FIM1_1483-FIM1_1484	-1	n.1278424_1278425insA	.	-1	-1	-	-	-	-
CP015055.1	1307150	T	TA	INDEL	PASS	FDHY23,LHP1044	-1	2	0	0	0	2	2	0.5	4	180.48	268	2.1	59.09	0.07	-0.522	0.313	4.307	15	46	T/TA	32.61	8	40	T/TA	20	intergenic_region	MODIFIER	FIM1_1499-FIM1_1500	FIM1_1499-FIM1_1500	FIM1_1499-FIM1_1500	-1	n.1307150_1307151insA	.	-1	-1	-	-	-	-
CP015055.1	1314008	A	G	SNP	PASS	FDHY23,LHP1044	1	0	0	2	0	2	4	1	4	4791.09	216	28.35	59.88	0.406	1.65	0	0	87	87	G/G	100	81	82	G/G	98.78	missense_variant	MODERATE	FIM1_1502	FIM1_1502	gnl	0	protein_coding	2024-01-01	-1	741	-	-	-	-
CP015055.1	1328097	CAT	C	INDEL	PASS	FDHY23,LHP1044	-1	2	0	0	0	2	2	0.5	4	498.46	259	3.04	59.83	0.512	0.434	-1.206	1.975	16	98	CAT/C	16.33	16	66	CAT/C	24.24	intergenic_region	MODIFIER	FIM1_1510-FIM1_1511	FIM1_1510-FIM1_1511	FIM1_1510-FIM1_1511	-1	n.1328098_1328099delAT	.	-1	-1	-	-	-	-
CP015055.1	1406851	G	GA,GAA	INDEL	PASS	FDHY23,LHP1044	-1	2	0	0	0	2	2,1	0.500,0.250	4	2667.89	263	14.82	59.86	1.43	-0.515	0	0	64::36	112	GA/GAA	89.29	39::11	68	G/GA	73.53	intergenic_region,intergenic_region	MODIFIER,MODIFIER	FIM1_1550-FIM1_1551,FIM1_1550-FIM1_1551	FIM1_1550-FIM1_1551,FIM1_1550-FIM1_1551	FIM1_1550-FIM1_1551,FIM1_1550-FIM1_1551	-1,-1	n.1406851_1406852insA,n.1406851_1406852insAA	.,.	-1,-1	-1,-1	-	-	-	-
CP015055.1	1436527	A	AAAGAAGGGGAAAAAACCTTCACCCCCATACTAACCCGCTGATATTCTCTGGGAATGCACAAGCGCAGAAACGGTTTATGTTTTGTTTTTGTTTTTGGAT	INDEL	PASS	FDHY23,LHP1044	-1	2	0	0	0	2	2	0.5	4	1523.5	32	28.6	58.42	-0.674	1.65	-1.645	10.792	0	4	A/AAAGAAGGGGAAAAAACCTTCACCCCCATACTAACCCGCTGATATTCTCTGGGAATGCACAAGCGCAGAAACGGTTTATGTTTTGTTTTTGTTTTTGGAT	0	0	3	A/AAAGAAGGGGAAAAAACCTTCACCCCCATACTAACCCGCTGATATTCTCTGGGAATGCACAAGCGCAGAAACGGTTTATGTTTTGTTTTTGTTTTTGGAT	0	intergenic_region	MODIFIER	FIM1_1563-FIM1_1564	FIM1_1563-FIM1_1564	FIM1_1563-FIM1_1564	-1	n.1436527_1436528insAAGAAGGGGAAAAAACCTTCACCCCCATACTAACCCGCTGATATTCTCTGGGAATGCACAAGCGCAGAAACGGTTTATGTTTTGTTTTTGTTTTTGGAT	.	-1	-1	-	-	-	-
CP015055.1	1438589	ATTTT	A,AT	INDEL	PASS	FDHY23,LHP1044	-1	2	0	0	0	2	2,2	0.500,0.500	4	5112.18	263	30.07	59.48	0.635	0.593	-0.403	0	82::18	106	A/AT	94.34	53::7	64	A/AT	93.75	intergenic_region,intergenic_region	MODIFIER,MODIFIER	FIM1_1563-FIM1_1564,FIM1_1563-FIM1_1564	FIM1_1563-FIM1_1564,FIM1_1563-FIM1_1564	FIM1_1563-FIM1_1564,FIM1_1563-FIM1_1564	-1,-1	n.1438590_1438593delTTTT,n.1438591_1438593delTTT	.,.	-1,-1	-1,-1	-	-	-	-
CP015055.1	1465739	CTTTTTTTTTTTTTTTTTTT	C	INDEL	PASS	FDHY23	-1	0	0	1	1	1	2	1	2	8141.03	174	25.57	59.61	-	-	-	0	112	112	C/C	100	0	0	./.	0	intergenic_region	MODIFIER	FIM1_1578-FIM1_1579	FIM1_1578-FIM1_1579	FIM1_1578-FIM1_1579	-1	n.1465740_1465758delTTTTTTTTTTTTTTTTTTT	.	-1	-1	-	-	-	-
CP015055.1	1503921	T	A	SNP	PASS	FDHY23,LHP1044	0	0	0	2	0	2	4	1	4	15656.1	436	33.11	60	-	-	-	0	259	259	A/A	100	177	177	A/A	100	intergenic_region	MODIFIER	FIM1_1597-FIM1_1598	FIM1_1597-FIM1_1598	FIM1_1597-FIM1_1598	-1	n.1503921T>A	.	-1	-1	-	-	-	-
CP015055.1	1550062	CCCCCCCCCCCCCCCT	C	INDEL	PASS	FDHY23,LHP1044	-1	2	0	0	0	2	2	0.5	4	155.25	76	2.72	60	1.1	1.29	0	0	5	24	CCCCCCCCCCCCCCCT/C	20.83	11	33	CCCCCCCCCCCCCCCT/C	33.33	intergenic_region	MODIFIER	FIM1_1622-FIM1_1623	FIM1_1622-FIM1_1623	FIM1_1622-FIM1_1623	-1	n.1550063_1550077delCCCCCCCCCCCCCCT	.	-1	-1	-	-	-	-
CP015055.1	1550063	CCCCCCCCCCCCCCT	*,C	INDEL	PASS	FDHY23,LHP1044	-1	2	0	0	0	2	2,2	0.500,0.500	4	906.03	74	14.61	60	-	-	-	0	10::19	29	*/C	100	11::22	33	*/C	100	intergenic_region	MODIFIER	FIM1_1622-FIM1_1623	FIM1_1622-FIM1_1623	FIM1_1622-FIM1_1623	-1	n.1550064_1550077delCCCCCCCCCCCCCT	.	-1	-1	-	-	-	-
CP015055.1	1576551	ATTTTTTTTTTTTTTTTTTTTTTTT	A	INDEL	PASS	FDHY23,LHP1044	-1	0	0	2	0	2	4	1	4	9431.09	194	30.2	58.74	-	-	-	0	121	121	A/A	100	71	71	A/A	100	intergenic_region	MODIFIER	FIM1_1637-FIM1_1638	FIM1_1637-FIM1_1638	FIM1_1637-FIM1_1638	-1	n.1576552_1576575delTTTTTTTTTTTTTTTTTTTTTTTT	.	-1	-1	-	-	-	-
CP015055.1	1620685	T	TAAAAAAAAAAAAAAAAAAAA,TAAAAAAAAAAAAAAAAAAAAA	INDEL	PASS	FDHY23,LHP1044	-1	2	0	0	0	2	2,2	0.500,0.500	4	11980.8	281	30.49	59.83	-	-	-	0	71::24	95	TAAAAAAAAAAAAAAAAAAAA/TAAAAAAAAAAAAAAAAAAAAA	100	70::17	87	TAAAAAAAAAAAAAAAAAAAA/TAAAAAAAAAAAAAAAAAAAAA	100	intergenic_region,intergenic_region	MODIFIER,MODIFIER	FIM1_1660-FIM1_1661,FIM1_1660-FIM1_1661	FIM1_1660-FIM1_1661,FIM1_1660-FIM1_1661	FIM1_1660-FIM1_1661,FIM1_1660-FIM1_1661	-1,-1	n.1620685_1620686insAAAAAAAAAAAAAAAAAAAA,n.1620685_1620686insAAAAAAAAAAAAAAAAAAAAA	.,.	-1,-1	-1,-1	-	-	-	-
CP015055.1	1622960	GA	G,GTA	INDEL	PASS	FDHY23,LHP1044	-1	2	0	0	0	2	2,2	0.500,0.500	4	15669.1	378	31.67	59.88	-	-	-	0	25::155	180	G/GTA	100	15::110	125	G/GTA	100	intergenic_region,intergenic_region	MODIFIER,MODIFIER	FIM1_1664-FIM1_1665,FIM1_1664-FIM1_1665	FIM1_1664-FIM1_1665,FIM1_1664-FIM1_1665	FIM1_1664-FIM1_1665,FIM1_1664-FIM1_1665	-1,-1	n.1622960_1622961insT,n.1622961delA	.,.	-1,-1	-1,-1	-	-	-	-
CP015055.1	1622981	A	AT,ATAT	INDEL	PASS	FDHY23,LHP1044	-1	1	0	1	0	2	3,1	0.750,0.250	4	15161.4	388	29.53	59.88	-	-	-	0	129::13	142	AT/AT	100	104::14	118	AT/ATAT	100	intergenic_region,intergenic_region	MODIFIER,MODIFIER	FIM1_1664-FIM1_1665,FIM1_1664-FIM1_1665	FIM1_1664-FIM1_1665,FIM1_1664-FIM1_1665	FIM1_1664-FIM1_1665,FIM1_1664-FIM1_1665	-1,-1	n.1622981_1622982insT,n.1622981_1622982insTAT	.,.	-1,-1	-1,-1	-	-	-	-
CP015055.1	1646723	T	A	SNP	PASS	FDHY23	0	1	0	0	1	1	1	0.5	2	69.37	14	6.31	60	-0.191	-1.602	0	0	7	11	T/A	63.64	0	3	./.	0	missense_variant	MODERATE	FIM1_1675	FIM1_1675	gnl	0	protein_coding	2024-01-01	-1	522	-	-	-	-
CP015055.1	1660326	A	G	SNP	PASS	FDHY23,LHP1044	1	2	0	0	0	2	2	0.5	4	3747.46	587	6.38	59.41	4.65	-1.584	-5.732	10.404	83	371	A/G	22.37	52	216	A/G	24.07	synonymous_variant	LOW	FIM1_1682	FIM1_1682	gnl	0	protein_coding	2024-01-01	-1	3585	-	-	-	-
CP015055.1	1660351	T	C	SNP	PASS	FDHY23,LHP1044	1	2	0	0	0	2	2	0.5	4	6806.46	624	10.93	59.44	4.74	3.12	-4.921	6.693	121	400	T|C	30.25	67	223	T|C	30.04	synonymous_variant	LOW	FIM1_1682	FIM1_1682	gnl	0	protein_coding	2024-01-01	-1	3585	-	-	-	-
CP015055.1	1660353	G	A	SNP	PASS	FDHY23,LHP1044	1	2	0	0	0	2	2	0.5	4	6806.46	629	10.82	59.45	4.91	3.07	-4.828	5.518	125	402	G|A	31.09	70	227	G|A	30.84	synonymous_variant	LOW	FIM1_1682	FIM1_1682	gnl	0	protein_coding	2024-01-01	-1	3585	-	-	-	-
CP015055.1	1660416	T	C	SNP	PASS	FDHY23,LHP1044	1	2	0	0	0	2	2	0.5	4	10661.5	814	13.1	59.74	-0.181	1.04	-3.019	1.738	227	518	T/C	43.82	140	296	T/C	47.3	synonymous_variant	LOW	FIM1_1682	FIM1_1682	gnl	0	protein_coding	2024-01-01	-1	3585	-	-	-	-
CP015055.1	1660584	T	C	SNP	PASS	FDHY23,LHP1044	1	2	0	0	0	2	2	0.5	4	13208.5	834	15.86	59.56	-0.317	1.64	-2.722	0.523	290	525	T/C	55.24	151	308	T/C	49.03	synonymous_variant	LOW	FIM1_1682	FIM1_1682	gnl	0	protein_coding	2024-01-01	-1	3585	-	-	-	-
CP015055.1	1660623	A	G	SNP	PASS	FDHY23,LHP1044	1	2	0	0	0	2	2	0.5	4	13660.5	887	15.44	59.58	0.829	0.566	-2.713	1.733	290	539	A/G	53.8	170	346	A/G	49.13	synonymous_variant	LOW	FIM1_1682	FIM1_1682	gnl	0	protein_coding	2024-01-01	-1	3585	-	-	-	-
CP015055.1	1660734	T	C	SNP	PASS	FDHY23,LHP1044	1	2	0	0	0	2	2	0.5	4	9473.46	759	12.65	59.17	2.93	4.06	-6.727	7.11	177	445	T/C	39.78	131	304	T/C	43.09	synonymous_variant	LOW	FIM1_1682	FIM1_1682	gnl	0	protein_coding	2024-01-01	-1	3585	-	-	-	-
CP015055.1	1671429	CAA	C	INDEL	PASS	FDHY23,LHP1044	-1	2	0	0	0	2	2	0.5	4	2356.5	359	16.48	59.72	2.13	0.865	-0.831	62.363	57	89	CAA/C	64.04	36	54	CAA/C	66.67	intergenic_region	MODIFIER	FIM1_1686-FIM1_1687	FIM1_1686-FIM1_1687	FIM1_1686-FIM1_1687	-1	n.1671430_1671431delAA	.	-1	-1	-	-	-	-
CP015055.1	1671433	A	G	SNP	PASS	FDHY23,LHP1044	1	2	0	0	0	2	2	0.5	4	1075.46	334	4.82	59.7	-0.88	1	1.08	27.685	57	145	A/G	39.31	36	78	A/G	46.15	intergenic_region	MODIFIER	FIM1_1686-FIM1_1687	FIM1_1686-FIM1_1687	FIM1_1686-FIM1_1687	-1	n.1671433A>G	.	-1	-1	-	-	-	-
CP015055.1	1678989	G	GT	INDEL	PASS	FDHY23,LHP1044	-1	0	0	2	0	2	4	1	4	2566.92	233	18.47	58.29	0.835	-0.565	-0.328	6.456	61	77	GT/GT	79.22	50	62	GT/GT	80.65	intergenic_region	MODIFIER	FIM1_1689-FIM1_1690	FIM1_1689-FIM1_1690	FIM1_1689-FIM1_1690	-1	n.1678989_1678990insT	.	-1	-1	-	-	-	-
CP015055.1	1679077	TAAAAAA	T	INDEL	PASS	FDHY23	-1	0	0	1	1	1	2	1	2	3071.03	69	32.63	42.93	0	-0.025	2.47	0	68	69	T|T	98.55	0	0	./.	0	intergenic_region	MODIFIER	FIM1_1689-FIM1_1690	FIM1_1689-FIM1_1690	FIM1_1689-FIM1_1690	-1	n.1679078_1679083delAAAAAA	.	-1	-1	-	-	-	-
CP015055.1	1679085	A	AC	INDEL	PASS	FDHY23	-1	0	0	1	1	1	2	1	2	3319.73	117	30.36	42.23	0	-0.967	0.145	3.394	63	65	AC|AC	96.92	0	52	./.	0	intergenic_region	MODIFIER	FIM1_1689-FIM1_1690	FIM1_1689-FIM1_1690	FIM1_1689-FIM1_1690	-1	n.1679085_1679086insC	.	-1	-1	-	-	-	-
CP015055.1	1679086	A	AGTGC	INDEL	PASS	FDHY23	-1	0	0	1	1	1	2	1	2	3319.73	126	28.13	44.63	2.68	-0.495	-4.811	39.736	63	73	AGTGC|AGTGC	86.3	0	52	./.	0	intergenic_region	MODIFIER	FIM1_1689-FIM1_1690	FIM1_1689-FIM1_1690	FIM1_1689-FIM1_1690	-1	n.1679086_1679087insGTGC	.	-1	-1	-	-	-	-
CP015055.1	1688929	C	T	SNP	PASS	FDHY23,LHP1044	1	2	0	0	0	2	2	0.5	4	12078.5	886	13.69	55.75	-0.202	-0.235	-2.685	4.987	260	553	C/T	47.02	155	329	C/T	47.11	missense_variant	MODERATE	FIM1_1693	FIM1_1693	gnl	0	protein_coding	2024-01-01	-1	1467	-	GO:0005737;GO:0004015;GO:0005739;GO:0009102;GO:0042802;GO:0030170	K00833-ko00780 Biotin metabolism	KOG1401-Acetylornithine aminotransferase[E]
CP015055.1	1688942	C	A	SNP	PASS	FDHY23,LHP1044	0	2	0	0	0	2	2	0.5	4	15891.5	886	18	57.82	0.311	0.872	-3.357	4.024	267	566	C/A	47.17	148	317	C|A	46.69	synonymous_variant	LOW	FIM1_1693	FIM1_1693	gnl	0	protein_coding	2024-01-01	-1	1467	-	GO:0005737;GO:0004015;GO:0005739;GO:0009102;GO:0042802;GO:0030170	K00833-ko00780 Biotin metabolism	KOG1401-Acetylornithine aminotransferase[E]
CP015055.1	1688951	A	C	SNP	PASS	FDHY23,LHP1044	0	2	0	0	0	2	2	0.5	4	16355.5	889	18.42	58.62	-0.612	1.05	-5.31	3.216	268	570	A|C	47.02	152	318	A|C	47.8	missense_variant	MODERATE	FIM1_1693	FIM1_1693	gnl	0	protein_coding	2024-01-01	-1	1467	-	GO:0005737;GO:0004015;GO:0005739;GO:0009102;GO:0042802;GO:0030170	K00833-ko00780 Biotin metabolism	KOG1401-Acetylornithine aminotransferase[E]
CP015055.1	1688960	T	A	SNP	PASS	FDHY23,LHP1044	0	2	0	0	0	2	2	0.5	4	16944.5	927	18.32	59.01	0.694	0.568	-4.938	3.215	279	584	T|A	47.77	167	341	T|A	48.97	synonymous_variant	LOW	FIM1_1693	FIM1_1693	gnl	0	protein_coding	2024-01-01	-1	1467	-	GO:0005737;GO:0004015;GO:0005739;GO:0009102;GO:0042802;GO:0030170	K00833-ko00780 Biotin metabolism	KOG1401-Acetylornithine aminotransferase[E]
CP015055.1	1689278	A	G	SNP	PASS	FDHY23,LHP1044	1	2	0	0	0	2	2	0.5	4	13759.5	941	14.64	59.95	0.417	-0.312	0.998	4.976	286	575	A/G	49.74	166	365	A/G	45.48	synonymous_variant	LOW	FIM1_1693	FIM1_1693	gnl	0	protein_coding	2024-01-01	-1	1467	-	GO:0005737;GO:0004015;GO:0005739;GO:0009102;GO:0042802;GO:0030170	K00833-ko00780 Biotin metabolism	KOG1401-Acetylornithine aminotransferase[E]
CP015055.1	1689528	C	T	SNP	PASS	FDHY23,LHP1044	1	2	0	0	0	2	2	0.5	4	13776.5	936	14.77	55.6	1.01	1.06	-0.539	2.44	273	545	C/T	50.09	192	388	C/T	49.48	missense_variant	MODERATE	FIM1_1693	FIM1_1693	gnl	0	protein_coding	2024-01-01	-1	1467	-	GO:0005737;GO:0004015;GO:0005739;GO:0009102;GO:0042802;GO:0030170	K00833-ko00780 Biotin metabolism	KOG1401-Acetylornithine aminotransferase[E]
CP015055.1	1689549	A	G	SNP	PASS	FDHY23,LHP1044	1	2	0	0	0	2	2	0.5	4	12730.5	911	14	53.55	-0.18	1.88	-0.863	4.036	263	534	A/G	49.25	179	375	A/G	47.73	missense_variant	MODERATE	FIM1_1693	FIM1_1693	gnl	0	protein_coding	2024-01-01	-1	1467	-	GO:0005737;GO:0004015;GO:0005739;GO:0009102;GO:0042802;GO:0030170	K00833-ko00780 Biotin metabolism	KOG1401-Acetylornithine aminotransferase[E]
CP015055.1	1692712	A	T	SNP	PASS	FDHY23,LHP1044	0	2	0	0	0	2	2	0.5	4	5229.46	752	7.29	55.75	-3.449	-2.126	-11.34	2.644	133	421	A/T	31.59	101	296	A/T	34.12	synonymous_variant	LOW	FIM1_1695	FIM1_1695	gnl	0	protein_coding	2024-01-01	-1	1665	-	GO:0015297;GO:0051180;GO:0016021;GO:0022857;GO:0015179;GO:0005887;GO:0005886;GO:0015171;GO:0009102	-	KOG1289-Amino acid transporters[E]
CP015055.1	1692748	A	G	SNP	PASS	FDHY23,LHP1044	1	2	0	0	0	2	2	0.5	4	8551.46	744	12.5	55.81	-4.805	1.99	-9.043	14.421	148	415	A|G	35.66	90	269	A/G	33.46	intergenic_region	MODIFIER	FIM1_1695-FIM1_1697	FIM1_1695-FIM1_1697	FIM1_1695-FIM1_1697	-1	n.1692748A>G	.	-1	-1	-	-	-	-
CP015055.1	1692758	C	T	SNP	PASS	FDHY23,LHP1044	1	2	0	0	0	2	2	0.5	4	8757.46	740	12.77	55.89	-4.117	3.42	-9.553	23.495	147	406	C|T	36.21	94	280	C/T	33.57	intergenic_region	MODIFIER	FIM1_1695-FIM1_1697	FIM1_1695-FIM1_1697	FIM1_1695-FIM1_1697	-1	n.1692758C>T	.	-1	-1	-	-	-	-
CP015055.1	1692764	A	AAGGCAGTACTTAAGT	INDEL	PASS	FDHY23,LHP1044	-1	2	0	0	0	2	2	0.5	4	8798.5	733	12.88	56.14	-4.23	4.23	-9.338	23.693	144	404	A|AAGGCAGTACTTAAGT	35.64	91	279	A/AAGGCAGTACTTAAGT	32.62	intergenic_region	MODIFIER	FIM1_1695-FIM1_1697	FIM1_1695-FIM1_1697	FIM1_1695-FIM1_1697	-1	n.1692764_1692765insAGGCAGTACTTAAGT	.	-1	-1	-	-	-	-
CP015055.1	1692778	T	G	SNP	PASS	FDHY23,LHP1044	0	2	0	0	0	2	2	0.5	4	7715.46	713	11.48	56.62	-1.34	3.63	-9.45	41.752	127	388	T|G	32.73	91	284	T|G	32.04	intergenic_region	MODIFIER	FIM1_1695-FIM1_1697	FIM1_1695-FIM1_1697	FIM1_1695-FIM1_1697	-1	n.1692778T>G	.	-1	-1	-	-	-	-
CP015055.1	1692785	A	AGT	INDEL	PASS	FDHY23,LHP1044	-1	2	0	0	0	2	2	0.5	4	7717.5	722	11.33	56.49	-0.698	2.31	-9.495	45.592	128	395	A|AGT	32.41	91	286	A|AGT	31.82	intergenic_region	MODIFIER	FIM1_1695-FIM1_1697	FIM1_1695-FIM1_1697	FIM1_1695-FIM1_1697	-1	n.1692785_1692786insGT	.	-1	-1	-	-	-	-
CP015055.1	1693177	G	T	SNP	PASS	FDHY23,LHP1044	0	2	0	0	0	2	2	0.5	4	9650.46	775	14.51	58.87	-0.08	2.16	-4.239	50.946	160	413	G|T	38.74	98	252	G|T	38.89	synonymous_variant	LOW	FIM1_1697	FIM1_1697	gnl	0	protein_coding	2024-01-01	-1	681	-	GO:0005737;GO:0070062;GO:0007613;GO:0005654;GO:0046872;GO:0016491	-	-
CP015055.1	1693181	A	G	SNP	PASS	FDHY23,LHP1044	1	2	0	0	0	2	2	0.5	4	9972.46	797	14.52	58.9	-0.574	2.52	-4.206	50.468	161	427	A|G	37.7	102	260	A|G	39.23	missense_variant	MODERATE	FIM1_1697	FIM1_1697	gnl	0	protein_coding	2024-01-01	-1	681	-	GO:0005737;GO:0070062;GO:0007613;GO:0005654;GO:0046872;GO:0016491	-	-
CP015055.1	1693183	C	G	SNP	PASS	FDHY23,LHP1044	0	2	0	0	0	2	2	0.5	4	9965.46	803	14.4	58.91	-0.629	2.54	-4.132	47.087	164	430	C|G	38.14	105	262	C|G	40.08	missense_variant	MODERATE	FIM1_1697	FIM1_1697	gnl	0	protein_coding	2024-01-01	-1	681	-	GO:0005737;GO:0070062;GO:0007613;GO:0005654;GO:0046872;GO:0016491	-	-
CP015055.1	1693187	T	C	SNP	PASS	FDHY23,LHP1044	1	2	0	0	0	2	2	0.5	4	10039.5	811	14.45	58.94	-1.019	3.18	-4.138	50.092	165	430	T|C	38.37	106	265	T|C	40	missense_variant	MODERATE	FIM1_1697	FIM1_1697	gnl	0	protein_coding	2024-01-01	-1	681	-	GO:0005737;GO:0070062;GO:0007613;GO:0005654;GO:0046872;GO:0016491	-	-
CP015055.1	1693287	G	A	SNP	PASS	FDHY23,LHP1044	1	2	0	0	0	2	2	0.5	4	11306.5	880	14.22	60	0.472	1.16	0	4.924	233	489	G/A	47.65	147	306	G/A	48.04	synonymous_variant	LOW	FIM1_1697	FIM1_1697	gnl	0	protein_coding	2024-01-01	-1	681	-	GO:0005737;GO:0070062;GO:0007613;GO:0005654;GO:0046872;GO:0016491	-	-
CP015055.1	1693452	A	T	SNP	PASS	FDHY23,LHP1044	0	2	0	0	0	2	2	0.5	4	14800.5	921	16.18	60	0.871	0.765	0	0.517	289	544	A/T	53.12	199	371	A/T	53.64	missense_variant	MODERATE	FIM1_1697	FIM1_1697	gnl	0	protein_coding	2024-01-01	-1	681	-	GO:0005737;GO:0070062;GO:0007613;GO:0005654;GO:0046872;GO:0016491	-	-
CP015055.1	1693534	T	A	SNP	PASS	FDHY23,LHP1044	0	2	0	0	0	2	2	0.5	4	19572.5	935	21.11	60	-1.218	0.57	0	1.097	297	551	T|A	53.9	198	376	T|A	52.66	synonymous_variant	LOW	FIM1_1697	FIM1_1697	gnl	0	protein_coding	2024-01-01	-1	681	-	GO:0005737;GO:0070062;GO:0007613;GO:0005654;GO:0046872;GO:0016491	-	-
CP015055.1	1693541	G	C	SNP	PASS	FDHY23,LHP1044	0	2	0	0	0	2	2	0.5	4	19454.5	933	21.03	60	-1.134	0.616	0	1.094	292	544	G|C	53.68	200	381	G|C	52.49	missense_variant	MODERATE	FIM1_1697	FIM1_1697	gnl	0	protein_coding	2024-01-01	-1	681	-	GO:0005737;GO:0070062;GO:0007613;GO:0005654;GO:0046872;GO:0016491	-	-
CP015055.1	1693567	A	G	SNP	PASS	FDHY23,LHP1044	1	2	0	0	0	2	2	0.5	4	14786.5	981	15.43	60	-1.394	1.21	0	0	302	562	A/G	53.74	199	396	A/G	50.25	synonymous_variant	LOW	FIM1_1697	FIM1_1697	gnl	0	protein_coding	2024-01-01	-1	681	-	GO:0005737;GO:0070062;GO:0007613;GO:0005654;GO:0046872;GO:0016491	-	-
CP015055.1	1693805	AG	A	INDEL	PASS	FDHY23,LHP1044	-1	0	0	2	0	2	4	1	4	20293.1	783	27.97	59.91	-	-	-	0	320	320	A/A	100	223	223	A/A	100	intergenic_region	MODIFIER	FIM1_1697-FIM1_1698	FIM1_1697-FIM1_1698	FIM1_1697-FIM1_1698	-1	n.1693806delG	.	-1	-1	-	-	-	-
CP015055.1	1693829	AG	A	INDEL	PASS	FDHY23,LHP1044	-1	0	0	2	0	2	4	1	4	17580.1	595	28.31	60	-	-	-	0	303	303	A/A	100	192	192	A/A	100	intergenic_region	MODIFIER	FIM1_1697-FIM1_1698	FIM1_1697-FIM1_1698	FIM1_1697-FIM1_1698	-1	n.1693830delG	.	-1	-1	-	-	-	-
CP015055.1	1693975	AG	A	INDEL	PASS	FDHY23,LHP1044	-1	0	0	2	0	2	4	1	4	7516.09	279	35.21	55.32	-	-	-	0	113	113	A/A	100	74	74	A/A	100	intergenic_region	MODIFIER	FIM1_1697-FIM1_1698	FIM1_1697-FIM1_1698	FIM1_1697-FIM1_1698	-1	n.1693976delG	.	-1	-1	-	-	-	-
CP015055.1	1694020	AT	A	INDEL	PASS	FDHY23,LHP1044	-1	0	0	2	0	2	4	1	4	2559.09	106	35.18	47.78	-	-	-	0	34	34	A|A	100	28	28	A|A	100	intergenic_region	MODIFIER	FIM1_1697-FIM1_1698	FIM1_1697-FIM1_1698	FIM1_1697-FIM1_1698	-1	n.1694021delT	.	-1	-1	-	-	-	-
CP015055.1	1694028	AT	A	INDEL	PASS	FDHY23,LHP1044	-1	0	0	2	0	2	4	1	4	2489.09	66	29.59	40.95	-	-	-	0	29	29	A|A	100	24	24	A|A	100	intergenic_region	MODIFIER	FIM1_1697-FIM1_1698	FIM1_1697-FIM1_1698	FIM1_1697-FIM1_1698	-1	n.1694029delT	.	-1	-1	-	-	-	-
CP015055.1	1694135	TG	T	INDEL	PASS	FDHY23,LHP1044	-1	0	0	2	0	2	4	1	4	949.09	28	33.9	36.82	-	-	-	0	16	16	T/T	100	12	12	T/T	100	intergenic_region	MODIFIER	FIM1_1697-FIM1_1698	FIM1_1697-FIM1_1698	FIM1_1697-FIM1_1698	-1	n.1694136delG	.	-1	-1	-	-	-	-
CP015056.1	3206	T	A	SNP	PASS	FDHY23	0	0	0	1	1	1	2	1	2	76.24	2	30.22	40	-	-	-	0	1	1	A|A	100	0	1	./.	0	intergenic_region	MODIFIER	FIM1_1700-FIM1_1701	FIM1_1700-FIM1_1701	FIM1_1700-FIM1_1701	-1	n.3206T>A	.	-1	-1	-	-	-	-
CP015056.1	3210	A	T	SNP	PASS	FDHY23	0	0	0	1	1	1	2	1	2	36.31	2	29.85	40	-	-	-	0	1	1	T|T	100	0	1	./.	0	intergenic_region	MODIFIER	FIM1_1700-FIM1_1701	FIM1_1700-FIM1_1701	FIM1_1700-FIM1_1701	-1	n.3210A>T	.	-1	-1	-	-	-	-
CP015056.1	3212	T	C	SNP	PASS	FDHY23	1	0	0	1	1	1	2	1	2	36.31	2	31.18	40	-	-	-	0	1	1	C|C	100	0	1	./.	0	intergenic_region	MODIFIER	FIM1_1700-FIM1_1701	FIM1_1700-FIM1_1701	FIM1_1700-FIM1_1701	-1	n.3212T>C	.	-1	-1	-	-	-	-
CP015056.1	8714	GTT	G	INDEL	PASS	FDHY23,LHP1044	-1	2	0	0	0	2	2	0.5	4	676.46	283	3.8	49.11	2.65	-0.333	0.546	24.035	21	111	GTT/G	18.92	11	67	GTT/G	16.42	intergenic_region	MODIFIER	FIM1_1701-FIM1_1703	FIM1_1701-FIM1_1703	FIM1_1701-FIM1_1703	-1	n.8715_8716delTT	.	-1	-1	-	-	-	-
CP015056.1	9770	TTTCCC	T	INDEL	PASS	FDHY23,LHP1044	-1	2	0	0	0	2	2	0.5	4	4239.46	720	6.28	56.88	4.59	-3.322	-11.09	58.463	90	392	TTTCCC|T	22.96	47	283	TTTCCC/T	16.61	intergenic_region	MODIFIER	FIM1_1701-FIM1_1703	FIM1_1701-FIM1_1703	FIM1_1701-FIM1_1703	-1	n.9771_9775delTTCCC	.	-1	-1	-	-	-	-
CP015056.1	9787	T	TTCA	INDEL	PASS	FDHY23,LHP1044	-1	2	0	0	0	2	2	0.5	4	6395.5	754	8.69	57.75	4.84	0.224	-10.89	46.002	118	428	T|TTCA	27.57	69	308	T/TTCA	22.4	intergenic_region	MODIFIER	FIM1_1701-FIM1_1703	FIM1_1701-FIM1_1703	FIM1_1701-FIM1_1703	-1	n.9787_9788insTCA	.	-1	-1	-	-	-	-
CP015056.1	9826	A	T	SNP	PASS	FDHY23,LHP1044	0	2	0	0	0	2	2	0.5	4	2041.46	1008	2.17	57.76	1.61	-5.533	-5.056	2.877	70	554	A|T	12.64	52	386	A/T	13.47	intergenic_region	MODIFIER	FIM1_1701-FIM1_1703	FIM1_1701-FIM1_1703	FIM1_1701-FIM1_1703	-1	n.9826A>T	.	-1	-1	-	-	-	-
CP015056.1	9841	T	A	SNP	PASS	FDHY23,LHP1044	0	2	0	0	0	2	2	0.5	4	3608.46	1108	3.52	57.97	4.57	-2.687	-4.558	3.831	84	613	T|A	13.7	65	411	T|A	15.82	intergenic_region	MODIFIER	FIM1_1701-FIM1_1703	FIM1_1701-FIM1_1703	FIM1_1701-FIM1_1703	-1	n.9841T>A	.	-1	-1	-	-	-	-
CP015056.1	9849	A	T	SNP	PASS	FDHY23,LHP1044	0	2	0	0	0	2	2	0.5	4	3908.46	1140	3.71	58.03	2.95	-0.547	-4.122	3.785	93	631	A|T	14.74	66	422	A|T	15.64	intergenic_region	MODIFIER	FIM1_1701-FIM1_1703	FIM1_1701-FIM1_1703	FIM1_1701-FIM1_1703	-1	n.9849A>T	.	-1	-1	-	-	-	-
CP015056.1	9860	C	T	SNP	PASS	FDHY23,LHP1044	1	2	0	0	0	2	2	0.5	4	4709.46	1227	4.18	58.27	2.1	0.957	-3.739	7.316	112	675	C|T	16.59	81	451	C/T	17.96	intergenic_region	MODIFIER	FIM1_1701-FIM1_1703	FIM1_1701-FIM1_1703	FIM1_1701-FIM1_1703	-1	n.9860C>T	.	-1	-1	-	-	-	-
CP015056.1	9866	G	A	SNP	PASS	FDHY23,LHP1044	1	2	0	0	0	2	2	0.5	4	19060.5	1228	16.94	58.49	2.4	1.69	-6.165	7.004	359	678	G/A	52.95	236	447	G/A	52.8	intergenic_region	MODIFIER	FIM1_1701-FIM1_1703	FIM1_1701-FIM1_1703	FIM1_1701-FIM1_1703	-1	n.9866G>A	.	-1	-1	-	-	-	-
CP015056.1	9992	G	C	SNP	PASS	FDHY23,LHP1044	0	2	0	0	0	2	2	0.5	4	14962.5	1144	13.68	59.94	-0.013	3.32	1.6	3.227	305	654	G/C	46.64	202	440	G/C	45.91	intergenic_region	MODIFIER	FIM1_1701-FIM1_1703	FIM1_1701-FIM1_1703	FIM1_1701-FIM1_1703	-1	n.9992G>C	.	-1	-1	-	-	-	-
CP015056.1	10170	G	C	SNP	PASS	FDHY23,LHP1044	0	2	0	0	0	2	2	0.5	4	16416.5	1110	14.82	60	-0.475	0.81	0	6.889	304	663	G/C	45.85	239	445	G/C	53.71	intergenic_region	MODIFIER	FIM1_1701-FIM1_1703	FIM1_1701-FIM1_1703	FIM1_1701-FIM1_1703	-1	n.10170G>C	.	-1	-1	-	-	-	-
CP015056.1	10494	A	G	SNP	PASS	FDHY23,LHP1044	1	2	0	0	0	2	2	0.5	4	14309.5	915	15.71	60	2.8	1.54	0	1.745	273	533	A/G	51.22	180	378	A/G	47.62	intergenic_region	MODIFIER	FIM1_1701-FIM1_1703	FIM1_1701-FIM1_1703	FIM1_1701-FIM1_1703	-1	n.10494A>G	.	-1	-1	-	-	-	-
CP015056.1	10587	GT	G	INDEL	PASS	FDHY23,LHP1044	-1	2	0	0	0	2	2	0.5	4	4881.5	898	7.4	59.98	0.53	0.827	0	1.103	168	375	GT/G	44.8	135	285	GT/G	47.37	intergenic_region	MODIFIER	FIM1_1701-FIM1_1703	FIM1_1701-FIM1_1703	FIM1_1701-FIM1_1703	-1	n.10588delT	.	-1	-1	-	-	-	-
CP015056.1	10846	G	A	SNP	PASS	FDHY23,LHP1044	1	2	0	0	0	2	2	0.5	4	17830.5	944	18.93	60	1.71	0.115	0	0.521	287	580	G|A	49.48	179	362	G|A	49.45	intergenic_region	MODIFIER	FIM1_1701-FIM1_1703	FIM1_1701-FIM1_1703	FIM1_1701-FIM1_1703	-1	n.10846G>A	.	-1	-1	-	-	-	-
CP015056.1	10866	C	T	SNP	PASS	FDHY23,LHP1044	1	2	0	0	0	2	2	0.5	4	18631.5	1010	18.48	60	0.624	0.86	0	0.522	308	628	C|T	49.04	190	380	C|T	50	intergenic_region	MODIFIER	FIM1_1701-FIM1_1703	FIM1_1701-FIM1_1703	FIM1_1701-FIM1_1703	-1	n.10866C>T	.	-1	-1	-	-	-	-
CP015056.1	11358	C	A	SNP	PASS	FDHY23,LHP1044	0	2	0	0	0	2	2	0.5	4	6890.46	578	11.98	51.43	4.27	0.544	2.09	7.9	135	345	C/A	39.13	91	230	C/A	39.57	intergenic_region	MODIFIER	FIM1_1701-FIM1_1703	FIM1_1701-FIM1_1703	FIM1_1701-FIM1_1703	-1	n.11358C>A	.	-1	-1	-	-	-	-
CP015056.1	11407	A	C	SNP	PASS	FDHY23,LHP1044	0	2	0	0	0	2	2	0.5	4	2130.46	297	7.17	40.46	1.98	-3.721	0.52	1.215	42	186	A|C	22.58	27	111	A|C	24.32	intergenic_region	MODIFIER	FIM1_1701-FIM1_1703	FIM1_1701-FIM1_1703	FIM1_1701-FIM1_1703	-1	n.11407A>C	.	-1	-1	-	-	-	-
CP015056.1	11411	GA	G	INDEL	PASS	FDHY23,LHP1044	-1	2	0	0	0	2	2	0.5	4	1967.46	280	7.03	39.88	0.21	-4.03	0.606	0	37	172	GA|G	21.51	25	108	GA|G	23.15	intergenic_region	MODIFIER	FIM1_1701-FIM1_1703	FIM1_1701-FIM1_1703	FIM1_1701-FIM1_1703	-1	n.11412delA	.	-1	-1	-	-	-	-
CP015056.1	11428	T	TA	INDEL	PASS	FDHY23,LHP1044	-1	2	0	0	0	2	2	0.5	4	999.5	230	4.74	39.76	1.12	-5.91	-0.229	0	22	134	T|TA	16.42	15	77	T|TA	19.48	intergenic_region	MODIFIER	FIM1_1701-FIM1_1703	FIM1_1701-FIM1_1703	FIM1_1701-FIM1_1703	-1	n.11428_11429insA	.	-1	-1	-	-	-	-
CP015056.1	11431	T	TTTCCCCTTCAATCTTTAAAGGTTTTCATTTGACAAA	INDEL	PASS	FDHY23,LHP1044	-1	2	0	0	0	2	2	0.5	4	1251.5	214	5.85	39.74	1.04	-6.059	-0.188	0	23	135	T|TTTCCCCTTCAATCTTTAAAGGTTTTCATTTGACAAA	17.04	16	79	T|TTTCCCCTTCAATCTTTAAAGGTTTTCATTTGACAAA	20.25	intergenic_region	MODIFIER	FIM1_1701-FIM1_1703	FIM1_1701-FIM1_1703	FIM1_1701-FIM1_1703	-1	n.11431_11432insTTCCCCTTCAATCTTTAAAGGTTTTCATTTGACAAA	.	-1	-1	-	-	-	-
CP015056.1	14430	T	C	SNP	PASS	FDHY23,LHP1044	1	2	0	0	0	2	2	0.5	4	16470.5	1110	14.92	58.81	-0.49	0.377	-0.177	1.722	343	670	T/C	51.19	214	434	T/C	49.31	synonymous_variant	LOW	FIM1_1703	FIM1_1703	gnl	0	protein_coding	2024-01-01	-1	1575	-	GO:0005737;GO:0016810;GO:0046872;GO:0004157	K01464-ko00983 Drug metabolism - other enzymes;ko00410 beta-Alanine metabolism;ko00240 Pyrimidine metabolism;ko00770 Pantothenate and CoA biosynthesis	KOG2584-Dihydroorotase and related enzymes[F]
CP015056.1	14466	A	G	SNP	PASS	FDHY23,LHP1044	1	2	0	0	0	2	2	0.5	4	15753.5	1083	14.56	58.93	1.35	1.25	-0.961	0	322	660	A/G	48.79	200	422	A/G	47.39	synonymous_variant	LOW	FIM1_1703	FIM1_1703	gnl	0	protein_coding	2024-01-01	-1	1575	-	GO:0005737;GO:0016810;GO:0046872;GO:0004157	K01464-ko00983 Drug metabolism - other enzymes;ko00410 beta-Alanine metabolism;ko00240 Pyrimidine metabolism;ko00770 Pantothenate and CoA biosynthesis	KOG2584-Dihydroorotase and related enzymes[F]
CP015056.1	17141	TG	T	INDEL	PASS	FDHY23,LHP1044	-1	0	0	2	0	2	4	1	4	8861.09	240	28.65	43.41	-	-	-	0	132	132	T/T	100	105	105	T/T	100	intergenic_region	MODIFIER	FIM1_1704-FIM1_1705	FIM1_1704-FIM1_1705	FIM1_1704-FIM1_1705	-1	n.17142delG	.	-1	-1	-	-	-	-
CP015056.1	17710	CG	C	INDEL	PASS	FDHY23,LHP1044	-1	0	0	2	0	2	4	1	4	4259.09	109	28.44	34.77	-	-	-	0	54	54	C/C	100	53	53	C/C	100	intergenic_region	MODIFIER	FIM1_1704-FIM1_1705	FIM1_1704-FIM1_1705	FIM1_1704-FIM1_1705	-1	n.17711delG	.	-1	-1	-	-	-	-
CP015056.1	18405	TG	T	INDEL	PASS	FDHY23,LHP1044	-1	0	0	2	0	2	4	1	4	2368.09	68	35.95	38.74	-	-	-	0	37	37	T/T	100	27	27	T/T	100	intergenic_region	MODIFIER	FIM1_1704-FIM1_1705	FIM1_1704-FIM1_1705	FIM1_1704-FIM1_1705	-1	n.18406delG	.	-1	-1	-	-	-	-
CP015056.1	18794	GA	G	INDEL	PASS	LHP1044	-1	0	0	1	1	1	2	1	2	145.47	6	33.53	39.8	-	-	-	0	0	1	./.	0	4	4	G/G	100	frameshift_variant	HIGH	FIM1_1705	FIM1_1705	gnl	0	protein_coding	2024-01-01	-1	726	-	-	-	-
CP015056.1	19449	TC	T	INDEL	PASS	FDHY23,LHP1044	-1	0	0	2	0	2	4	1	4	5518.09	160	36.33	37.44	-	-	-	0	91	91	T/T	100	58	58	T/T	100	frameshift_variant	HIGH	FIM1_1705	FIM1_1705	gnl	0	protein_coding	2024-01-01	-1	726	-	-	-	-
CP015056.1	19765	CG	C	INDEL	PASS	FDHY23,LHP1044	-1	0	0	2	0	2	4	1	4	17362.1	471	32.31	56.63	-	-	-	0	278	278	C/C	100	186	186	C/C	100	intergenic_region	MODIFIER	FIM1_1705-FIM1_1706	FIM1_1705-FIM1_1706	FIM1_1705-FIM1_1706	-1	n.19766delG	.	-1	-1	-	-	-	-
CP015056.1	19945	T	TA	INDEL	PASS	FDHY23,LHP1044	-1	0	0	2	0	2	4	1	4	15070.1	524	30.08	56.09	1.95	1.09	0.146	3.054	305	308	TA/TA	99.03	192	193	TA/TA	99.48	intergenic_region	MODIFIER	FIM1_1705-FIM1_1706	FIM1_1705-FIM1_1706	FIM1_1705-FIM1_1706	-1	n.19945_19946insA	.	-1	-1	-	-	-	-
CP015056.1	20507	CT	C	INDEL	PASS	FDHY23,LHP1044	-1	0	0	2	0	2	4	1	4	12465.1	314	34.29	43.63	-	-	-	0	178	178	C/C	100	131	131	C/C	100	intergenic_region	MODIFIER	FIM1_1705-FIM1_1706	FIM1_1705-FIM1_1706	FIM1_1705-FIM1_1706	-1	n.20508delT	.	-1	-1	-	-	-	-
CP015056.1	21047	GC	G	INDEL	PASS	FDHY23,LHP1044	-1	0	0	2	0	2	4	1	4	16747.1	453	30.05	32.75	-	-	-	0	282	282	G/G	100	169	169	G/G	100	intergenic_region	MODIFIER	FIM1_1705-FIM1_1706	FIM1_1705-FIM1_1706	FIM1_1705-FIM1_1706	-1	n.21048delC	.	-1	-1	-	-	-	-
CP015056.1	22321	AT	A	INDEL	PASS	LHP1044	-1	0	0	1	1	1	2	1	2	70.24	3	33.3	40	-	-	-	0	0	1	./.	0	2	2	A/A	100	frameshift_variant	HIGH	FIM1_1706	FIM1_1706	gnl	0	protein_coding	2024-01-01	-1	612	-	GO:0005737;GO:0016021;GO:0022857;GO:0055085	-	-
CP015056.1	22454	GT	G	INDEL	PASS	FDHY23,LHP1044	-1	0	0	2	0	2	4	1	4	2809.09	72	31.74	35	-	-	-	0	45	45	G/G	100	27	27	G/G	100	intergenic_region	MODIFIER	FIM1_1706-FIM1_1707	FIM1_1706-FIM1_1707	FIM1_1706-FIM1_1707	-1	n.22455delT	.	-1	-1	-	-	-	-
CP015056.1	22564	AC	A	INDEL	PASS	FDHY23,LHP1044	-1	0	0	2	0	2	4	1	4	10591.1	265	28.66	44.13	-	-	-	0	147	147	A/A	100	117	117	A/A	100	intergenic_region	MODIFIER	FIM1_1706-FIM1_1707	FIM1_1706-FIM1_1707	FIM1_1706-FIM1_1707	-1	n.22565delC	.	-1	-1	-	-	-	-
CP015056.1	22846	G	GT	INDEL	PASS	LHP1044	-1	1	1	0	0	1	1	0.25	4	67.52	39	6.75	34.34	-0.609	1.09	0.113	0	0	7	G/G	0	5	10	G/GT	50	intergenic_region	MODIFIER	FIM1_1706-FIM1_1707	FIM1_1706-FIM1_1707	FIM1_1706-FIM1_1707	-1	n.22846_22847insT	.	-1	-1	-	-	-	-
CP015056.1	27385	C	CGGTTGCAGTGACAGTACCGGTCCATGGCGTGAAGACTGTAGTAGCAACTTCAACCTCTGGGGTCTGGACGTGGTAGATCGTTTTCACAGTTTCAATACCATTGGCGCCAGTAATGGTAGACAAATCGGTAGCGAT	INDEL	PASS	FDHY23,LHP1044	-1	1	0	1	0	2	3	0.75	4	3680.13	35	28.5	38.1	0	-2.74	3.56	0	17	20	CGGTTGCAGTGACAGTACCGGTCCATGGCGTGAAGACTGTAGTAGCAACTTCAACCTCTGGGGTCTGGACGTGGTAGATCGTTTTCACAGTTTCAATACCATTGGCGCCAGTAATGGTAGACAAATCGGTAGCGAT/CGGTTGCAGTGACAGTACCGGTCCATGGCGTGAAGACTGTAGTAGCAACTTCAACCTCTGGGGTCTGGACGTGGTAGATCGTTTTCACAGTTTCAATACCATTGGCGCCAGTAATGGTAGACAAATCGGTAGCGAT	85	12	15	C/CGGTTGCAGTGACAGTACCGGTCCATGGCGTGAAGACTGTAGTAGCAACTTCAACCTCTGGGGTCTGGACGTGGTAGATCGTTTTCACAGTTTCAATACCATTGGCGCCAGTAATGGTAGACAAATCGGTAGCGAT	80	conservative_inframe_insertion	MODERATE	FIM1_1708	FIM1_1708	gnl	0	protein_coding	2024-01-01	-1	5952	-	GO:0071361;GO:0036281;GO:0034605;GO:0070301;GO:0000128;GO:0005576;GO:0009277;GO:0005886;GO:0000501;GO:0005537;GO:0031225	-	-
CP015056.1	35379	A	AAGAGG	INDEL	PASS	FDHY23,LHP1044	-1	0	0	2	0	2	4	1	4	12404.1	307	35.19	51.89	-0.3	0.63	-0.874	3.466	171	171	AAGAGG|AAGAGG	100	99	100	AAGAGG/AAGAGG	99	frameshift_variant	HIGH	FIM1_1709	FIM1_1709	gnl	0	protein_coding	2024-01-01	-1	3033	-	GO:0005975;GO:0009341;GO:0004565;GO:0030246	K01190-ko00600 Sphingolipid metabolism;ko00511 Other glycan degradation;ko00052 Galactose metabolism	-
CP015056.1	35380	T	TCATACACCTTAGGATGGTTTGGATAATGCGAGTTACGAAC	INDEL	PASS	FDHY23,LHP1044	-1	0	0	2	0	2	4	1	4	14517.1	262	30.73	50.54	-	-	-	0	159	159	TCATACACCTTAGGATGGTTTGGATAATGCGAGTTACGAAC|TCATACACCTTAGGATGGTTTGGATAATGCGAGTTACGAAC	100	93	93	TCATACACCTTAGGATGGTTTGGATAATGCGAGTTACGAAC/TCATACACCTTAGGATGGTTTGGATAATGCGAGTTACGAAC	100	frameshift_variant	HIGH	FIM1_1709	FIM1_1709	gnl	0	protein_coding	2024-01-01	-1	3033	-	GO:0005975;GO:0009341;GO:0004565;GO:0030246	K01190-ko00600 Sphingolipid metabolism;ko00511 Other glycan degradation;ko00052 Galactose metabolism	-
CP015056.1	38753	C	CA,CAA	INDEL	PASS	FDHY23,LHP1044	-1	2	0	0	0	2	2,2	0.500,0.500	4	3497.15	294	17.4	59.5	1.29	-0.391	-0.883	0	70::22	119	CA/CAA	77.31	44::23	82	CA/CAA	81.71	intergenic_region,intergenic_region	MODIFIER,MODIFIER	FIM1_1709-FIM1_1710,FIM1_1709-FIM1_1710	FIM1_1709-FIM1_1710,FIM1_1709-FIM1_1710	FIM1_1709-FIM1_1710,FIM1_1709-FIM1_1710	-1,-1	n.38753_38754insA,n.38753_38754insAA	.,.	-1,-1	-1,-1	-	-	-	-
CP015056.1	45029	T	TA,TAA	INDEL	PASS	FDHY23,LHP1044	-1	1	0	1	0	2	3,1	0.750,0.250	4	7281.41	538	16.51	59.58	1.01	-0.529	-1.018	4.248	219::23	277	TA/TA	87.36	122::23	164	TA/TAA	88.41	intergenic_region,intergenic_region	MODIFIER,MODIFIER	FIM1_1711-FIM1_1712,FIM1_1711-FIM1_1712	FIM1_1711-FIM1_1712,FIM1_1711-FIM1_1712	FIM1_1711-FIM1_1712,FIM1_1711-FIM1_1712	-1,-1	n.45029_45030insA,n.45029_45030insAA	.,.	-1,-1	-1,-1	-	-	-	-
CP015056.1	72671	G	GA	INDEL	PASS	FDHY23,LHP1044	-1	2	0	0	0	2	2	0.5	4	665.5	463	2.66	60	-0.269	-1.087	0	22.499	37	143	G/GA	25.87	17	107	G/GA	15.89	intergenic_region	MODIFIER	FIM1_1724-FIM1_1725	FIM1_1724-FIM1_1725	FIM1_1724-FIM1_1725	-1	n.72671_72672insA	.	-1	-1	-	-	-	-
CP015056.1	127064	CG	C	INDEL	PASS	LHP1044	-1	1	1	0	0	1	1	0.25	4	395.88	228	4.71	60	-4.269	-3.005	0	47.414	0	144	CG/CG	0	4	84	CG|C	4.76	frameshift_variant	HIGH	FIM1_1750	FIM1_1750	gnl	0	protein_coding	2024-01-01	-1	1653	-	GO:0005737;GO:0051082;GO:0006457;GO:0005832;GO:0005524	K04077-ko04940 Type I diabetes mellitus;ko04212 Longevity regulating pathway - worm;ko05152 Tuberculosis;ko03018 RNA degradation;ko05134 Legionellosis	KOG0357-Chaperonin complex component, TCP-1 epsilon subunit (CCT5)[O]
CP015056.1	129748	TC	TCC,T	INDEL	PASS	FDHY23,LHP1044	-1	2	0	0	0	2	1,1	0.250,0.250	4	120.49	41	3.77	60	0.419	1.04	0	0	0::5	19	TC/T	26.32	4::0	13	TC/TCC	30.77	intergenic_region,intergenic_region	MODIFIER,MODIFIER	FIM1_1751-FIM1_1752,FIM1_1751-FIM1_1752	FIM1_1751-FIM1_1752,FIM1_1751-FIM1_1752	FIM1_1751-FIM1_1752,FIM1_1751-FIM1_1752	-1,-1	n.129749delC,n.129749_129750insC	.,.	-1,-1	-1,-1	-	-	-	-
CP015056.1	213807	C	CA	INDEL	PASS	FDHY23,LHP1044	-1	2	0	0	0	2	2	0.5	4	2404.68	163	21.86	59.8	0.097	1.65	0	4.489	58	69	C/CA	84.06	35	41	C/CA	85.37	intergenic_region	MODIFIER	FIM1_1791-FIM1_1792	FIM1_1791-FIM1_1792	FIM1_1791-FIM1_1792	-1	n.213807_213808insA	.	-1	-1	-	-	-	-
CP015056.1	225079	CT	C	INDEL	PASS	FDHY23,LHP1044	-1	2	0	0	0	2	2	0.5	4	393.5	283	2.09	60	0.414	-0.026	0	1.064	26	110	CT/C	23.64	20	78	CT/C	25.64	intergenic_region	MODIFIER	FIM1_1797-FIM1_1798	FIM1_1797-FIM1_1798	FIM1_1797-FIM1_1798	-1	n.225080delT	.	-1	-1	-	-	-	-
CP015056.1	327216	C	CATAACTTCGTATAATGTACATTATACGAAGTTAT	INDEL	PASS	FDHY23,LHP1044	-1	0	0	2	0	2	4	1	4	15690.1	317	26.72	60	-	-	-	0	134	134	CATAACTTCGTATAATGTACATTATACGAAGTTAT/CATAACTTCGTATAATGTACATTATACGAAGTTAT	100	130	130	CATAACTTCGTATAATGTACATTATACGAAGTTAT/CATAACTTCGTATAATGTACATTATACGAAGTTAT	100	intergenic_region	MODIFIER	FIM1_1846-FIM1_1847	FIM1_1846-FIM1_1847	FIM1_1846-FIM1_1847	-1	n.327216_327217insATAACTTCGTATAATGTACATTATACGAAGTTAT	.	-1	-1	-	-	-	-
CP015056.1	334558	CTTTT	C,CT	INDEL	PASS	FDHY23,LHP1044	-1	2	0	0	0	2	2,1	0.500,0.250	4	5240.89	379	29.12	59.94	-0.384	-1.354	-0.222	46.664	73::21	98	CTTTT/C	95.92	50::23	82	C/CT	89.02	intergenic_region,intergenic_region	MODIFIER,MODIFIER	FIM1_1851-FIM1_1853,FIM1_1851-FIM1_1853	FIM1_1851-FIM1_1853,FIM1_1851-FIM1_1853	FIM1_1851-FIM1_1853,FIM1_1851-FIM1_1853	-1,-1	n.334559_334562delTTTT,n.334560_334562delTTT	.,.	-1,-1	-1,-1	-	-	-	-
CP015056.1	424557	G	GA	INDEL	PASS	LHP1044	-1	1	1	0	0	1	1	0.25	4	344.91	325	3.79	60	-3.033	-3.1	0	115.598	22	130	G/G	16.92	26	91	G/GA	28.57	intergenic_region	MODIFIER	FIM1_1891-FIM1_1892	FIM1_1891-FIM1_1892	FIM1_1891-FIM1_1892	-1	n.424557_424558insA	.	-1	-1	-	-	-	-
CP015056.1	438054	G	GT	INDEL	PASS	FDHY23,LHP1044	-1	2	0	0	0	2	2	0.5	4	665.5	398	2.36	60	-0.647	-1.544	0	3.053	38	163	G/GT	23.31	33	119	G/GT	27.73	intergenic_region	MODIFIER	FIM1_tRNA63-FIM1_1899	FIM1_tRNA63-FIM1_1899	FIM1_tRNA63-FIM1_1899	-1	n.438054_438055insT	.	-1	-1	-	-	-	-
CP015056.1	439538	G	T	SNP	PASS	FDHY23,LHP1044	0	0	0	2	0	2	4	1	4	15887.1	445	24.84	60	-	-	-	0	261	261	T/T	100	184	184	T/T	100	missense_variant	MODERATE	FIM1_1899	FIM1_1899	gnl	0	protein_coding	2024-01-01	-1	1218	-	GO:0005737;GO:0005971;GO:0009186;GO:0005634;GO:0004748;GO:0009263;GO:0006260;GO:0046872;GO:0016491	K10808-ko00230 Purine metabolism;ko00240 Pyrimidine metabolism;ko04115 p53 signaling pathway;ko00480 Glutathione metabolism	KOG1567-Ribonucleotide reductase, beta subunit[F]
CP015056.1	461660	C	CG,CGG	INDEL	PASS	FDHY23,LHP1044	-1	2	0	0	0	2	2,2	0.500,0.500	4	1835.15	136	20.17	60	2.33	0.946	0	9.546	22::16	52	CG/CGG	73.08	15::22	39	CG/CGG	94.87	intergenic_region,intergenic_region	MODIFIER,MODIFIER	FIM1_1909-FIM1_1910,FIM1_1909-FIM1_1910	FIM1_1909-FIM1_1910,FIM1_1909-FIM1_1910	FIM1_1909-FIM1_1910,FIM1_1909-FIM1_1910	-1,-1	n.461660_461661insG,n.461660_461661insGG	.,.	-1,-1	-1,-1	-	-	-	-
CP015056.1	461835	CT	C	INDEL	PASS	FDHY23	-1	1	1	0	0	1	1	0.25	4	165.32	178	4.03	59.86	-0.52	0.473	-0.96	2.512	16	41	CT/C	39.02	0	55	CT/CT	0	intergenic_region	MODIFIER	FIM1_1909-FIM1_1910	FIM1_1909-FIM1_1910	FIM1_1909-FIM1_1910	-1	n.461836delT	.	-1	-1	-	-	-	-
CP015056.1	477488	C	CA	INDEL	PASS	FDHY23,LHP1044	-1	2	0	0	0	2	2	0.5	4	510.5	293	2.62	59.86	-0.338	-1.72	-1.24	7.434	30	112	C/CA	26.79	21	83	C/CA	25.3	intergenic_region	MODIFIER	FIM1_1915-FIM1_1916	FIM1_1915-FIM1_1916	FIM1_1915-FIM1_1916	-1	n.477488_477489insA	.	-1	-1	-	-	-	-
CP015056.1	486410	A	AT	INDEL	PASS	FDHY23,LHP1044	-1	2	0	0	0	2	2	0.5	4	3340.58	381	14.4	59.71	0.911	-1.022	2.2	2.735	105	139	A/AT	75.54	78	93	A/AT	83.87	intergenic_region	MODIFIER	FIM1_1920-FIM1_1921	FIM1_1920-FIM1_1921	FIM1_1920-FIM1_1921	-1	n.486410_486411insT	.	-1	-1	-	-	-	-
CP015056.1	497889	C	G	SNP	PASS	FDHY23	0	0	1	1	0	1	2	0.5	4	10525.4	380	25.31	60	-	-	-	0	293	293	G/G	100	0	86	C/C	0	missense_variant	MODERATE	FIM1_1925	FIM1_1925	gnl	0	protein_coding	2024-01-01	-1	5778	-	GO:0046872;GO:0016849;GO:0005622;GO:0004016;GO:0035556;GO:0009190;GO:0005524	K01768-ko00230 Purine metabolism;ko04113 Meiosis - yeast;ko04213 Longevity regulating pathway - multiple species	KOG0618-Serine/threonine phosphatase 2C containing leucine-rich repeats, similar to SCN circadian oscillatory protein (SCOP)[T]
CP015056.1	512447	GA	G	INDEL	PASS	FDHY23,LHP1044	-1	2	0	0	0	2	2	0.5	4	293.5	328	2.04	59.65	-0.345	-0.089	-1.753	4.653	23	79	GA/G	29.11	18	65	GA/G	27.69	intergenic_region	MODIFIER	FIM1_1931-FIM1_1932	FIM1_1931-FIM1_1932	FIM1_1931-FIM1_1932	-1	n.512448delA	.	-1	-1	-	-	-	-
CP015056.1	512482	A	T	SNP	PASS	FDHY23,LHP1044	0	0	0	2	0	2	4	1	4	9443.09	215	31.63	59.47	-	-	-	0	113	113	T|T	100	101	101	T|T	100	intergenic_region	MODIFIER	FIM1_1931-FIM1_1932	FIM1_1931-FIM1_1932	FIM1_1931-FIM1_1932	-1	n.512482A>T	.	-1	-1	-	-	-	-
CP015056.1	512484	A	G	SNP	PASS	FDHY23,LHP1044	1	0	0	2	0	2	4	1	4	9395.09	206	32.38	59.45	-	-	-	0	110	110	G|G	100	89	89	G/G	100	intergenic_region	MODIFIER	FIM1_1931-FIM1_1932	FIM1_1931-FIM1_1932	FIM1_1931-FIM1_1932	-1	n.512484A>G	.	-1	-1	-	-	-	-
CP015056.1	512490	A	T	SNP	PASS	FDHY23,LHP1044	0	0	0	2	0	2	4	1	4	9036.09	202	35.32	59.44	-	-	-	0	105	105	T|T	100	97	97	T|T	100	intergenic_region	MODIFIER	FIM1_1931-FIM1_1932	FIM1_1931-FIM1_1932	FIM1_1931-FIM1_1932	-1	n.512490A>T	.	-1	-1	-	-	-	-
CP015056.1	512495	T	TGG	INDEL	PASS	FDHY23,LHP1044	-1	0	0	2	0	2	4	1	4	8644.13	191	25.62	59.41	-0.379	-1.711	4.09	0	95	98	TGG/TGG	96.94	89	89	TGG|TGG	100	intergenic_region	MODIFIER	FIM1_1931-FIM1_1932	FIM1_1931-FIM1_1932	FIM1_1931-FIM1_1932	-1	n.512495_512496insGG	.	-1	-1	-	-	-	-
CP015056.1	512496	T	TACGTTAATCACGTGATGCGTTATGCTCTTACCGTAACTTACCGTCAGGC	INDEL	PASS	FDHY23,LHP1044	-1	0	0	2	0	2	4	1	4	10623.1	182	32.7	59.42	-	-	-	0	94	94	TACGTTAATCACGTGATGCGTTATGCTCTTACCGTAACTTACCGTCAGGC/TACGTTAATCACGTGATGCGTTATGCTCTTACCGTAACTTACCGTCAGGC	100	85	85	TACGTTAATCACGTGATGCGTTATGCTCTTACCGTAACTTACCGTCAGGC|TACGTTAATCACGTGATGCGTTATGCTCTTACCGTAACTTACCGTCAGGC	100	intergenic_region	MODIFIER	FIM1_1931-FIM1_1932	FIM1_1931-FIM1_1932	FIM1_1931-FIM1_1932	-1	n.512496_512497insACGTTAATCACGTGATGCGTTATGCTCTTACCGTAACTTACCGTCAGGC	.	-1	-1	-	-	-	-
CP015056.1	519562	T	TA	INDEL	PASS	FDHY23,LHP1044	-1	2	0	0	0	2	2	0.5	4	401.5	297	2.26	59.8	1.27	0.139	0.873	4.647	30	112	T/TA	26.79	20	66	T/TA	30.3	intergenic_region	MODIFIER	FIM1_1934-FIM1_1935	FIM1_1934-FIM1_1935	FIM1_1934-FIM1_1935	-1	n.519562_519563insA	.	-1	-1	-	-	-	-
CP015056.1	530667	T	G	SNP	PASS	FDHY23,LHP1044	0	0	0	2	0	2	4	1	4	17989.1	487	30.94	60	-	-	-	0	280	280	G/G	100	205	205	G/G	100	missense_variant	MODERATE	FIM1_1940	FIM1_1940	gnl	0	protein_coding	2024-01-01	-1	1437	-	GO:0019211;GO:0007015;GO:0006897;GO:0000422;GO:0040008;GO:0009408;GO:0009651;GO:0007049	-	-
CP015056.1	538897	T	G	SNP	PASS	FDHY23,LHP1044	0	0	0	2	0	2	4	1	4	19379.1	549	29.96	60	2.05	1.48	0	0	343	344	G/G	99.71	204	205	G/G	99.51	missense_variant	MODERATE	FIM1_1944	FIM1_1944	gnl	0	protein_coding	2024-01-01	-1	1161	-	GO:0046034;GO:0010257;GO:0005739	-	-
CP015056.1	539646	ATGTTTTTTTTTTTTTTTTTTTTTTTTTTTTTTT	A	INDEL	PASS	FDHY23,LHP1044	-1	0	0	2	0	2	4	1	4	13424.1	277	28.28	59.07	-	-	-	0	109	109	A/A	100	103	103	A/A	100	intergenic_region	MODIFIER	FIM1_1944-FIM1_1945	FIM1_1944-FIM1_1945	FIM1_1944-FIM1_1945	-1	n.539647_539679delTGTTTTTTTTTTTTTTTTTTTTTTTTTTTTTTT	.	-1	-1	-	-	-	-
CP015056.1	549013	CTTTTTTTTTTTTTTTTTTTTTTTTTTT	C	INDEL	PASS	FDHY23,LHP1044	-1	0	0	2	0	2	4	1	4	11639.1	210	30.68	58.92	-	-	-	0	129	129	C/C	100	76	76	C/C	100	intergenic_region	MODIFIER	FIM1_1948-FIM1_1949	FIM1_1948-FIM1_1949	FIM1_1948-FIM1_1949	-1	n.549014_549040delTTTTTTTTTTTTTTTTTTTTTTTTTTT	.	-1	-1	-	-	-	-
CP015056.1	564904	AT	A	INDEL	PASS	FDHY23,LHP1044	-1	0	0	2	0	2	4	1	4	10793.1	466	25.46	59.96	2.28	1.37	0	1.404	238	246	A/A	96.75	167	178	A/A	93.82	intergenic_region	MODIFIER	FIM1_tRNA65-FIM1_1957	FIM1_tRNA65-FIM1_1957	FIM1_tRNA65-FIM1_1957	-1	n.564905delT	.	-1	-1	-	-	-	-
CP015056.1	573155	TAAAAAAAAAAAAAAAAAAAAAAAAAG	T	INDEL	PASS	FDHY23,LHP1044	-1	1	0	1	0	2	3	0.75	4	6125.09	216	35.74	59.27	1.65	-1.759	1.35	85.085	47	71	TAAAAAAAAAAAAAAAAAAAAAAAAAG/T	66.2	85	85	T/T	100	intergenic_region	MODIFIER	FIM1_1961-FIM1_1962	FIM1_1961-FIM1_1962	FIM1_1961-FIM1_1962	-1	n.573156_573181delAAAAAAAAAAAAAAAAAAAAAAAAAG	.	-1	-1	-	-	-	-
CP015056.1	573156	AAAAAAAAAAAAAAAAAAAAAAAAAG	A,*	INDEL	PASS	FDHY23,LHP1044	-1	1	0	1	0	2	1,3	0.250,0.750	4	622.77	210	3.89	59.13	0.102	0.267	-0.518	4.531	24::47	75	A/*	94.67	0::85	85	*/*	100	intergenic_region	MODIFIER	FIM1_1961-FIM1_1962	FIM1_1961-FIM1_1962	FIM1_1961-FIM1_1962	-1	n.573157_573181delAAAAAAAAAAAAAAAAAAAAAAAAG	.	-1	-1	-	-	-	-
CP015056.1	601277	G	GT	INDEL	PASS	LHP1044	-1	1	1	0	0	1	1	0.25	4	250.91	340	2.3	60	-1.622	-1.651	0	0	0	197	G/G	0	28	109	G/GT	25.69	intergenic_region	MODIFIER	FIM1_1973-FIM1_1974	FIM1_1973-FIM1_1974	FIM1_1973-FIM1_1974	-1	n.601277_601278insT	.	-1	-1	-	-	-	-
CP015056.1	618360	CTTT	C,CT	INDEL	PASS	FDHY23,LHP1044	-1	2	0	0	0	2	2,2	0.500,0.500	4	2765.15	268	25.84	60	1.86	1.67	0	24.944	33::21	61	C/CT	88.52	28::12	46	C/CT	86.96	intergenic_region,intergenic_region	MODIFIER,MODIFIER	FIM1_1982-FIM1_1983,FIM1_1982-FIM1_1983	FIM1_1982-FIM1_1983,FIM1_1982-FIM1_1983	FIM1_1982-FIM1_1983,FIM1_1982-FIM1_1983	-1,-1	n.618361_618363delTTT,n.618362_618363delTT	.,.	-1,-1	-1,-1	-	-	-	-
CP015056.1	687667	TCCCAAAAAAAAAAAAAAAAAAAAAAAAAAAAAATAAATTTACCC	T	INDEL	PASS	FDHY23,LHP1044	-1	2	0	0	0	2	2	0.5	4	1066.5	301	6.13	59.18	-0.213	0.419	0.093	5.249	57	108	TCCCAAAAAAAAAAAAAAAAAAAAAAAAAAAAAATAAATTTACCC/T	52.78	28	66	TCCCAAAAAAAAAAAAAAAAAAAAAAAAAAAAAATAAATTTACCC/T	42.42	intergenic_region	MODIFIER	FIM1_2005-FIM1_2006	FIM1_2005-FIM1_2006	FIM1_2005-FIM1_2006	-1	n.687668_687711delCCCAAAAAAAAAAAAAAAAAAAAAAAAAAAAAATAAATTTACCC	.	-1	-1	-	-	-	-
CP015056.1	719565	C	CA	INDEL	PASS	FDHY23,LHP1044	-1	2	0	0	0	2	2	0.5	4	636.5	474	2.37	59.93	0.913	-0.271	-1.053	1.736	45	155	C/CA	29.03	30	114	C/CA	26.32	intergenic_region	MODIFIER	FIM1_2018-FIM1_2019	FIM1_2018-FIM1_2019	FIM1_2018-FIM1_2019	-1	n.719565_719566insA	.	-1	-1	-	-	-	-
CP015056.1	726507	TACCAAAAAAAAAAAAAAAAAAAAAAAAAGAAAAAAAAAAAAAAA	T	INDEL	PASS	FDHY23,LHP1044	-1	2	0	0	0	2	2	0.5	4	905.5	227	5.49	58.28	-0.456	0.747	1.02	18.828	57	106	TACCAAAAAAAAAAAAAAAAAAAAAAAAAGAAAAAAAAAAAAAAA/T	53.77	24	59	TACCAAAAAAAAAAAAAAAAAAAAAAAAAGAAAAAAAAAAAAAAA/T	40.68	intergenic_region	MODIFIER	FIM1_2020-FIM1_2021	FIM1_2020-FIM1_2021	FIM1_2020-FIM1_2021	-1	n.726508_726551delACCAAAAAAAAAAAAAAAAAAAAAAAAAGAAAAAAAAAAAAAAA	.	-1	-1	-	-	-	-
CP015056.1	773096	GTA	G	INDEL	PASS	FDHY23,LHP1044	-1	2	0	0	0	2	2	0.5	4	910.5	369	3.54	59.99	0.822	-0.547	0	1.059	26	146	GTA/G	17.81	23	111	GTA/G	20.72	intergenic_region	MODIFIER	FIM1_2041-FIM1_2042	FIM1_2041-FIM1_2042	FIM1_2041-FIM1_2042	-1	n.773097_773098delTA	.	-1	-1	-	-	-	-
CP015056.1	786176	C	CA	INDEL	PASS	FDHY23,LHP1044	-1	2	0	0	0	2	2	0.5	4	710.5	341	2.9	60	0.023	-1.727	0	27.096	20	142	C/CA	14.08	15	103	C/CA	14.56	intergenic_region	MODIFIER	FIM1_2046-FIM1_2047	FIM1_2046-FIM1_2047	FIM1_2046-FIM1_2047	-1	n.786176_786177insA	.	-1	-1	-	-	-	-
CP015056.1	808123	T	TGG	INDEL	PASS	FDHY23,LHP1044	-1	0	0	2	0	2	4	1	4	24444.1	518	29.19	47.93	-	-	-	0	292	292	TGG|TGG	100	215	215	TGG|TGG	100	frameshift_variant	HIGH	FIM1_2055	FIM1_2055	gnl	0	protein_coding	2024-01-01	-1	2478	-	GO:0042626;GO:0005342;GO:0015849;GO:0016021;GO:0035376;GO:0008559;GO:0035690;GO:0005886;GO:0005524	K08712-ko02010 ABC transporters	KOG0065-Pleiotropic drug resistance proteins (PDR1-15), ABC superfamily[Q]
CP015056.1	808124	A	AATCTTTGAATGGTCCTG	INDEL	PASS	FDHY23,LHP1044	-1	0	0	2	0	2	4	1	4	24442.1	508	26.06	47.47	-	-	-	0	296	296	AATCTTTGAATGGTCCTG|AATCTTTGAATGGTCCTG	100	212	212	AATCTTTGAATGGTCCTG|AATCTTTGAATGGTCCTG	100	frameshift_variant	HIGH	FIM1_2055	FIM1_2055	gnl	0	protein_coding	2024-01-01	-1	2478	-	GO:0042626;GO:0005342;GO:0015849;GO:0016021;GO:0035376;GO:0008559;GO:0035690;GO:0005886;GO:0005524	K08712-ko02010 ABC transporters	KOG0065-Pleiotropic drug resistance proteins (PDR1-15), ABC superfamily[Q]
CP015056.1	809082	A	AGTTG	INDEL	PASS	FDHY23,LHP1044	-1	0	0	2	0	2	4	1	4	5564.13	123	32.35	39.95	-	-	-	0	78	78	AGTTG|AGTTG	100	45	45	AGTTG|AGTTG	100	frameshift_variant	HIGH	FIM1_2056	FIM1_2056	gnl	0	protein_coding	2024-01-01	-1	1941	-	GO:0042626;GO:0005342;GO:0015849;GO:0016021;GO:0035376;GO:0008559;GO:0035690;GO:0005886;GO:0005524	K08712-ko02010 ABC transporters	KOG0065-Pleiotropic drug resistance proteins (PDR1-15), ABC superfamily[Q]
CP015056.1	809084	TTAGC	T	INDEL	PASS	FDHY23,LHP1044	-1	0	0	2	0	2	4	1	4	5789.09	123	31.82	39.95	-	-	-	0	78	78	T|T	100	45	45	T|T	100	frameshift_variant	HIGH	FIM1_2056	FIM1_2056	gnl	0	protein_coding	2024-01-01	-1	1941	-	GO:0042626;GO:0005342;GO:0015849;GO:0016021;GO:0035376;GO:0008559;GO:0035690;GO:0005886;GO:0005524	K08712-ko02010 ABC transporters	KOG0065-Pleiotropic drug resistance proteins (PDR1-15), ABC superfamily[Q]
CP015056.1	814228	T	TGG	INDEL	PASS	FDHY23,LHP1044	-1	0	0	2	0	2	4	1	4	24054.1	505	31.86	48.9	-	-	-	0	295	295	TGG/TGG	100	195	195	TGG|TGG	100	frameshift_variant	HIGH	FIM1_2057	FIM1_2057	gnl	0	protein_coding	2024-01-01	-1	2478	-	GO:0042626;GO:0005342;GO:0015849;GO:0016021;GO:0035376;GO:0008559;GO:0035690;GO:0005886;GO:0005524	K08712-ko02010 ABC transporters	KOG0065-Pleiotropic drug resistance proteins (PDR1-15), ABC superfamily[Q]
CP015056.1	814229	A	AATCTTTGAATGGTCCTG	INDEL	PASS	FDHY23,LHP1044	-1	0	0	2	0	2	4	1	4	24025.1	493	30.18	48.42	-	-	-	0	293	293	AATCTTTGAATGGTCCTG/AATCTTTGAATGGTCCTG	100	196	196	AATCTTTGAATGGTCCTG|AATCTTTGAATGGTCCTG	100	frameshift_variant	HIGH	FIM1_2057	FIM1_2057	gnl	0	protein_coding	2024-01-01	-1	2478	-	GO:0042626;GO:0005342;GO:0015849;GO:0016021;GO:0035376;GO:0008559;GO:0035690;GO:0005886;GO:0005524	K08712-ko02010 ABC transporters	KOG0065-Pleiotropic drug resistance proteins (PDR1-15), ABC superfamily[Q]
CP015056.1	832612	CAAAAAAAAAAAAAAAAAACACAACACAGCACAACATTAAGAAATGAGAAAGAA	C,CA	INDEL	PASS	FDHY23,LHP1044	-1	2	0	0	0	2	2,2	0.500,0.500	4	1891.16	189	23.35	58.61	-1.982	-1.654	-1.223	7.316	20::23	53	C/CA	81.13	18::10	28	C/CA	100	frameshift_variant,frameshift_variant	HIGH,HIGH	FIM1_2065,FIM1_2065	FIM1_2065,FIM1_2065	gnl,gnl	0,0	protein_coding,protein_coding	1/1,1/1	-1,-1	606606	-	-	-	-
CP015056.1	835991	G	GTT	INDEL	PASS	LHP1044	-1	1	1	0	0	1	1	0.25	4	233.91	225	10.63	59.47	0.996	-0.223	-1.227	7.288	0	84	G/G	0	15	22	G/GTT	68.18	intergenic_region	MODIFIER	FIM1_2066-FIM1_2067	FIM1_2066-FIM1_2067	FIM1_2066-FIM1_2067	-1	n.835991_835992insTT	.	-1	-1	-	-	-	-
CP015056.1	858229	TC	T	INDEL	PASS	FDHY23,LHP1044	-1	2	0	0	0	2	2	0.5	4	464.5	160	3.69	60	0.255	2.48	0	2.093	18	75	TC/T	24	12	51	TC/T	23.53	intergenic_region	MODIFIER	FIM1_2078-FIM1_2079	FIM1_2078-FIM1_2079	FIM1_2078-FIM1_2079	-1	n.858230delC	.	-1	-1	-	-	-	-
CP015056.1	860092	T	TA	INDEL	PASS	FDHY23,LHP1044	-1	2	0	0	0	2	2	0.5	4	3787.5	356	15.72	59.91	-0.66	1.63	0	0.564	105	140	T/TA	75	85	101	T/TA	84.16	intergenic_region	MODIFIER	FIM1_2079-FIM1_2080	FIM1_2079-FIM1_2080	FIM1_2079-FIM1_2080	-1	n.860092_860093insA	.	-1	-1	-	-	-	-
CP015056.1	864647	A	AAT,AAAT,AAAAAAAAAAT	INDEL	PASS	FDHY23,LHP1044	-1	2	0	0	0	2	2,1,1	0.500,0.250,0.250	4	7799.17	300	31.99	58.63	1.58	0.387	-0.337	3.03	39::34::0	74	AAT/AAAT	98.65	23::12::35	71	AAT/AAAAAAAAAAT	98.59	frameshift_variant,frameshift_variant,conservative_inframe_insertion	HIGH,HIGH,MODERATE	FIM1_2082,FIM1_2082,FIM1_2082	FIM1_2082,FIM1_2082,FIM1_2082	gnl,gnl,gnl	0,0,0	protein_coding,protein_coding,protein_coding	1/1,1/1,1/1	-1,-1,-1	492492492	-	-	-	-
CP015056.1	872208	C	CT	INDEL	PASS	FDHY23,LHP1044	-1	2	0	0	0	2	2	0.5	4	620.5	296	5.13	59.73	2.26	2.05	-0.155	22.584	40	75	C/CT	53.33	31	46	C/CT	67.39	intergenic_region	MODIFIER	FIM1_2085-FIM1_2086	FIM1_2085-FIM1_2086	FIM1_2085-FIM1_2086	-1	n.872208_872209insT	.	-1	-1	-	-	-	-
CP015056.1	899667	G	GAT	INDEL	PASS	FDHY23,LHP1044	-1	0	0	2	0	2	4	1	4	9151.13	370	31.89	59.95	1.21	0.937	0	1.967	163	174	GAT/GAT	93.68	105	113	GAT/GAT	92.92	intergenic_region	MODIFIER	FIM1_2097-FIM1_2098	FIM1_2097-FIM1_2098	FIM1_2097-FIM1_2098	-1	n.899667_899668insAT	.	-1	-1	-	-	-	-
CP015056.1	1106739	T	TGAA,TAAA	INDEL	PASS	FDHY23,LHP1044	-1	2	0	0	0	2	1,1	0.250,0.250	4	235.52	76	4.21	59.53	1.8	0.059	1.44	0	15::0	39	T/TGAA	38.46	3::6	17	T/TAAA	52.94	conservative_inframe_insertion,conservative_inframe_insertion	MODERATE,MODERATE	FIM1_2208,FIM1_2208	FIM1_2208,FIM1_2208	gnl,gnl	0,0	protein_coding,protein_coding	1/1,1/1	-1,-1	696696	-	-	-	-
CP015056.1	1106742	T	A	SNP	PASS	FDHY23,LHP1044	0	2	0	0	0	2	2	0.5	4	228.46	46	6.17	59.6	-2.029	2.48	0	0	9	26	T|A	34.62	7	11	T|A	63.64	missense_variant	MODERATE	FIM1_2208	FIM1_2208	gnl	0	protein_coding	2024-01-01	-1	696	-	-	-	-
CP015056.1	1106743	T	A	SNP	PASS	FDHY23,LHP1044	0	2	0	0	0	2	2	0.5	4	228.46	33	7.62	59.8	0	1.67	0	0	9	21	T|A	42.86	5	9	T|A	55.56	missense_variant	MODERATE	FIM1_2208	FIM1_2208	gnl	0	protein_coding	2024-01-01	-1	696	-	-	-	-
CP015056.1	1142954	G	GA	INDEL	PASS	FDHY23,LHP1044	-1	2	0	0	0	2	2	0.5	4	4398.5	427	20.75	59.96	0.103	-0.536	0	4.861	110	134	G/GA	82.09	56	78	G/GA	71.79	intergenic_region	MODIFIER	FIM1_2226-FIM1_2227	FIM1_2226-FIM1_2227	FIM1_2226-FIM1_2227	-1	n.1142954_1142955insA	.	-1	-1	-	-	-	-
CP015056.1	1156410	G	GA,GAA	INDEL	PASS	FDHY23,LHP1044	-1	2	0	0	0	2	2,1	0.500,0.250	4	4000.89	326	15.81	59.98	-0.193	-0.589	0	7.668	116::17	158	G/GA	84.18	62::18	95	GA/GAA	84.21	intergenic_region,intergenic_region	MODIFIER,MODIFIER	FIM1_2233-FIM1_2234,FIM1_2233-FIM1_2234	FIM1_2233-FIM1_2234,FIM1_2233-FIM1_2234	FIM1_2233-FIM1_2234,FIM1_2233-FIM1_2234	-1,-1	n.1156410_1156411insA,n.1156410_1156411insAA	.,.	-1,-1	-1,-1	-	-	-	-
CP015056.1	1175227	C	CT,CTT	INDEL	PASS	FDHY23,LHP1044	-1	2	0	0	0	2	2,2	0.500,0.500	4	4994.15	411	15.41	59.91	-0.849	1.4	-0.392	2.856	122::37	186	CT/CTT	85.48	87::34	138	CT/CTT	87.68	intergenic_region,intergenic_region	MODIFIER,MODIFIER	FIM1_2245-FIM1_2246,FIM1_2245-FIM1_2246	FIM1_2245-FIM1_2246,FIM1_2245-FIM1_2246	FIM1_2245-FIM1_2246,FIM1_2245-FIM1_2246	-1,-1	n.1175227_1175228insT,n.1175227_1175228insTT	.,.	-1,-1	-1,-1	-	-	-	-
CP015056.1	1195748	AAGGGGGGGGGGGG	A	INDEL	PASS	FDHY23,LHP1044	-1	2	0	0	0	2	2	0.5	4	464.46	197	2.64	60	-0.815	-1.454	0	8.443	14	99	AAGGGGGGGGGGGG/A	14.14	26	77	AAGGGGGGGGGGGG/A	33.77	intergenic_region	MODIFIER	FIM1_2255-FIM1_2256	FIM1_2255-FIM1_2256	FIM1_2255-FIM1_2256	-1	n.1195749_1195761delAGGGGGGGGGGGG	.	-1	-1	-	-	-	-
CP015056.1	1195750	GGGGGGGGGGGGA	*,G	INDEL	PASS	FDHY23,LHP1044	-1	2	0	0	0	2	2,2	0.500,0.500	4	1659.03	195	10.24	60	-0.015	0.563	0	8.671	20::53	89	*/G	82.02	26::41	73	*/G	91.78	intergenic_region	MODIFIER	FIM1_2255-FIM1_2256	FIM1_2255-FIM1_2256	FIM1_2255-FIM1_2256	-1	n.1195751_1195762delGGGGGGGGGGGA	.	-1	-1	-	-	-	-
CP015056.1	1195751	GGGGGGGGGGGA	*,G	INDEL	PASS	FDHY23,LHP1044	-1	1	0	1	0	2	3,1	0.750,0.250	4	626.77	194	3.87	60	-	-	-	0	73::16	89	*/G	100	67::6	73	*/*	100	intergenic_region	MODIFIER	FIM1_2255-FIM1_2256	FIM1_2255-FIM1_2256	FIM1_2255-FIM1_2256	-1	n.1195752_1195762delGGGGGGGGGGA	.	-1	-1	-	-	-	-
CP015056.1	1199832	G	GT	INDEL	PASS	FDHY23,LHP1044	-1	2	0	0	0	2	2	0.5	4	462.5	357	2.43	59.97	-1.408	-0.17	0	0	31	121	G/GT	25.62	19	69	G/GT	27.54	intergenic_region	MODIFIER	FIM1_2256-FIM1_2257	FIM1_2256-FIM1_2257	FIM1_2256-FIM1_2257	-1	n.1199832_1199833insT	.	-1	-1	-	-	-	-
CP015056.1	1226714	C	CATAACTTCGTATAATGTACATTATACGAAGTTAT	INDEL	PASS	FDHY23,LHP1044	-1	0	0	2	0	2	4	1	4	97306.1	2288	27.54	59.96	-	-	-	0	820	820	CATAACTTCGTATAATGTACATTATACGAAGTTAT/CATAACTTCGTATAATGTACATTATACGAAGTTAT	100	619	619	CATAACTTCGTATAATGTACATTATACGAAGTTAT/CATAACTTCGTATAATGTACATTATACGAAGTTAT	100	intergenic_region	MODIFIER	FIM1_2270-FIM1_2271	FIM1_2270-FIM1_2271	FIM1_2270-FIM1_2271	-1	n.1226714_1226715insATAACTTCGTATAATGTACATTATACGAAGTTAT	.	-1	-1	-	-	-	-
CP015056.1	1231296	CTTTTT	C,CT	INDEL	PASS	FDHY23,LHP1044	-1	2	0	0	0	2	2,2	0.500,0.500	4	3503.19	336	18.15	59.62	0.02	2.31	0.507	20.585	71::21	105	C/CT	87.62	56::21	88	C/CT	87.5	intergenic_region,intergenic_region	MODIFIER,MODIFIER	FIM1_2272-FIM1_2273,FIM1_2272-FIM1_2273	FIM1_2272-FIM1_2273,FIM1_2272-FIM1_2273	FIM1_2272-FIM1_2273,FIM1_2272-FIM1_2273	-1,-1	n.1231297_1231301delTTTTT,n.1231298_1231301delTTTT	.,.	-1,-1	-1,-1	-	-	-	-
CP015056.1	1234641	C	CA,CAA	INDEL	PASS	FDHY23,LHP1044	-1	1	0	1	0	2	3,1	0.750,0.250	4	3624.7	241	19.08	59.89	0.665	-1.151	0	2.044	67::21	96	CA/CAA	91.67	70::13	94	CA/CA	88.3	intergenic_region,intergenic_region	MODIFIER,MODIFIER	FIM1_2273-FIM1_2274,FIM1_2273-FIM1_2274	FIM1_2273-FIM1_2274,FIM1_2273-FIM1_2274	FIM1_2273-FIM1_2274,FIM1_2273-FIM1_2274	-1,-1	n.1234641_1234642insA,n.1234641_1234642insAA	.,.	-1,-1	-1,-1	-	-	-	-
CP015056.1	1258684	C	CT	INDEL	PASS	FDHY23,LHP1044	-1	2	0	0	0	2	2	0.5	4	394.5	120	5.89	59.12	0.835	-1.651	-0.884	17.966	13	40	C/CT	32.5	10	27	C/CT	37.04	intergenic_region	MODIFIER	FIM1_2283-FIM1_2284	FIM1_2283-FIM1_2284	FIM1_2283-FIM1_2284	-1	n.1258684_1258685insT	.	-1	-1	-	-	-	-
CP015056.1	1274408	G	GA	INDEL	PASS	FDHY23,LHP1044	-1	2	0	0	0	2	2	0.5	4	499.5	332	2.32	60	0.407	0.089	0	25.387	42	143	G/GA	29.37	26	72	G/GA	36.11	intergenic_region	MODIFIER	FIM1_2290-FIM1_2291	FIM1_2290-FIM1_2291	FIM1_2290-FIM1_2291	-1	n.1274408_1274409insA	.	-1	-1	-	-	-	-
CP015056.1	1303975	CA	C	INDEL	PASS	FDHY23,LHP1044	-1	2	0	0	0	2	2	0.5	4	327.5	225	3.31	59.18	0.24	0.07	1.14	11.271	24	56	CA/C	42.86	12	43	CA/C	27.91	intergenic_region	MODIFIER	FIM1_2303-FIM1_2304	FIM1_2303-FIM1_2304	FIM1_2303-FIM1_2304	-1	n.1303976delA	.	-1	-1	-	-	-	-
CP015056.1	1319649	TACCCCCCCCCCCC	T	INDEL	PASS	FDHY23,LHP1044	-1	2	0	0	0	2	2	0.5	4	538.5	148	4.99	60	1.08	1.17	0	4.403	22	62	TACCCCCCCCCCCC/T	35.48	14	46	TACCCCCCCCCCCC/T	30.43	intergenic_region	MODIFIER	FIM1_2311-FIM1_2312	FIM1_2311-FIM1_2312	FIM1_2311-FIM1_2312	-1	n.1319650_1319662delACCCCCCCCCCCC	.	-1	-1	-	-	-	-
CP015056.1	1319651	CCCCCCCCCCCCA	*,C	INDEL	PASS	FDHY23,LHP1044	-1	2	0	0	0	2	2,2	0.500,0.500	4	1006.03	136	8.82	60	1.71	2.72	0	0	25::30	68	*/C	80.88	14::32	46	*/C	100	intergenic_region	MODIFIER	FIM1_2311-FIM1_2312	FIM1_2311-FIM1_2312	FIM1_2311-FIM1_2312	-1	n.1319652_1319663delCCCCCCCCCCCA	.	-1	-1	-	-	-	-
CP015056.1	1319652	CCCCCCCCCCCA	*,C	INDEL	PASS	FDHY23,LHP1044	-1	1	0	1	0	2	3,1	0.750,0.250	4	343.77	134	3.47	60	-0.543	-	0	0	55::11	67	*/C	98.51	32::0	32	*/*	100	intergenic_region	MODIFIER	FIM1_2311-FIM1_2312	FIM1_2311-FIM1_2312	FIM1_2311-FIM1_2312	-1	n.1319653_1319663delCCCCCCCCCCA	.	-1	-1	-	-	-	-
CP015056.1	1328903	G	GA	INDEL	PASS	LHP1044	-1	1	1	0	0	1	1	0.25	4	230.92	420	2.14	60	-3.7	0.284	0	62.94	19	166	G/G	11.45	21	108	G/GA	19.44	intergenic_region	MODIFIER	FIM1_2315-FIM1_2316	FIM1_2315-FIM1_2316	FIM1_2315-FIM1_2316	-1	n.1328903_1328904insA	.	-1	-1	-	-	-	-
CP015056.1	1365247	C	CT	INDEL	PASS	FDHY23,LHP1044	-1	2	0	0	0	2	2	0.5	4	588.5	328	3.77	60	-0.812	-1.585	0	17.319	34	97	C/CT	35.05	15	59	C/CT	25.42	intergenic_region	MODIFIER	FIM1_2331-FIM1_2332	FIM1_2331-FIM1_2332	FIM1_2331-FIM1_2332	-1	n.1365247_1365248insT	.	-1	-1	-	-	-	-
CP015056.1	1474578	A	AT	INDEL	PASS	FDHY23	-1	0	1	1	0	1	2	0.5	4	3445.54	397	19.8	59.94	-0.238	0.191	0	4.157	152	174	AT/AT	87.36	20	137	A/A	14.6	intergenic_region	MODIFIER	FIM1_2382-FIM1_2383	FIM1_2382-FIM1_2383	FIM1_2382-FIM1_2383	-1	n.1474578_1474579insT	.	-1	-1	-	-	-	-
CP015056.1	1476401	T	TTTTA,TTTTTA,TTTTTTTTTA	INDEL	PASS	FDHY23,LHP1044	-1	2	0	0	0	2	1,1,1	0.250,0.250,0.250	4	5444.91	313	25.4	57.88	3.54	4.36	-0.758	133.741	5::0::1	36	T/TTTTTTTTTA	16.67	6::4::0	12	TTTTA/TTTTTA	83.33	intergenic_region,intergenic_region,intergenic_region	MODIFIER,MODIFIER,MODIFIER	FIM1_2383-FIM1_2384,FIM1_2383-FIM1_2384,FIM1_2383-FIM1_2384	FIM1_2383-FIM1_2384,FIM1_2383-FIM1_2384,FIM1_2383-FIM1_2384	FIM1_2383-FIM1_2384,FIM1_2383-FIM1_2384,FIM1_2383-FIM1_2384	-1,-1,-1	n.1476401_1476402insTTTA,n.1476401_1476402insTTTTA,n.1476401_1476402insTTTTTTTTA	.,.,.	-1,-1,-1	-1,-1,-1	-	-	-	-
CP015056.1	1485942	A	AATATAAGATATCATCATAATGATTATACTCTTAAAGTTGAAGAGTCTAATGTCAATTGGAAACGGGTCATTTAGCAAGAAAGTAAGCTTCACAAGGTGCTCACCAGC	INDEL	PASS	FDHY23,LHP1044	-1	0	0	2	0	2	4	1	4	13032.1	224	24.64	59.86	-	-	-	0	139	139	AATATAAGATATCATCATAATGATTATACTCTTAAAGTTGAAGAGTCTAATGTCAATTGGAAACGGGTCATTTAGCAAGAAAGTAAGCTTCACAAGGTGCTCACCAGC/AATATAAGATATCATCATAATGATTATACTCTTAAAGTTGAAGAGTCTAATGTCAATTGGAAACGGGTCATTTAGCAAGAAAGTAAGCTTCACAAGGTGCTCACCAGC	100	74	74	AATATAAGATATCATCATAATGATTATACTCTTAAAGTTGAAGAGTCTAATGTCAATTGGAAACGGGTCATTTAGCAAGAAAGTAAGCTTCACAAGGTGCTCACCAGC/AATATAAGATATCATCATAATGATTATACTCTTAAAGTTGAAGAGTCTAATGTCAATTGGAAACGGGTCATTTAGCAAGAAAGTAAGCTTCACAAGGTGCTCACCAGC	100	intergenic_region	MODIFIER	FIM1_2388-FIM1_2389	FIM1_2388-FIM1_2389	FIM1_2388-FIM1_2389	-1	n.1485942_1485943insATATAAGATATCATCATAATGATTATACTCTTAAAGTTGAAGAGTCTAATGTCAATTGGAAACGGGTCATTTAGCAAGAAAGTAAGCTTCACAAGGTGCTCACCAGC	.	-1	-1	-	-	-	-
CP015056.1	1490597	C	CA,CAA	INDEL	PASS	FDHY23,LHP1044	-1	2	0	0	0	2	2,2	0.500,0.500	4	4078.18	423	17.58	59.4	-0.866	-1.901	-0.732	12.921	78::23	136	CA/CAA	74.26	51::35	96	CA/CAA	89.58	intergenic_region,intergenic_region	MODIFIER,MODIFIER	FIM1_2390-FIM1_2391,FIM1_2390-FIM1_2391	FIM1_2390-FIM1_2391,FIM1_2390-FIM1_2391	FIM1_2390-FIM1_2391,FIM1_2390-FIM1_2391	-1,-1	n.1490597_1490598insA,n.1490597_1490598insAA	.,.	-1,-1	-1,-1	-	-	-	-
CP015056.1	1500137	GA	G	INDEL	PASS	FDHY23,LHP1044	-1	2	0	0	0	2	2	0.5	4	579.5	415	2.81	59.99	-1.622	-0.508	0	67.747	31	114	GA/G	27.19	29	92	GA/G	31.52	intergenic_region	MODIFIER	FIM1_2396-FIM1_2397	FIM1_2396-FIM1_2397	FIM1_2396-FIM1_2397	-1	n.1500138delA	.	-1	-1	-	-	-	-
CP015056.1	1571915	G	GT	INDEL	PASS	FDHY23,LHP1044	-1	2	0	0	0	2	2	0.5	4	750.49	312	4.49	59.74	2.84	0.01	0.476	3.108	54	119	G/GT	45.38	16	48	G/GT	33.33	intergenic_region	MODIFIER	FIM1_2430-FIM1_2431	FIM1_2430-FIM1_2431	FIM1_2430-FIM1_2431	-1	n.1571915_1571916insT	.	-1	-1	-	-	-	-
CP015056.1	1572771	A	AT,ATT	INDEL	PASS	FDHY23,LHP1044	-1	2	0	0	0	2	2,2	0.500,0.500	4	4183.15	294	25.66	59.95	0.525	-0.884	0	0.941	58::26	98	AT/ATT	85.71	47::13	65	AT/ATT	92.31	intergenic_region,intergenic_region	MODIFIER,MODIFIER	FIM1_2430-FIM1_2431,FIM1_2430-FIM1_2431	FIM1_2430-FIM1_2431,FIM1_2430-FIM1_2431	FIM1_2430-FIM1_2431,FIM1_2430-FIM1_2431	-1,-1	n.1572771_1572772insT,n.1572771_1572772insTT	.,.	-1,-1	-1,-1	-	-	-	-
CP015056.1	1591319	C	CTGTTCG	INDEL	PASS	FDHY23,LHP1044	-1	0	0	2	0	2	4	1	4	11256.1	277	33	51.4	-	-	-	0	147	147	CTGTTCG|CTGTTCG	100	94	94	CTGTTCG|CTGTTCG	100	conservative_inframe_insertion	MODERATE	FIM1_2437	FIM1_2437	gnl	0	protein_coding	2024-01-01	-1	480	-	GO:0005975;GO:0009341;GO:0004565;GO:0030246	K01190-ko00600 Sphingolipid metabolism;ko00511 Other glycan degradation;ko00052 Galactose metabolism	-
CP015056.1	1591321	A	AACTCGCATTATCCAAACCATCCTAAGGTGTATGACCTCT	INDEL	PASS	FDHY23,LHP1044	-1	0	0	2	0	2	4	1	4	12862.1	232	30.03	50.02	-	-	-	0	145	145	AACTCGCATTATCCAAACCATCCTAAGGTGTATGACCTCT|AACTCGCATTATCCAAACCATCCTAAGGTGTATGACCTCT	100	87	87	AACTCGCATTATCCAAACCATCCTAAGGTGTATGACCTCT|AACTCGCATTATCCAAACCATCCTAAGGTGTATGACCTCT	100	disruptive_inframe_insertion	MODERATE	FIM1_2437	FIM1_2437	gnl	0	protein_coding	2024-01-01	-1	480	-	GO:0005975;GO:0009341;GO:0004565;GO:0030246	K01190-ko00600 Sphingolipid metabolism;ko00511 Other glycan degradation;ko00052 Galactose metabolism	-
CP015056.1	1593378	CT	C	INDEL	PASS	FDHY23,LHP1044	-1	2	0	0	0	2	2	0.5	4	719.5	413	2.17	60	1.75	2.33	0	2.534	36	194	CT/C	18.56	32	137	CT/C	23.36	intergenic_region	MODIFIER	FIM1_2437-FIM1_2438	FIM1_2437-FIM1_2438	FIM1_2437-FIM1_2438	-1	n.1593379delT	.	-1	-1	-	-	-	-
CP015056.1	1601440	T	G	SNP	PASS	FDHY23,LHP1044	0	2	0	0	0	2	2	0.5	4	16359.5	972	16.85	53.54	2.22	1.13	15.95	9.554	313	565	T/G	55.4	226	406	T/G	55.67	missense_variant	MODERATE	FIM1_2440	FIM1_2440	gnl	0	protein_coding	2024-01-01	-1	315	-	GO:0005737;GO:0050662;GO:0005634;GO:0043892;GO:0008204;GO:0003824;GO:0046568;GO:0006694;GO:0003854;GO:0030447	K17741-ko00620 Pyruvate metabolism;ko04011 MAPK signaling pathway - yeast;ko00640 Propanoate metabolism	-
CP015056.1	1601497	G	C	SNP	PASS	FDHY23,LHP1044	0	2	0	0	0	2	2	0.5	4	14175.5	980	14.48	54.49	4.39	1.82	2.85	4.037	280	569	G/C	49.21	185	410	G/C	45.12	missense_variant	MODERATE	FIM1_2440	FIM1_2440	gnl	0	protein_coding	2024-01-01	-1	315	-	GO:0005737;GO:0050662;GO:0005634;GO:0043892;GO:0008204;GO:0003824;GO:0046568;GO:0006694;GO:0003854;GO:0030447	K17741-ko00620 Pyruvate metabolism;ko04011 MAPK signaling pathway - yeast;ko00640 Propanoate metabolism	-
CP015056.1	1601507	CCATTGTTTAAAAAGTACAACACTCAAAT	C	INDEL	PASS	FDHY23,LHP1044	-1	2	0	0	0	2	2	0.5	4	16015.5	1090	15.94	54.77	4.42	2.62	-0.449	7.06	259	552	CCATTGTTTAAAAAGTACAACACTCAAAT/C	46.92	171	453	CCATTGTTTAAAAAGTACAACACTCAAAT/C	37.75	frameshift_variant	HIGH	FIM1_2440	FIM1_2440	gnl	0	protein_coding	2024-01-01	-1	315	-	GO:0005737;GO:0050662;GO:0005634;GO:0043892;GO:0008204;GO:0003824;GO:0046568;GO:0006694;GO:0003854;GO:0030447	K17741-ko00620 Pyruvate metabolism;ko04011 MAPK signaling pathway - yeast;ko00640 Propanoate metabolism	-
CP015056.1	1601922	GA	G	INDEL	PASS	FDHY23,LHP1044	-1	2	0	0	0	2	2	0.5	4	7253.46	788	9.35	53.81	4.64	2.12	-11.67	55.116	136	454	GA/G	29.96	77	322	GA|G	23.91	intergenic_region	MODIFIER	FIM1_2440-CHR_END	FIM1_2440-CHR_END	FIM1_2440-CHR_END	-1	n.1601923delA	.	-1	-1	-	-	-	-
CP015056.1	1601972	C	T	SNP	PASS	FDHY23,LHP1044	1	2	0	0	0	2	2	0.5	4	9855.46	759	13.07	56.62	1.59	-1.934	-12	30.519	155	447	C/T	34.68	107	307	C|T	34.85	intergenic_region	MODIFIER	FIM1_2440-CHR_END	FIM1_2440-CHR_END	FIM1_2440-CHR_END	-1	n.1601972C>T	.	-1	-1	-	-	-	-
CP015056.1	1601989	T	C	SNP	PASS	FDHY23,LHP1044	1	2	0	0	0	2	2	0.5	4	11990.5	818	14.73	57.28	0.936	-3.654	-10.36	22.811	184	479	T/C	38.41	125	335	T|C	37.31	intergenic_region	MODIFIER	FIM1_2440-CHR_END	FIM1_2440-CHR_END	FIM1_2440-CHR_END	-1	n.1601989T>C	.	-1	-1	-	-	-	-
CP015056.1	1601991	G	A	SNP	PASS	FDHY23,LHP1044	1	2	0	0	0	2	2	0.5	4	12101.5	822	14.79	57.42	1.56	-3.754	-10.02	18.891	183	473	G/A	38.69	132	345	G|A	38.26	intergenic_region	MODIFIER	FIM1_2440-CHR_END	FIM1_2440-CHR_END	FIM1_2440-CHR_END	-1	n.1601991G>A	.	-1	-1	-	-	-	-
CP015056.1	1601994	G	C	SNP	PASS	FDHY23,LHP1044	0	2	0	0	0	2	2	0.5	4	12257.5	830	14.84	57.47	0.487	-3.783	-9.838	20.374	186	478	G/C	38.91	136	348	G|C	39.08	intergenic_region	MODIFIER	FIM1_2440-CHR_END	FIM1_2440-CHR_END	FIM1_2440-CHR_END	-1	n.1601994G>C	.	-1	-1	-	-	-	-
CP015056.1	1602003	G	T	SNP	PASS	FDHY23,LHP1044	0	2	0	0	0	2	2	0.5	4	12590.5	839	15.08	57.89	2.01	-3.27	-8.771	13.657	187	477	G/T	39.2	143	358	G|T	39.94	intergenic_region	MODIFIER	FIM1_2440-CHR_END	FIM1_2440-CHR_END	FIM1_2440-CHR_END	-1	n.1602003G>T	.	-1	-1	-	-	-	-
CP015056.1	1602013	G	A	SNP	PASS	FDHY23,LHP1044	1	2	0	0	0	2	2	0.5	4	12551.5	840	14.98	58.3	3.35	-0.241	-7.683	9.664	187	474	G|A	39.45	141	364	G|A	38.74	intergenic_region	MODIFIER	FIM1_2440-CHR_END	FIM1_2440-CHR_END	FIM1_2440-CHR_END	-1	n.1602013G>A	.	-1	-1	-	-	-	-
CP015056.1	1602015	A	T	SNP	PASS	FDHY23,LHP1044	0	2	0	0	0	2	2	0.5	4	12557.5	852	14.77	58.33	2.07	0.289	-7.687	8.396	190	483	A|T	39.34	142	367	A|T	38.69	intergenic_region	MODIFIER	FIM1_2440-CHR_END	FIM1_2440-CHR_END	FIM1_2440-CHR_END	-1	n.1602015A>T	.	-1	-1	-	-	-	-
CP015056.1	1602020	T	C	SNP	PASS	FDHY23,LHP1044	1	2	0	0	0	2	2	0.5	4	13010.5	849	15.34	58.48	3.3	0.039	-7.007	7.161	191	482	T|C	39.63	149	366	T|C	40.71	intergenic_region	MODIFIER	FIM1_2440-CHR_END	FIM1_2440-CHR_END	FIM1_2440-CHR_END	-1	n.1602020T>C	.	-1	-1	-	-	-	-
CP015056.1	1602021	G	A	SNP	PASS	FDHY23,LHP1044	1	2	0	0	0	2	2	0.5	4	12917.5	842	15.36	58.51	3.4	0.272	-6.766	7.161	191	477	G|A	40.04	148	364	G|A	40.66	intergenic_region	MODIFIER	FIM1_2440-CHR_END	FIM1_2440-CHR_END	FIM1_2440-CHR_END	-1	n.1602021G>A	.	-1	-1	-	-	-	-
CP015056.1	1602024	C	A	SNP	PASS	FDHY23,LHP1044	0	2	0	0	0	2	2	0.5	4	13286.5	846	15.72	58.56	3.94	0.226	-6.607	7.115	191	479	C|A	39.87	153	366	C|A	41.8	intergenic_region	MODIFIER	FIM1_2440-CHR_END	FIM1_2440-CHR_END	FIM1_2440-CHR_END	-1	n.1602024C>A	.	-1	-1	-	-	-	-
CP015056.1	1602029	T	C	SNP	PASS	FDHY23,LHP1044	1	2	0	0	0	2	2	0.5	4	14105.5	854	16.54	58.67	2.62	1.23	-6.235	6.028	204	484	T|C	42.15	154	369	T|C	41.73	intergenic_region	MODIFIER	FIM1_2440-CHR_END	FIM1_2440-CHR_END	FIM1_2440-CHR_END	-1	n.1602029T>C	.	-1	-1	-	-	-	-
CP015056.1	1602034	A	C	SNP	PASS	FDHY23,LHP1044	0	2	0	0	0	2	2	0.5	4	15230.5	890	17.17	58.84	3.69	1.8	-5.803	4.98	216	506	A|C	42.69	160	381	A|C	41.99	intergenic_region	MODIFIER	FIM1_2440-CHR_END	FIM1_2440-CHR_END	FIM1_2440-CHR_END	-1	n.1602034A>C	.	-1	-1	-	-	-	-
CP015056.1	1602047	T	C	SNP	PASS	FDHY23,LHP1044	1	2	0	0	0	2	2	0.5	4	15527.5	899	17.33	59.19	0.217	1.87	-4.86	1.106	231	508	T|C	45.47	172	388	T|C	44.33	intergenic_region	MODIFIER	FIM1_2440-CHR_END	FIM1_2440-CHR_END	FIM1_2440-CHR_END	-1	n.1602047T>C	.	-1	-1	-	-	-	-
CP015056.1	1602053	T	C	SNP	PASS	FDHY23,LHP1044	1	2	0	0	0	2	2	0.5	4	15737.5	890	17.74	59.39	0.424	2.13	-4.242	0.523	233	508	T|C	45.87	169	379	T|C	44.59	intergenic_region	MODIFIER	FIM1_2440-CHR_END	FIM1_2440-CHR_END	FIM1_2440-CHR_END	-1	n.1602053T>C	.	-1	-1	-	-	-	-
CP015056.1	1602056	A	T	SNP	PASS	FDHY23,LHP1044	0	2	0	0	0	2	2	0.5	4	16250.5	901	18.1	59.42	0.914	1.95	-4.207	0.521	239	518	A|T	46.14	171	380	A|T	45	intergenic_region	MODIFIER	FIM1_2440-CHR_END	FIM1_2440-CHR_END	FIM1_2440-CHR_END	-1	n.1602056A>T	.	-1	-1	-	-	-	-
CP015056.1	1602074	A	T	SNP	PASS	FDHY23,LHP1044	0	2	0	0	0	2	2	0.5	4	16514.5	903	18.41	59.93	-1.087	0.854	-2.572	0.519	246	523	A/T	47.04	179	374	A|T	47.86	intergenic_region	MODIFIER	FIM1_2440-CHR_END	FIM1_2440-CHR_END	FIM1_2440-CHR_END	-1	n.1602074A>T	.	-1	-1	-	-	-	-
CP015056.1	1602077	T	C	SNP	PASS	FDHY23,LHP1044	1	2	0	0	0	2	2	0.5	4	16425.5	910	18.13	59.94	-0.325	1.11	-2.361	0	249	527	T|C	47.25	180	379	T|C	47.49	intergenic_region	MODIFIER	FIM1_2440-CHR_END	FIM1_2440-CHR_END	FIM1_2440-CHR_END	-1	n.1602077T>C	.	-1	-1	-	-	-	-
CP015056.1	1602104	CT	C	INDEL	PASS	FDHY23,LHP1044	-1	2	0	0	0	2	2	0.5	4	3812.46	601	6.43	59.98	-4.047	-3.013	-1.732	1.32	84	338	CT/C	24.85	55	255	CT/C	21.57	intergenic_region	MODIFIER	FIM1_2440-CHR_END	FIM1_2440-CHR_END	FIM1_2440-CHR_END	-1	n.1602105delT	.	-1	-1	-	-	-	-
CP015056.1	1602131	G	C	SNP	PASS	FDHY23,LHP1044	0	2	0	0	0	2	2	0.5	4	6683.46	621	10.81	59.96	-1.497	-1.022	-1.611	1.23	108	350	G|C	30.86	74	268	G|C	27.61	intergenic_region	MODIFIER	FIM1_2440-CHR_END	FIM1_2440-CHR_END	FIM1_2440-CHR_END	-1	n.1602131G>C	.	-1	-1	-	-	-	-
CP015056.1	1602134	G	A	SNP	PASS	FDHY23,LHP1044	1	2	0	0	0	2	2	0.5	4	6868.46	642	10.75	59.96	0.203	-0.834	-1.593	0.576	115	361	G|A	31.86	78	278	G|A	28.06	intergenic_region	MODIFIER	FIM1_2440-CHR_END	FIM1_2440-CHR_END	FIM1_2440-CHR_END	-1	n.1602134G>A	.	-1	-1	-	-	-	-
CP015056.1	1602137	T	A	SNP	PASS	FDHY23,LHP1044	0	2	0	0	0	2	2	0.5	4	7273.46	655	11.16	59.96	0.75	-0.14	-1.521	0.569	117	365	T|A	32.05	86	287	T|A	29.97	intergenic_region	MODIFIER	FIM1_2440-CHR_END	FIM1_2440-CHR_END	FIM1_2440-CHR_END	-1	n.1602137T>A	.	-1	-1	-	-	-	-
CP015056.1	1602138	A	T	SNP	PASS	FDHY23,LHP1044	0	2	0	0	0	2	2	0.5	4	7402.46	651	11.42	59.96	0.622	-0.2	-1.501	1.88	118	363	A|T	32.51	87	285	A|T	30.53	intergenic_region	MODIFIER	FIM1_2440-CHR_END	FIM1_2440-CHR_END	FIM1_2440-CHR_END	-1	n.1602138A>T	.	-1	-1	-	-	-	-
CP015056.1	1602143	C	A	SNP	PASS	FDHY23,LHP1044	0	2	0	0	0	2	2	0.5	4	7741.46	651	11.95	59.96	2.13	0.538	-1.456	0.562	121	362	C|A	33.43	91	286	C|A	31.82	intergenic_region	MODIFIER	FIM1_2440-CHR_END	FIM1_2440-CHR_END	FIM1_2440-CHR_END	-1	n.1602143C>A	.	-1	-1	-	-	-	-
CP015056.1	1602147	G	C	SNP	PASS	FDHY23,LHP1044	0	2	0	0	0	2	2	0.5	4	8029.46	643	12.55	59.96	2.13	1.62	-1.441	1.185	121	361	G|C	33.52	90	279	G|C	32.26	intergenic_region	MODIFIER	FIM1_2440-CHR_END	FIM1_2440-CHR_END	FIM1_2440-CHR_END	-1	n.1602147G>C	.	-1	-1	-	-	-	-
CP015056.1	1602148	G	C	SNP	PASS	FDHY23,LHP1044	0	2	0	0	0	2	2	0.5	4	8060.46	654	12.38	59.96	3.31	1.76	-1.433	1.185	123	365	G|C	33.7	93	286	G|C	32.52	intergenic_region	MODIFIER	FIM1_2440-CHR_END	FIM1_2440-CHR_END	FIM1_2440-CHR_END	-1	n.1602148G>C	.	-1	-1	-	-	-	-
CP015056.1	1602152	A	G	SNP	PASS	FDHY23,LHP1044	1	2	0	0	0	2	2	0.5	4	8579.46	667	12.92	59.96	1.69	2.12	-1.396	2.613	129	373	A|G	34.58	98	291	A|G	33.68	intergenic_region	MODIFIER	FIM1_2440-CHR_END	FIM1_2440-CHR_END	FIM1_2440-CHR_END	-1	n.1602152A>G	.	-1	-1	-	-	-	-
CP015056.1	1602156	A	G	SNP	PASS	FDHY23,LHP1044	1	2	0	0	0	2	2	0.5	4	8822.46	701	12.64	59.97	3.16	2.2	-1.373	1.851	141	393	A|G	35.88	105	305	A|G	34.43	intergenic_region	MODIFIER	FIM1_2440-CHR_END	FIM1_2440-CHR_END	FIM1_2440-CHR_END	-1	n.1602156A>G	.	-1	-1	-	-	-	-
CP015056.1	1602187	G	A	SNP	PASS	FDHY23,LHP1044	1	2	0	0	0	2	2	0.5	4	12313.5	730	16.89	59.57	1.33	1.46	-3.961	0.522	194	429	G|A	45.22	126	300	G|A	42	intergenic_region	MODIFIER	FIM1_2440-CHR_END	FIM1_2440-CHR_END	FIM1_2440-CHR_END	-1	n.1602187G>A	.	-1	-1	-	-	-	-
CP015056.1	1602188	G	C	SNP	PASS	FDHY23,LHP1044	0	2	0	0	0	2	2	0.5	4	12388.5	727	17.06	59.56	1.62	1.22	-3.912	0.526	194	428	G|C	45.33	127	298	G|C	42.62	intergenic_region	MODIFIER	FIM1_2440-CHR_END	FIM1_2440-CHR_END	FIM1_2440-CHR_END	-1	n.1602188G>C	.	-1	-1	-	-	-	-
CP015056.1	1602194	G	A	SNP	PASS	FDHY23,LHP1044	1	2	0	0	0	2	2	0.5	4	13203.5	742	17.82	59.34	1.1	1.08	-4.662	0	200	436	G|A	45.87	133	305	G|A	43.61	intergenic_region	MODIFIER	FIM1_2440-CHR_END	FIM1_2440-CHR_END	FIM1_2440-CHR_END	-1	n.1602194G>A	.	-1	-1	-	-	-	-
CP015056.1	1602197	T	C	SNP	PASS	FDHY23,LHP1044	1	2	0	0	0	2	2	0.5	4	12652.3	751	16.96	59.29	0.827	0.894	-4.662	0	200	436	T/C	45.87	140	310	T|C	45.16	intergenic_region	MODIFIER	FIM1_2440-CHR_END	FIM1_2440-CHR_END	FIM1_2440-CHR_END	-1	n.1602197T>C	.	-1	-1	-	-	-	-
CP015056.1	1602199	C	T	SNP	PASS	FDHY23,LHP1044	1	2	0	0	0	2	2	0.5	4	13434.5	746	18.08	59.29	1.24	0.917	-4.653	0	200	436	C/T	45.87	139	307	C|T	45.28	intergenic_region	MODIFIER	FIM1_2440-CHR_END	FIM1_2440-CHR_END	FIM1_2440-CHR_END	-1	n.1602199C>T	.	-1	-1	-	-	-	-
CP015056.1	1602206	C	T	SNP	PASS	FDHY23,LHP1044	1	2	0	0	0	2	2	0.5	4	14127.5	775	18.28	59.17	0.557	0.724	-4.804	0	214	454	C|T	47.14	144	319	C|T	45.14	intergenic_region	MODIFIER	FIM1_2440-CHR_END	FIM1_2440-CHR_END	FIM1_2440-CHR_END	-1	n.1602206C>T	.	-1	-1	-	-	-	-
CP015056.1	1602208	G	T	SNP	PASS	FDHY23,LHP1044	0	2	0	0	0	2	2	0.5	4	14199.5	776	18.35	59.13	-0.979	0.598	-5.187	0	216	450	G|T	48	147	324	G|T	45.37	intergenic_region	MODIFIER	FIM1_2440-CHR_END	FIM1_2440-CHR_END	FIM1_2440-CHR_END	-1	n.1602208G>T	.	-1	-1	-	-	-	-
CP015056.1	1602218	C	T	SNP	PASS	FDHY23,LHP1044	1	2	0	0	0	2	2	0.5	4	14670.5	783	18.83	59.12	-0.187	0.27	-5.098	1.73	224	450	C|T	49.78	152	329	C|T	46.2	intergenic_region	MODIFIER	FIM1_2440-CHR_END	FIM1_2440-CHR_END	FIM1_2440-CHR_END	-1	n.1602218C>T	.	-1	-1	-	-	-	-
CP015056.1	1602224	A	C	SNP	PASS	FDHY23,LHP1044	0	2	0	0	0	2	2	0.5	4	15357.5	799	19.32	59.14	-1.058	0.164	-5.042	2.434	231	459	A|C	50.33	157	336	A|C	46.73	intergenic_region	MODIFIER	FIM1_2440-CHR_END	FIM1_2440-CHR_END	FIM1_2440-CHR_END	-1	n.1602224A>C	.	-1	-1	-	-	-	-
CP015056.1	1602233	G	A	SNP	PASS	FDHY23,LHP1044	1	2	0	0	0	2	2	0.5	4	15542.5	798	19.57	59.14	-1.284	-0.341	-4.979	1.739	231	456	G|A	50.66	160	338	G|A	47.34	intergenic_region	MODIFIER	FIM1_2440-CHR_END	FIM1_2440-CHR_END	FIM1_2440-CHR_END	-1	n.1602233G>A	.	-1	-1	-	-	-	-
CP015056.1	1602246	C	A	SNP	PASS	FDHY23,LHP1044	0	2	0	0	0	2	2	0.5	4	15315.5	784	19.64	59.15	-0.754	-0.4	-4.936	0.525	223	443	C|A	50.34	161	337	C|A	47.77	intergenic_region	MODIFIER	FIM1_2440-CHR_END	FIM1_2440-CHR_END	FIM1_2440-CHR_END	-1	n.1602246C>A	.	-1	-1	-	-	-	-
CP015056.1	1602250	CTATT	C	INDEL	PASS	FDHY23,LHP1044	-1	2	0	0	0	2	2	0.5	4	15407.5	807	19.19	59.18	0.851	0.536	-5.014	0	220	458	CTATT|C	48.03	162	345	CTATT|C	46.96	intergenic_region	MODIFIER	FIM1_2440-CHR_END	FIM1_2440-CHR_END	FIM1_2440-CHR_END	-1	n.1602251_1602254delTATT	.	-1	-1	-	-	-	-
CP015056.1	1602260	G	C	SNP	PASS	FDHY23,LHP1044	0	2	0	0	0	2	2	0.5	4	15024.5	785	19.24	59.15	-1.868	0.343	-4.88	0.52	221	446	G|C	49.55	162	335	G|C	48.36	intergenic_region	MODIFIER	FIM1_2440-CHR_END	FIM1_2440-CHR_END	FIM1_2440-CHR_END	-1	n.1602260G>C	.	-1	-1	-	-	-	-
CP015056.1	1602269	A	G	SNP	PASS	FDHY23,LHP1044	1	2	0	0	0	2	2	0.5	4	15297.5	788	19.51	59.16	-0.361	-0.309	-4.954	0.521	227	450	A|G	50.44	159	334	A|G	47.6	intergenic_region	MODIFIER	FIM1_2440-CHR_END	FIM1_2440-CHR_END	FIM1_2440-CHR_END	-1	n.1602269A>G	.	-1	-1	-	-	-	-
CP015056.1	1602272	T	G	SNP	PASS	FDHY23,LHP1044	0	2	0	0	0	2	2	0.5	4	15716.5	786	20.07	59.15	-1.062	-0.032	-4.959	0.517	227	453	T|G	50.11	157	330	T|G	47.58	intergenic_region	MODIFIER	FIM1_2440-CHR_END	FIM1_2440-CHR_END	FIM1_2440-CHR_END	-1	n.1602272T>G	.	-1	-1	-	-	-	-
CP015056.1	1602283	C	T	SNP	PASS	FDHY23,LHP1044	1	2	0	0	0	2	2	0.5	4	16095.5	782	20.69	59.15	-0.835	-0.903	-4.773	2.443	233	457	C/T	50.98	159	321	C|T	49.53	intergenic_region	MODIFIER	FIM1_2440-CHR_END	FIM1_2440-CHR_END	FIM1_2440-CHR_END	-1	n.1602283C>T	.	-1	-1	-	-	-	-
CP015056.1	1602299	G	A	SNP	PASS	FDHY23,LHP1044	1	2	0	0	0	2	2	0.5	4	16206.5	785	20.72	59.15	-0.838	-1.512	-4.717	3.181	242	469	G|A	51.6	157	313	G|A	50.16	intergenic_region	MODIFIER	FIM1_2440-CHR_END	FIM1_2440-CHR_END	FIM1_2440-CHR_END	-1	n.1602299G>A	.	-1	-1	-	-	-	-
CP015056.1	1602306	A	G	SNP	PASS	FDHY23,LHP1044	1	2	0	0	0	2	2	0.5	4	16116.5	771	20.98	59.14	-0.569	-1.651	-4.629	2.419	237	463	A|G	51.19	156	305	A|G	51.15	intergenic_region	MODIFIER	FIM1_2440-CHR_END	FIM1_2440-CHR_END	FIM1_2440-CHR_END	-1	n.1602306A>G	.	-1	-1	-	-	-	-
CP015056.1	1602308	C	G	SNP	PASS	FDHY23,LHP1044	0	2	0	0	0	2	2	0.5	4	16134.5	765	21.17	59.12	0.465	-1.499	-4.676	2.429	235	462	C|G	50.87	152	300	C|G	50.67	intergenic_region	MODIFIER	FIM1_2440-CHR_END	FIM1_2440-CHR_END	FIM1_2440-CHR_END	-1	n.1602308C>G	.	-1	-1	-	-	-	-
CP015056.1	1602320	T	C	SNP	PASS	FDHY23,LHP1044	1	2	0	0	0	2	2	0.5	4	16026.5	789	20.39	59.19	-0.943	-0.719	-4.444	1.1	245	475	T|C	51.58	157	311	T|C	50.48	intergenic_region	MODIFIER	FIM1_2440-CHR_END	FIM1_2440-CHR_END	FIM1_2440-CHR_END	-1	n.1602320T>C	.	-1	-1	-	-	-	-
CP015056.1	1602324	G	A	SNP	PASS	FDHY23,LHP1044	1	2	0	0	0	2	2	0.5	4	16392.5	786	20.94	59.22	0.528	-0.738	-4.163	1.101	250	474	G|A	52.74	157	309	G|A	50.81	intergenic_region	MODIFIER	FIM1_2440-CHR_END	FIM1_2440-CHR_END	FIM1_2440-CHR_END	-1	n.1602324G>A	.	-1	-1	-	-	-	-
CP015056.1	1602332	A	G	SNP	PASS	FDHY23,LHP1044	1	2	0	0	0	2	2	0.5	4	16638.5	791	21.11	59.47	-0.444	-0.396	-3.283	1.09	251	480	A|G	52.29	158	308	A|G	51.3	intergenic_region	MODIFIER	FIM1_2440-CHR_END	FIM1_2440-CHR_END	FIM1_2440-CHR_END	-1	n.1602332A>G	.	-1	-1	-	-	-	-
CP015056.1	1602341	C	T	SNP	PASS	FDHY23,LHP1044	1	2	0	0	0	2	2	0.5	4	15322.5	802	19.3	59.57	0.327	2.39	-3.138	0	244	486	C/T	50.21	149	308	C/T	48.38	intergenic_region	MODIFIER	FIM1_2440-CHR_END	FIM1_2440-CHR_END	FIM1_2440-CHR_END	-1	n.1602341C>T	.	-1	-1	-	-	-	-
CP015056.1	1602369	G	A	SNP	PASS	FDHY23,LHP1044	1	2	0	0	0	2	2	0.5	4	14699.5	779	18.89	59.8	3.13	3.19	-2.739	1.744	235	484	G|A	48.55	142	294	G|A	48.3	intergenic_region	MODIFIER	FIM1_2440-CHR_END	FIM1_2440-CHR_END	FIM1_2440-CHR_END	-1	n.1602369G>A	.	-1	-1	-	-	-	-
CP015056.1	1602370	A	C	SNP	PASS	FDHY23,LHP1044	0	2	0	0	0	2	2	0.5	4	14767.5	778	19.01	59.76	3.8	3.15	-2.925	2.447	235	483	A|C	48.65	142	294	A|C	48.3	intergenic_region	MODIFIER	FIM1_2440-CHR_END	FIM1_2440-CHR_END	FIM1_2440-CHR_END	-1	n.1602370A>C	.	-1	-1	-	-	-	-
CP015056.1	1602374	G	T	SNP	PASS	FDHY23,LHP1044	0	2	0	0	0	2	2	0.5	4	15003.5	773	19.43	59.62	4.49	3.8	-3.328	2.426	228	476	G|T	47.9	140	296	G|T	47.3	intergenic_region	MODIFIER	FIM1_2440-CHR_END	FIM1_2440-CHR_END	FIM1_2440-CHR_END	-1	n.1602374G>T	.	-1	-1	-	-	-	-
CP015056.1	1602389	G	A	SNP	PASS	FDHY23,LHP1044	1	2	0	0	0	2	2	0.5	4	12450.5	738	16.89	58.98	7.37	4.83	-5.2	5.948	206	460	G|A	44.78	121	277	G|A	43.68	intergenic_region	MODIFIER	FIM1_2440-CHR_END	FIM1_2440-CHR_END	FIM1_2440-CHR_END	-1	n.1602389G>A	.	-1	-1	-	-	-	-
CP015056.1	1602392	C	A	SNP	PASS	FDHY23,LHP1044	0	2	0	0	0	2	2	0.5	4	12699.5	758	16.78	58.97	7.91	4.72	-5.631	5.948	209	472	C|A	44.28	122	285	C|A	42.81	intergenic_region	MODIFIER	FIM1_2440-CHR_END	FIM1_2440-CHR_END	FIM1_2440-CHR_END	-1	n.1602392C>A	.	-1	-1	-	-	-	-
CP015056.1	1602396	C	T	SNP	PASS	FDHY23,LHP1044	1	2	0	0	0	2	2	0.5	4	12729.5	763	16.68	58.89	8.68	4.93	-6.11	5.001	207	478	C|T	43.31	119	285	C|T	41.75	intergenic_region	MODIFIER	FIM1_2440-CHR_END	FIM1_2440-CHR_END	FIM1_2440-CHR_END	-1	n.1602396C>T	.	-1	-1	-	-	-	-
CP015056.1	1602398	T	G	SNP	PASS	FDHY23,LHP1044	0	2	0	0	0	2	2	0.5	4	12519.5	758	16.52	58.83	7.58	4.69	-6.351	5.042	206	476	T|G	43.28	119	282	T|G	42.2	intergenic_region	MODIFIER	FIM1_2440-CHR_END	FIM1_2440-CHR_END	FIM1_2440-CHR_END	-1	n.1602398T>G	.	-1	-1	-	-	-	-
CP015056.1	1602404	C	T	SNP	PASS	FDHY23,LHP1044	1	2	0	0	0	2	2	0.5	4	12696.5	755	16.82	58.5	7.62	2.96	-6.884	4.061	206	465	C|T	44.3	122	290	C|T	42.07	intergenic_region	MODIFIER	FIM1_2440-CHR_END	FIM1_2440-CHR_END	FIM1_2440-CHR_END	-1	n.1602404C>T	.	-1	-1	-	-	-	-
CP015056.1	1602407	A	G	SNP	PASS	FDHY23,LHP1044	1	2	0	0	0	2	2	0.5	4	12678.5	759	16.7	58.43	6.94	1.89	-7.023	3.228	207	462	A|G	44.81	122	297	A|G	41.08	intergenic_region	MODIFIER	FIM1_2440-CHR_END	FIM1_2440-CHR_END	FIM1_2440-CHR_END	-1	n.1602407A>G	.	-1	-1	-	-	-	-
CP015056.1	1602412	G	A	SNP	PASS	FDHY23,LHP1044	1	2	0	0	0	2	2	0.5	4	12969.5	773	16.78	58.19	7.96	0.938	-7.655	1.752	209	469	G|A	44.56	127	304	G|A	41.78	intergenic_region	MODIFIER	FIM1_2440-CHR_END	FIM1_2440-CHR_END	FIM1_2440-CHR_END	-1	n.1602412G>A	.	-1	-1	-	-	-	-
CP015056.1	1602413	T	C	SNP	PASS	FDHY23,LHP1044	1	2	0	0	0	2	2	0.5	4	12969.5	771	16.82	58.19	7.41	0.595	-7.627	1.75	209	467	T|C	44.75	127	304	T|C	41.78	intergenic_region	MODIFIER	FIM1_2440-CHR_END	FIM1_2440-CHR_END	FIM1_2440-CHR_END	-1	n.1602413T>C	.	-1	-1	-	-	-	-
CP015056.1	1602416	C	T	SNP	PASS	FDHY23,LHP1044	1	2	0	0	0	2	2	0.5	4	12908.5	767	16.85	58.07	8.45	0.253	-7.81	1.107	208	464	C/T	44.83	125	302	C|T	41.39	intergenic_region	MODIFIER	FIM1_2440-CHR_END	FIM1_2440-CHR_END	FIM1_2440-CHR_END	-1	n.1602416C>T	.	-1	-1	-	-	-	-
CP015056.1	1602417	G	A	SNP	PASS	FDHY23,LHP1044	1	2	0	0	0	2	2	0.5	4	12756.5	769	16.59	58.06	6.72	0.236	-8.018	0.524	206	467	G|A	44.11	124	302	G|A	41.06	intergenic_region	MODIFIER	FIM1_2440-CHR_END	FIM1_2440-CHR_END	FIM1_2440-CHR_END	-1	n.1602417G>A	.	-1	-1	-	-	-	-
CP015056.1	1602422	C	T	SNP	PASS	FDHY23,LHP1044	1	2	0	0	0	2	2	0.5	4	12441.5	762	16.33	58.01	8.08	-0.528	-8.254	0	198	457	C|T	43.33	125	305	C|T	40.98	intergenic_region	MODIFIER	FIM1_2440-CHR_END	FIM1_2440-CHR_END	FIM1_2440-CHR_END	-1	n.1602422C>T	.	-1	-1	-	-	-	-
CP015056.1	1602432	T	A	SNP	PASS	FDHY23,LHP1044	0	2	0	0	0	2	2	0.5	4	11265.5	729	15.45	57.91	7.36	-1.273	-8.787	0	179	437	T|A	40.96	115	292	T|A	39.38	intergenic_region	MODIFIER	FIM1_2440-CHR_END	FIM1_2440-CHR_END	FIM1_2440-CHR_END	-1	n.1602432T>A	.	-1	-1	-	-	-	-
CP015056.1	1602433	A	T	SNP	PASS	FDHY23,LHP1044	0	2	0	0	0	2	2	0.5	4	11304.5	723	15.64	57.89	6.76	-1.426	-8.765	0	178	433	A|T	41.11	114	290	A|T	39.31	intergenic_region	MODIFIER	FIM1_2440-CHR_END	FIM1_2440-CHR_END	FIM1_2440-CHR_END	-1	n.1602433A>T	.	-1	-1	-	-	-	-
CP015056.1	1602438	G	A	SNP	PASS	FDHY23,LHP1044	1	2	0	0	0	2	2	0.5	4	10891.5	724	15.04	57.89	5.41	-1.295	-8.941	0.531	177	435	G|A	40.69	110	289	G|A	38.06	intergenic_region	MODIFIER	FIM1_2440-CHR_END	FIM1_2440-CHR_END	FIM1_2440-CHR_END	-1	n.1602438G>A	.	-1	-1	-	-	-	-
CP015056.1	1602439	T	G	SNP	PASS	FDHY23,LHP1044	0	2	0	0	0	2	2	0.5	4	10975.5	719	15.26	57.87	6.43	-1.272	-9.005	0	174	431	T|G	40.37	109	288	T|G	37.85	intergenic_region	MODIFIER	FIM1_2440-CHR_END	FIM1_2440-CHR_END	FIM1_2440-CHR_END	-1	n.1602439T>G	.	-1	-1	-	-	-	-
CP015056.1	1602446	C	A	SNP	PASS	FDHY23,LHP1044	0	2	0	0	0	2	2	0.5	4	10597.5	692	15.31	57.79	6.4	-1.931	-8.982	0.533	167	411	C|A	40.63	107	281	C|A	38.08	intergenic_region	MODIFIER	FIM1_2440-CHR_END	FIM1_2440-CHR_END	FIM1_2440-CHR_END	-1	n.1602446C>A	.	-1	-1	-	-	-	-
CP015056.1	1602447	C	G	SNP	PASS	FDHY23,LHP1044	0	2	0	0	0	2	2	0.5	4	10726.5	696	15.41	57.8	6.9	-1.988	-8.971	0.533	168	413	C|G	40.68	108	283	C|G	38.16	intergenic_region	MODIFIER	FIM1_2440-CHR_END	FIM1_2440-CHR_END	FIM1_2440-CHR_END	-1	n.1602447C>G	.	-1	-1	-	-	-	-
CP015056.1	1602449	T	A	SNP	PASS	FDHY23,LHP1044	0	2	0	0	0	2	2	0.5	4	10873.5	685	15.87	57.7	5.08	-1.979	-8.9	1.124	168	403	T|A	41.69	107	282	T|A	37.94	intergenic_region	MODIFIER	FIM1_2440-CHR_END	FIM1_2440-CHR_END	FIM1_2440-CHR_END	-1	n.1602449T>A	.	-1	-1	-	-	-	-
CP015056.1	1602455	A	T	SNP	PASS	FDHY23,LHP1044	0	2	0	0	0	2	2	0.5	4	10744.5	672	15.99	57.65	3.84	-1.78	-8.806	1.783	165	390	A|T	42.31	104	282	A|T	36.88	intergenic_region	MODIFIER	FIM1_2440-CHR_END	FIM1_2440-CHR_END	FIM1_2440-CHR_END	-1	n.1602455A>T	.	-1	-1	-	-	-	-
CP015056.1	1602464	A	G	SNP	PASS	FDHY23,LHP1044	1	2	0	0	0	2	2	0.5	4	9586.46	645	14.86	57.57	3.18	-1.599	-9.294	1.787	148	377	A|G	39.26	95	268	A|G	35.45	intergenic_region	MODIFIER	FIM1_2440-CHR_END	FIM1_2440-CHR_END	FIM1_2440-CHR_END	-1	n.1602464A>G	.	-1	-1	-	-	-	-
CP015056.1	1602467	T	A	SNP	PASS	FDHY23,LHP1044	0	2	0	0	0	2	2	0.5	4	8785.46	628	13.99	57.5	4.97	-1.832	-9.477	1.807	141	367	T|A	38.42	93	261	T|A	35.63	intergenic_region	MODIFIER	FIM1_2440-CHR_END	FIM1_2440-CHR_END	FIM1_2440-CHR_END	-1	n.1602467T>A	.	-1	-1	-	-	-	-
CP015056.1	1602469	G	A	SNP	PASS	FDHY23,LHP1044	1	2	0	0	0	2	2	0.5	4	9403.46	636	14.79	57.53	3.45	-1.653	-9.426	1.807	143	370	G|A	38.65	94	266	G|A	35.34	intergenic_region	MODIFIER	FIM1_2440-CHR_END	FIM1_2440-CHR_END	FIM1_2440-CHR_END	-1	n.1602469G>A	.	-1	-1	-	-	-	-
CP015056.1	1602480	C	T	SNP	PASS	FDHY23,LHP1044	1	2	0	0	0	2	2	0.5	4	8112.46	653	12.52	57.64	3.88	-0.778	-10.31	0.547	130	374	C|T	34.76	96	274	C|T	35.04	intergenic_region	MODIFIER	FIM1_2440-CHR_END	FIM1_2440-CHR_END	FIM1_2440-CHR_END	-1	n.1602480C>T	.	-1	-1	-	-	-	-
CP015056.1	1602485	C	A	SNP	PASS	FDHY23,LHP1044	0	2	0	0	0	2	2	0.5	4	8315.46	636	13.07	57.57	3.8	-1.414	-10.01	1.144	131	364	C|A	35.99	99	272	C|A	36.4	intergenic_region	MODIFIER	FIM1_2440-CHR_END	FIM1_2440-CHR_END	FIM1_2440-CHR_END	-1	n.1602485C>A	.	-1	-1	-	-	-	-
CP015056.1	1602491	G	T	SNP	PASS	FDHY23,LHP1044	0	2	0	0	0	2	2	0.5	4	7882.46	627	12.57	57.54	4.36	0.663	-10.38	4.319	121	360	G|T	33.61	93	267	G|T	34.83	intergenic_region	MODIFIER	FIM1_2440-CHR_END	FIM1_2440-CHR_END	FIM1_2440-CHR_END	-1	n.1602491G>T	.	-1	-1	-	-	-	-
CP015056.1	1602495	T	C	SNP	PASS	FDHY23,LHP1044	1	2	0	0	0	2	2	0.5	4	7585.46	622	12.21	57.52	4.01	1.73	-10.56	3.459	117	357	T|C	32.77	90	264	T|C	34.09	intergenic_region	MODIFIER	FIM1_2440-CHR_END	FIM1_2440-CHR_END	FIM1_2440-CHR_END	-1	n.1602495T>C	.	-1	-1	-	-	-	-
CP015056.1	1602498	C	A	SNP	PASS	FDHY23,LHP1044	0	2	0	0	0	2	2	0.5	4	7708.46	614	12.57	57.49	3.98	1.86	-10.57	4.318	117	352	C|A	33.24	89	261	C|A	34.1	intergenic_region	MODIFIER	FIM1_2440-CHR_END	FIM1_2440-CHR_END	FIM1_2440-CHR_END	-1	n.1602498C>A	.	-1	-1	-	-	-	-
CP015056.1	1602509	T	C	SNP	PASS	FDHY23,LHP1044	1	2	0	0	0	2	2	0.5	4	7669.46	621	12.37	57.78	3.93	3.39	-9.461	5.286	116	353	T|C	32.86	93	267	T|C	34.83	intergenic_region	MODIFIER	FIM1_2440-CHR_END	FIM1_2440-CHR_END	FIM1_2440-CHR_END	-1	n.1602509T>C	.	-1	-1	-	-	-	-
CP015056.1	1602524	T	C	SNP	PASS	FDHY23,LHP1044	1	2	0	0	0	2	2	0.5	4	8167.46	606	13.5	58.01	3.17	2.51	-8.271	7.372	122	348	T|C	35.06	93	257	T|C	36.19	intergenic_region	MODIFIER	FIM1_2440-CHR_END	FIM1_2440-CHR_END	FIM1_2440-CHR_END	-1	n.1602524T>C	.	-1	-1	-	-	-	-
CP015056.1	1602530	T	A	SNP	PASS	FDHY23,LHP1044	0	2	0	0	0	2	2	0.5	4	7948.46	608	13.09	58.55	4.33	3	-7.453	5.308	120	353	T|A	33.99	89	254	T|A	35.04	intergenic_region	MODIFIER	FIM1_2440-CHR_END	FIM1_2440-CHR_END	FIM1_2440-CHR_END	-1	n.1602530T>A	.	-1	-1	-	-	-	-
CP015056.1	1602532	AT	A	INDEL	PASS	FDHY23,LHP1044	-1	2	0	0	0	2	2	0.5	4	8035.46	616	13.07	58.61	4.06	2.59	-7.276	5.308	121	353	AT|A	34.28	92	262	AT|A	35.11	intergenic_region	MODIFIER	FIM1_2440-CHR_END	FIM1_2440-CHR_END	FIM1_2440-CHR_END	-1	n.1602533delT	.	-1	-1	-	-	-	-
CP015056.1	1602534	G	GAA	INDEL	PASS	FDHY23,LHP1044	-1	2	0	0	0	2	2	0.5	4	8131.5	613	13.29	58.6	3.93	2.01	-7.235	6.329	123	352	G|GAA	34.94	92	260	G|GAA	35.38	intergenic_region	MODIFIER	FIM1_2440-CHR_END	FIM1_2440-CHR_END	FIM1_2440-CHR_END	-1	n.1602534_1602535insAA	.	-1	-1	-	-	-	-
CP015056.1	1602536	T	TA	INDEL	PASS	FDHY23,LHP1044	-1	2	0	0	0	2	2	0.5	4	8395.5	617	13.63	58.69	4.68	1.55	-6.764	7.487	125	356	T|TA	35.11	92	260	T|TA	35.38	intergenic_region	MODIFIER	FIM1_2440-CHR_END	FIM1_2440-CHR_END	FIM1_2440-CHR_END	-1	n.1602536_1602537insA	.	-1	-1	-	-	-	-
CP015056.1	1602539	CT	C	INDEL	PASS	FDHY23,LHP1044	-1	2	0	0	0	2	2	0.5	4	8179.46	611	13.48	58.72	3.98	0.76	-6.327	8.523	126	352	CT|C	35.8	97	255	CT/C	38.04	intergenic_region	MODIFIER	FIM1_2440-CHR_END	FIM1_2440-CHR_END	FIM1_2440-CHR_END	-1	n.1602540delT	.	-1	-1	-	-	-	-
CP015056.1	1602541	CT	C	INDEL	PASS	FDHY23,LHP1044	-1	2	0	0	0	2	2	0.5	4	8167.46	600	13.64	58.75	3.93	1.1	-6.236	9.838	123	347	CT|C	35.45	96	252	CT|C	38.1	intergenic_region	MODIFIER	FIM1_2440-CHR_END	FIM1_2440-CHR_END	FIM1_2440-CHR_END	-1	n.1602542delT	.	-1	-1	-	-	-	-
CP015056.1	1602545	G	A	SNP	PASS	FDHY23,LHP1044	1	2	0	0	0	2	2	0.5	4	8085.46	591	13.75	58.84	4.98	1.3	-5.979	10.951	122	338	G|A	36.09	96	250	G/A	38.4	intergenic_region	MODIFIER	FIM1_2440-CHR_END	FIM1_2440-CHR_END	FIM1_2440-CHR_END	-1	n.1602545G>A	.	-1	-1	-	-	-	-
CP015056.1	1602578	T	C	SNP	PASS	FDHY23,LHP1044	1	2	0	0	0	2	2	0.5	4	7779.46	652	12.67	59.92	1.46	-1.05	-1.604	11.148	107	337	T/C	31.75	121	277	T/C	43.68	intergenic_region	MODIFIER	FIM1_2440-CHR_END	FIM1_2440-CHR_END	FIM1_2440-CHR_END	-1	n.1602578T>C	.	-1	-1	-	-	-	-
CP015056.1	1602593	T	C	SNP	PASS	FDHY23,LHP1044	1	2	0	0	0	2	2	0.5	4	11136.5	698	15.98	59.93	1.05	-1.232	-1.104	4.066	175	402	T/C	43.53	132	295	T/C	44.75	intergenic_region	MODIFIER	FIM1_2440-CHR_END	FIM1_2440-CHR_END	FIM1_2440-CHR_END	-1	n.1602593T>C	.	-1	-1	-	-	-	-
CP015056.1	1602621	G	A	SNP	PASS	FDHY23,LHP1044	1	2	0	0	0	2	2	0.5	4	13870.5	769	18.06	60	1.61	0.851	0	3.221	211	453	G|A	46.58	146	315	G|A	46.35	intergenic_region	MODIFIER	FIM1_2440-CHR_END	FIM1_2440-CHR_END	FIM1_2440-CHR_END	-1	n.1602621G>A	.	-1	-1	-	-	-	-
CP015056.1	1602630	A	C	SNP	PASS	FDHY23,LHP1044	0	2	0	0	0	2	2	0.5	4	15012.5	776	19.37	60	1.97	0.299	0	1.722	219	452	A|C	48.45	157	323	A|C	48.61	intergenic_region	MODIFIER	FIM1_2440-CHR_END	FIM1_2440-CHR_END	FIM1_2440-CHR_END	-1	n.1602630A>C	.	-1	-1	-	-	-	-
CP015056.1	1602632	A	G	SNP	PASS	FDHY23,LHP1044	1	2	0	0	0	2	2	0.5	4	15309.5	782	19.6	60	2.38	0.14	0	1.741	223	454	A|G	49.12	161	327	A|G	49.24	intergenic_region	MODIFIER	FIM1_2440-CHR_END	FIM1_2440-CHR_END	FIM1_2440-CHR_END	-1	n.1602632A>G	.	-1	-1	-	-	-	-
CP015056.1	1602638	G	A	SNP	PASS	FDHY23,LHP1044	1	2	0	0	0	2	2	0.5	4	16437.5	814	20.22	60	0.78	-0.309	0	1.1	241	470	G|A	51.28	174	343	G|A	50.73	intergenic_region	MODIFIER	FIM1_2440-CHR_END	FIM1_2440-CHR_END	FIM1_2440-CHR_END	-1	n.1602638G>A	.	-1	-1	-	-	-	-
CP015056.1	1602644	T	G	SNP	PASS	FDHY23,LHP1044	0	2	0	0	0	2	2	0.5	4	16759.5	821	20.41	60	0.152	0.797	0	0.521	245	475	T|G	51.58	178	346	T|G	51.45	intergenic_region	MODIFIER	FIM1_2440-CHR_END	FIM1_2440-CHR_END	FIM1_2440-CHR_END	-1	n.1602644T>G	.	-1	-1	-	-	-	-
CP015056.1	1602653	A	G	SNP	PASS	FDHY23,LHP1044	1	2	0	0	0	2	2	0.5	4	17021.5	854	19.93	60	0.118	1.63	0	0	265	497	A|G	53.32	178	357	A|G	49.86	intergenic_region	MODIFIER	FIM1_2440-CHR_END	FIM1_2440-CHR_END	FIM1_2440-CHR_END	-1	n.1602653A>G	.	-1	-1	-	-	-	-
CP015056.1	1602677	A	G	SNP	PASS	FDHY23,LHP1044	1	2	0	0	0	2	2	0.5	4	16490.5	919	17.94	60	0.732	1.97	0	1.097	296	536	A/G	55.22	196	383	A/G	51.17	intergenic_region	MODIFIER	FIM1_2440-CHR_END	FIM1_2440-CHR_END	FIM1_2440-CHR_END	-1	n.1602677A>G	.	-1	-1	-	-	-	-
CP015056.1	1602725	T	G	SNP	PASS	FDHY23,LHP1044	0	2	0	0	0	2	2	0.5	4	21171.5	974	21.76	60	0.972	0.337	0	4.042	336	594	T|G	56.57	197	379	T|G	51.98	intergenic_region	MODIFIER	FIM1_2440-CHR_END	FIM1_2440-CHR_END	FIM1_2440-CHR_END	-1	n.1602725T>G	.	-1	-1	-	-	-	-
CP015056.1	1602726	G	A	SNP	PASS	FDHY23,LHP1044	1	2	0	0	0	2	2	0.5	4	21171.5	989	21.43	60	1.06	0.72	0	4.067	339	605	G|A	56.03	201	383	G|A	52.48	intergenic_region	MODIFIER	FIM1_2440-CHR_END	FIM1_2440-CHR_END	FIM1_2440-CHR_END	-1	n.1602726G>A	.	-1	-1	-	-	-	-
CP015056.1	1602749	C	A	SNP	PASS	FDHY23,LHP1044	0	2	0	0	0	2	2	0.5	4	16811.5	980	17.17	60	1.6	0.392	0	1.746	327	599	C/A	54.59	201	380	C/A	52.89	intergenic_region	MODIFIER	FIM1_2440-CHR_END	FIM1_2440-CHR_END	FIM1_2440-CHR_END	-1	n.1602749C>A	.	-1	-1	-	-	-	-
CP015056.1	1602797	T	C	SNP	PASS	FDHY23,LHP1044	1	2	0	0	0	2	2	0.5	4	19833.5	973	20.4	60	1.35	2.96	0	2.442	326	594	T|C	54.88	180	378	T|C	47.62	intergenic_region	MODIFIER	FIM1_2440-CHR_END	FIM1_2440-CHR_END	FIM1_2440-CHR_END	-1	n.1602797T>C	.	-1	-1	-	-	-	-
CP015056.1	1602798	C	T	SNP	PASS	FDHY23,LHP1044	1	2	0	0	0	2	2	0.5	4	20082.5	967	20.79	60	1.39	2.84	0	2.447	323	590	C|T	54.75	180	376	C|T	47.87	intergenic_region	MODIFIER	FIM1_2440-CHR_END	FIM1_2440-CHR_END	FIM1_2440-CHR_END	-1	n.1602798C>T	.	-1	-1	-	-	-	-
CP015056.1	1602801	C	T	SNP	PASS	FDHY23,LHP1044	1	2	0	0	0	2	2	0.5	4	19887.5	946	21.04	60	1.43	2.4	0	1.743	317	580	C|T	54.66	178	365	C|T	48.77	intergenic_region	MODIFIER	FIM1_2440-CHR_END	FIM1_2440-CHR_END	FIM1_2440-CHR_END	-1	n.1602801C>T	.	-1	-1	-	-	-	-
CP015056.1	1602802	A	T	SNP	PASS	FDHY23,LHP1044	0	2	0	0	0	2	2	0.5	4	19610.5	948	20.71	60	1.11	2.29	0	2.428	316	581	A|T	54.39	179	366	A|T	48.91	intergenic_region	MODIFIER	FIM1_2440-CHR_END	FIM1_2440-CHR_END	FIM1_2440-CHR_END	-1	n.1602802A>T	.	-1	-1	-	-	-	-
CP015056.1	1602844	G	A	SNP	PASS	FDHY23,LHP1044	1	2	0	0	0	2	2	0.5	4	15680.5	936	16.75	60	0.44	0.587	0	0	306	567	G/A	53.97	189	369	G/A	51.22	intergenic_region	MODIFIER	FIM1_2440-CHR_END	FIM1_2440-CHR_END	FIM1_2440-CHR_END	-1	n.1602844G>A	.	-1	-1	-	-	-	-
CP015056.1	1602930	G	A	SNP	PASS	FDHY23,LHP1044	1	2	0	0	0	2	2	0.5	4	15544.5	799	19.48	59.85	2.88	0.968	0.36	0.525	239	459	G|A	52.07	167	339	G|A	49.26	intergenic_region	MODIFIER	FIM1_2440-CHR_END	FIM1_2440-CHR_END	FIM1_2440-CHR_END	-1	n.1602930G>A	.	-1	-1	-	-	-	-
CP015056.1	1602943	G	A	SNP	PASS	FDHY23,LHP1044	1	2	0	0	0	2	2	0.5	4	14733.5	719	20.49	59.83	2.64	1.13	0.349	1.754	217	415	G|A	52.29	149	304	G|A	49.01	intergenic_region	MODIFIER	FIM1_2440-CHR_END	FIM1_2440-CHR_END	FIM1_2440-CHR_END	-1	n.1602943G>A	.	-1	-1	-	-	-	-
CP015056.1	1603145	T	C	SNP	PASS	FDHY23,LHP1044	1	2	0	0	0	2	2	0.5	4	12707.5	788	16.17	59.67	0.102	1.72	0.054	2.418	221	452	T/C	48.89	170	334	T/C	50.9	intergenic_region	MODIFIER	FIM1_2440-CHR_END	FIM1_2440-CHR_END	FIM1_2440-CHR_END	-1	n.1603145T>C	.	-1	-1	-	-	-	-
CP015056.1	1603219	C	T	SNP	PASS	FDHY23,LHP1044	1	2	0	0	0	2	2	0.5	4	16157.5	954	17.01	60	1.67	-0.83	0	0	277	558	C/T	49.64	198	392	C|T	50.51	intergenic_region	MODIFIER	FIM1_2440-CHR_END	FIM1_2440-CHR_END	FIM1_2440-CHR_END	-1	n.1603219C>T	.	-1	-1	-	-	-	-
CP015056.1	1603233	G	A	SNP	PASS	FDHY23,LHP1044	1	2	0	0	0	2	2	0.5	4	17781.5	897	19.91	60	2.83	0.206	0	1.727	264	531	G/A	49.72	178	362	G|A	49.17	intergenic_region	MODIFIER	FIM1_2440-CHR_END	FIM1_2440-CHR_END	FIM1_2440-CHR_END	-1	n.1603233G>A	.	-1	-1	-	-	-	-
CP015056.1	1603277	C	T	SNP	PASS	FDHY23,LHP1044	1	2	0	0	0	2	2	0.5	4	19151.5	969	19.78	60	1.8	0.482	0	3.219	281	575	C|T	48.87	209	393	C|T	53.18	intergenic_region	MODIFIER	FIM1_2440-CHR_END	FIM1_2440-CHR_END	FIM1_2440-CHR_END	-1	n.1603277C>T	.	-1	-1	-	-	-	-
CP015056.1	1603282	A	G	SNP	PASS	FDHY23,LHP1044	1	2	0	0	0	2	2	0.5	4	19352.5	957	20.24	60	0.79	0.97	0	4.027	279	574	A|G	48.61	203	382	A|G	53.14	intergenic_region	MODIFIER	FIM1_2440-CHR_END	FIM1_2440-CHR_END	FIM1_2440-CHR_END	-1	n.1603282A>G	.	-1	-1	-	-	-	-
CP015056.1	1603284	A	T	SNP	PASS	FDHY23,LHP1044	0	2	0	0	0	2	2	0.5	4	19273.5	952	20.27	60	1.64	1.26	0	3.219	276	569	A|T	48.51	202	382	A|T	52.88	intergenic_region	MODIFIER	FIM1_2440-CHR_END	FIM1_2440-CHR_END	FIM1_2440-CHR_END	-1	n.1603284A>T	.	-1	-1	-	-	-	-
CP015056.1	1603300	T	C	SNP	PASS	FDHY23,LHP1044	1	2	0	0	0	2	2	0.5	4	20026.5	962	20.86	60	-0.726	-0.725	0	4.961	289	560	T|C	51.61	215	400	T|C	53.75	intergenic_region	MODIFIER	FIM1_2440-CHR_END	FIM1_2440-CHR_END	FIM1_2440-CHR_END	-1	n.1603300T>C	.	-1	-1	-	-	-	-
CP015056.1	1603311	G	A	SNP	PASS	FDHY23,LHP1044	1	2	0	0	0	2	2	0.5	4	20174.5	970	20.84	60	0.381	0.688	0	3.198	295	567	G|A	52.03	212	401	G|A	52.87	intergenic_region	MODIFIER	FIM1_2440-CHR_END	FIM1_2440-CHR_END	FIM1_2440-CHR_END	-1	n.1603311G>A	.	-1	-1	-	-	-	-
CP015056.1	1603318	T	G	SNP	PASS	FDHY23,LHP1044	0	2	0	0	0	2	2	0.5	4	19770.5	969	20.45	60	-1.346	1.29	0	3.221	294	567	T|G	51.85	212	400	T|G	53	intergenic_region	MODIFIER	FIM1_2440-CHR_END	FIM1_2440-CHR_END	FIM1_2440-CHR_END	-1	n.1603318T>G	.	-1	-1	-	-	-	-
CP015056.1	1603401	C	T	SNP	PASS	FDHY23,LHP1044	1	2	0	0	0	2	2	0.5	4	15039.5	895	16.84	60	0.598	0.074	0	0	292	545	C/T	53.58	194	348	C/T	55.75	intergenic_region	MODIFIER	FIM1_2440-CHR_END	FIM1_2440-CHR_END	FIM1_2440-CHR_END	-1	n.1603401C>T	.	-1	-1	-	-	-	-
CP015056.1	1603469	C	T	SNP	PASS	FDHY23,LHP1044	1	2	0	0	0	2	2	0.5	4	18256.5	898	20.47	60	1.3	-0.083	0	1.101	276	534	C|T	51.69	187	358	C|T	52.23	intergenic_region	MODIFIER	FIM1_2440-CHR_END	FIM1_2440-CHR_END	FIM1_2440-CHR_END	-1	n.1603469C>T	.	-1	-1	-	-	-	-
CP015056.1	1603474	G	A	SNP	PASS	FDHY23,LHP1044	1	2	0	0	0	2	2	0.5	4	18853.5	900	21.14	60	1.67	0.606	0	1.1	272	535	G/A	50.84	189	357	G|A	52.94	intergenic_region	MODIFIER	FIM1_2440-CHR_END	FIM1_2440-CHR_END	FIM1_2440-CHR_END	-1	n.1603474G>A	.	-1	-1	-	-	-	-
CP015056.1	1603480	G	C	SNP	PASS	FDHY23,LHP1044	0	2	0	0	0	2	2	0.5	4	18159.5	875	20.9	60	1.54	0.118	0	0.521	271	521	G|C	52.02	182	348	G|C	52.3	intergenic_region	MODIFIER	FIM1_2440-CHR_END	FIM1_2440-CHR_END	FIM1_2440-CHR_END	-1	n.1603480G>C	.	-1	-1	-	-	-	-
CP015056.1	1603516	A	C	SNP	PASS	FDHY23,LHP1044	0	2	0	0	0	2	2	0.5	4	17771.5	897	20.1	60	1.15	0.73	0	0.516	277	525	A|C	52.76	178	359	A|C	49.58	intergenic_region	MODIFIER	FIM1_2440-CHR_END	FIM1_2440-CHR_END	FIM1_2440-CHR_END	-1	n.1603516A>C	.	-1	-1	-	-	-	-
CP015056.1	1603523	G	T	SNP	PASS	FDHY23,LHP1044	0	2	0	0	0	2	2	0.5	4	17756.5	908	19.88	60	0.99	1.48	0	0.518	276	529	G|T	52.17	183	364	G|T	50.27	intergenic_region	MODIFIER	FIM1_2440-CHR_END	FIM1_2440-CHR_END	FIM1_2440-CHR_END	-1	n.1603523G>T	.	-1	-1	-	-	-	-
CP015056.1	1603711	A	C	SNP	PASS	FDHY23,LHP1044	0	2	0	0	0	2	2	0.5	4	6528.46	732	13.49	59.05	-1.96	1.08	-0.288	7.23	140	296	A/C	47.3	92	188	A/C	48.94	intergenic_region	MODIFIER	FIM1_2440-CHR_END	FIM1_2440-CHR_END	FIM1_2440-CHR_END	-1	n.1603711A>C	.	-1	-1	-	-	-	-
CP015057.1	10287	G	GT,GTTTTGTT	INDEL	PASS	FDHY23,LHP1044	-1	2	0	0	0	2	1,1	0.250,0.250	4	733.52	323	5.43	59.95	0.504	-0.295	0.831	4.961	30::0	79	G/GT	37.97	6::8	56	G/GTTTTGTT	25	intergenic_region,intergenic_region	MODIFIER,MODIFIER	FIM1_2445-FIM1_2446,FIM1_2445-FIM1_2446	FIM1_2445-FIM1_2446,FIM1_2445-FIM1_2446	FIM1_2445-FIM1_2446,FIM1_2445-FIM1_2446	-1,-1	n.10287_10288insT,n.10287_10288insTTTTGTT	.,.	-1,-1	-1,-1	-	-	-	-
CP015057.1	126979	GAAAAAAAAAAAAAAAAAAAAAAAAAAAGGAA	G	INDEL	PASS	FDHY23,LHP1044	-1	0	0	2	0	2	4	1	4	12882.1	246	29.37	59.46	-	-	-	0	130	130	G/G	100	106	106	G/G	100	intergenic_region	MODIFIER	FIM1_2499-FIM1_2500	FIM1_2499-FIM1_2500	FIM1_2499-FIM1_2500	-1	n.126980_127010delAAAAAAAAAAAAAAAAAAAAAAAAAAAGGAA	.	-1	-1	-	-	-	-
CP015057.1	179599	G	GA	INDEL	PASS	FDHY23,LHP1044	-1	2	0	0	0	2	2	0.5	4	254.5	153	2.6	59.99	-0.093	-1.283	0	2.881	13	63	G/GA	20.63	10	35	G/GA	28.57	intergenic_region	MODIFIER	FIM1_2526-FIM1_2527	FIM1_2526-FIM1_2527	FIM1_2526-FIM1_2527	-1	n.179599_179600insA	.	-1	-1	-	-	-	-
CP015057.1	181656	G	A	SNP	PASS	FDHY23,LHP1044	1	0	0	2	0	2	4	1	4	19108.1	523	31.53	60	-	-	-	0	318	318	A/A	100	204	204	A/A	100	missense_variant	MODERATE	FIM1_2528	FIM1_2528	gnl	0	protein_coding	2024-01-01	-1	615	-	GO:0005840;GO:0022625;GO:0016236;GO:0003735;GO:0003723;GO:0002181;GO:0006412	K02877-ko03010 Ribosome	KOG1678-60s ribosomal protein L15[J]
CP015057.1	185353	G	T	SNP	PASS	FDHY23,LHP1044	0	0	0	2	0	2	4	1	4	13267.1	298	28.93	59.98	-	-	-	0	160	160	T/T	100	137	137	T/T	100	intergenic_region	MODIFIER	FIM1_2529-FIM1_2530	FIM1_2529-FIM1_2530	FIM1_2529-FIM1_2530	-1	n.185353G>T	.	-1	-1	-	-	-	-
CP015057.1	185375	T	C	SNP	PASS	FDHY23,LHP1044	1	1	0	1	0	2	3	0.75	4	3427.34	262	19.04	59.63	1.26	1.57	0.345	2.349	94	107	C/C	87.85	59	73	T/C	80.82	intergenic_region	MODIFIER	FIM1_2529-FIM1_2530	FIM1_2529-FIM1_2530	FIM1_2529-FIM1_2530	-1	n.185375T>C	.	-1	-1	-	-	-	-
CP015057.1	185389	T	C	SNP	PASS	FDHY23,LHP1044	1	0	0	2	0	2	4	1	4	4785.09	253	30.67	58.89	-1.739	-0.554	-0.176	4.532	93	93	C/C	100	61	63	C/C	96.83	intergenic_region	MODIFIER	FIM1_2529-FIM1_2530	FIM1_2529-FIM1_2530	FIM1_2529-FIM1_2530	-1	n.185389T>C	.	-1	-1	-	-	-	-
CP015057.1	185393	T	C	SNP	PASS	FDHY23,LHP1044	1	0	0	2	0	2	4	1	4	4943.09	247	29.42	58.79	-1.645	-0.203	-0.234	9.604	97	97	C/C	100	68	71	C/C	95.77	intergenic_region	MODIFIER	FIM1_2529-FIM1_2530	FIM1_2529-FIM1_2530	FIM1_2529-FIM1_2530	-1	n.185393T>C	.	-1	-1	-	-	-	-
CP015057.1	185396	A	G	SNP	PASS	FDHY23,LHP1044	1	0	0	2	0	2	4	1	4	5196.09	232	28.09	58.71	1.23	-0.635	-0.239	9.066	108	108	G/G	100	74	77	G/G	96.1	intergenic_region	MODIFIER	FIM1_2529-FIM1_2530	FIM1_2529-FIM1_2530	FIM1_2529-FIM1_2530	-1	n.185396A>G	.	-1	-1	-	-	-	-
CP015057.1	185403	T	C	SNP	PASS	FDHY23,LHP1044	1	2	0	0	0	2	2	0.5	4	523.5	253	9.35	58.83	1.63	0.702	0.371	0	25	31	T/C	80.65	13	25	T/C	52	intergenic_region	MODIFIER	FIM1_2529-FIM1_2530	FIM1_2529-FIM1_2530	FIM1_2529-FIM1_2530	-1	n.185403T>C	.	-1	-1	-	-	-	-
CP015057.1	185406	T	A	SNP	PASS	FDHY23,LHP1044	0	2	0	0	0	2	2	0.5	4	357.5	292	3.4	58.99	2.07	3.88	0.768	58.915	9	58	T/A	15.52	13	47	T/A	27.66	intergenic_region	MODIFIER	FIM1_2529-FIM1_2530	FIM1_2529-FIM1_2530	FIM1_2529-FIM1_2530	-1	n.185406T>A	.	-1	-1	-	-	-	-
CP015057.1	207429	CAT	C	INDEL	PASS	FDHY23,LHP1044	-1	2	0	0	0	2	2	0.5	4	451.46	292	2.74	59.94	-0.185	0.017	0	2.753	13	87	CAT/C	14.94	20	78	CAT/C	25.64	intergenic_region	MODIFIER	FIM1_2540-FIM1_2541	FIM1_2540-FIM1_2541	FIM1_2540-FIM1_2541	-1	n.207430_207431delAT	.	-1	-1	-	-	-	-
CP015057.1	219951	T	A	SNP	PASS	FDHY23,LHP1044	0	0	0	2	0	2	4	1	4	13280.1	341	28.8	60	-	-	-	0	185	185	A/A	100	156	156	A/A	100	intergenic_region	MODIFIER	FIM1_2547-FIM1_2548	FIM1_2547-FIM1_2548	FIM1_2547-FIM1_2548	-1	n.219951T>A	.	-1	-1	-	-	-	-
CP015057.1	232606	CT	C	INDEL	PASS	LHP1044	-1	1	1	0	0	1	1	0.25	4	289.92	398	2.2	60	1.1	0.486	0	0	21	159	CT/CT	13.21	31	132	CT/C	23.48	intergenic_region	MODIFIER	FIM1_2552-FIM1_2553	FIM1_2552-FIM1_2553	FIM1_2552-FIM1_2553	-1	n.232607delT	.	-1	-1	-	-	-	-
CP015057.1	236003	GTTTT	G,GT	INDEL	PASS	FDHY23,LHP1044	-1	2	0	0	0	2	2,1	0.500,0.250	4	3107.76	315	17.36	59.57	-0.544	0.859	-0.336	15.754	59::25	107	GTTTT/G	78.5	47::19	72	G/GT	91.67	intergenic_region,intergenic_region	MODIFIER,MODIFIER	FIM1_2552-FIM1_2553,FIM1_2552-FIM1_2553	FIM1_2552-FIM1_2553,FIM1_2552-FIM1_2553	FIM1_2552-FIM1_2553,FIM1_2552-FIM1_2553	-1,-1	n.236004_236007delTTTT,n.236005_236007delTTT	.,.	-1,-1	-1,-1	-	-	-	-
CP015057.1	237334	C	CT	INDEL	PASS	FDHY23,LHP1044	-1	2	0	0	0	2	2	0.5	4	517.5	318	4.42	60	-0.149	0.584	0	1.247	33	72	C/CT	45.83	19	45	C/CT	42.22	intergenic_region	MODIFIER	FIM1_2552-FIM1_2553	FIM1_2552-FIM1_2553	FIM1_2552-FIM1_2553	-1	n.237334_237335insT	.	-1	-1	-	-	-	-
CP015057.1	253204	G	GA	INDEL	PASS	FDHY23,LHP1044	-1	2	0	0	0	2	2	0.5	4	531.5	358	2.92	59.62	1.3	-1.004	-1.298	5.224	34	103	G/GA	33.01	33	79	G/GA	41.77	intergenic_region	MODIFIER	FIM1_2559-FIM1_2560	FIM1_2559-FIM1_2560	FIM1_2559-FIM1_2560	-1	n.253204_253205insA	.	-1	-1	-	-	-	-
CP015057.1	279108	AAT	A	INDEL	PASS	FDHY23,LHP1044	-1	2	0	0	0	2	2	0.5	4	521.5	314	3.03	59.97	0.643	1.06	1.06	2.48	20	95	AAT/A	21.05	14	77	AAT/A	18.18	intergenic_region	MODIFIER	FIM1_2572-FIM1_2573	FIM1_2572-FIM1_2573	FIM1_2572-FIM1_2573	-1	n.279109_279110delAT	.	-1	-1	-	-	-	-
CP015057.1	289882	CCGCCCCTCCAAACAAACTGGCCAAAAAAAAAAAAAAAAAAT	C	INDEL	PASS	FDHY23,LHP1044	-1	2	0	0	0	2	2	0.5	4	295.46	95	6.16	59.35	2.53	-0.424	-0.858	3.965	11	27	CCGCCCCTCCAAACAAACTGGCCAAAAAAAAAAAAAAAAAAT/C	40.74	11	21	CCGCCCCTCCAAACAAACTGGCCAAAAAAAAAAAAAAAAAAT/C	52.38	intergenic_region	MODIFIER	FIM1_2580-FIM1_2581	FIM1_2580-FIM1_2581	FIM1_2580-FIM1_2581	-1	n.289883_289923delCGCCCCTCCAAACAAACTGGCCAAAAAAAAAAAAAAAAAAT	.	-1	-1	-	-	-	-
CP015057.1	312393	C	CA	INDEL	PASS	FDHY23,LHP1044	-1	2	0	0	0	2	2	0.5	4	470.5	267	4.52	59.7	-1.546	-0.245	-0.772	35.595	26	67	C/CA	38.81	13	37	C/CA	35.14	intergenic_region	MODIFIER	FIM1_2588-FIM1_2589	FIM1_2588-FIM1_2589	FIM1_2588-FIM1_2589	-1	n.312393_312394insA	.	-1	-1	-	-	-	-
CP015057.1	313159	T	A,C	SNP	PASS	FDHY23	-1	1	1	0	0	1	1,1	0.250,0.250	4	825.42	28	31.66	60	1.06	-1.098	0	0	6::16	23	A/C	95.65	0::0	1	T/T	0	missense_variant,missense_variant	MODERATE,MODERATE	FIM1_2589,FIM1_2589	FIM1_2589,FIM1_2589	gnl,gnl	0,0	protein_coding,protein_coding	1/1,1/1	-1,-1	462462	-	-	-	-
CP015057.1	313161	T	TAAGGTGAAGCCAAAATGTAAACAAAAGGAATCGG	INDEL	PASS	FDHY23	-1	1	0	0	1	1	1	0.5	2	463.41	33	22.07	60	2.81	-3.323	0	12.155	15	21	T/TAAGGTGAAGCCAAAATGTAAACAAAAGGAATCGG	71.43	0	12	./.	0	frameshift_variant	HIGH	FIM1_2589	FIM1_2589	gnl	0	protein_coding	2024-01-01	-1	462	-	-	-	-
CP015057.1	313162	AT	A	INDEL	PASS	FDHY23	-1	1	0	0	1	1	1	0.5	2	79.37	19	11.34	60	-0.366	0.431	0	5.441	5	7	AT|A	71.43	0	12	./.	0	frameshift_variant	HIGH	FIM1_2589	FIM1_2589	gnl	0	protein_coding	2024-01-01	-1	462	-	-	-	-
CP015057.1	313166	A	T	SNP	PASS	FDHY23	0	0	0	1	1	1	2	1	2	103.1	2	33.81	60	-	-	-	0	2	2	T|T	100	0	0	./.	0	stop_gained	HIGH	FIM1_2589	FIM1_2589	gnl	0	protein_coding	2024-01-01	-1	462	-	-	-	-
CP015057.1	364985	GA	G	INDEL	PASS	FDHY23,LHP1044	-1	2	0	0	0	2	2	0.5	4	1784.5	270	12.06	59.91	0.493	0.737	-0.614	54.678	76	111	GA/G	68.47	23	37	GA/G	62.16	intergenic_region	MODIFIER	FIM1_2611-FIM1_2612	FIM1_2611-FIM1_2612	FIM1_2611-FIM1_2612	-1	n.364986delA	.	-1	-1	-	-	-	-
CP015057.1	374316	G	GA,GAAA,GAAAA	INDEL	PASS	FDHY23,LHP1044	-1	2	0	0	0	2	2,1,1	0.500,0.250,0.250	4	2778.17	313	23.35	59.19	1.42	-1.551	-0.673	0	32::5::12	63	GA/GAAAA	77.78	23::22::0	56	GA/GAAA	80.36	intergenic_region,intergenic_region,intergenic_region	MODIFIER,MODIFIER,MODIFIER	FIM1_2614-FIM1_2615,FIM1_2614-FIM1_2615,FIM1_2614-FIM1_2615	FIM1_2614-FIM1_2615,FIM1_2614-FIM1_2615,FIM1_2614-FIM1_2615	FIM1_2614-FIM1_2615,FIM1_2614-FIM1_2615,FIM1_2614-FIM1_2615	-1,-1,-1	n.374316_374317insA,n.374316_374317insAAA,n.374316_374317insAAAA	.,.,.	-1,-1,-1	-1,-1,-1	-	-	-	-
CP015057.1	422216	G	GA	INDEL	PASS	FDHY23,LHP1044	-1	2	0	0	0	2	2	0.5	4	408.5	334	3.22	59.87	-2.791	-3.064	0	104.56	27	78	G/GA	34.62	17	49	G/GA	34.69	intergenic_region	MODIFIER	FIM1_2633-FIM1_2634	FIM1_2633-FIM1_2634	FIM1_2633-FIM1_2634	-1	n.422216_422217insA	.	-1	-1	-	-	-	-
CP015057.1	427000	C	CT	INDEL	PASS	FDHY23,LHP1044	-1	2	0	0	0	2	2	0.5	4	456.5	375	3.41	60	0.416	-0.351	0	8.592	15	88	C/CT	17.05	14	46	C/CT	30.43	intergenic_region	MODIFIER	FIM1_2635-FIM1_2636	FIM1_2635-FIM1_2636	FIM1_2635-FIM1_2636	-1	n.427000_427001insT	.	-1	-1	-	-	-	-
CP015057.1	467471	CTTTT	C	INDEL	PASS	FDHY23,LHP1044	-1	2	0	0	0	2	2	0.5	4	1878.5	321	11.18	59.64	-2.287	-2.666	1.54	40.122	47	108	CTTTT/C	43.52	38	60	CTTTT/C	63.33	intergenic_region	MODIFIER	FIM1_2654-FIM1_2655	FIM1_2654-FIM1_2655	FIM1_2654-FIM1_2655	-1	n.467472_467475delTTTT	.	-1	-1	-	-	-	-
CP015057.1	469421	G	GT,GTT	INDEL	PASS	FDHY23,LHP1044	-1	2	0	0	0	2	1,1	0.250,0.250	4	1058.52	350	6.57	59.94	0.294	1.41	-0.88	9.215	0::44	100	G/GTT	44	22::3	61	G/GT	40.98	intergenic_region,intergenic_region	MODIFIER,MODIFIER	FIM1_2655-FIM1_2656,FIM1_2655-FIM1_2656	FIM1_2655-FIM1_2656,FIM1_2655-FIM1_2656	FIM1_2655-FIM1_2656,FIM1_2655-FIM1_2656	-1,-1	n.469421_469422insT,n.469421_469422insTT	.,.	-1,-1	-1,-1	-	-	-	-
CP015057.1	495476	A	ATTTTTT	INDEL	PASS	FDHY23	-1	1	1	0	0	1	1	0.25	4	1405.32	242	15.61	59.41	2	-1.641	-0.963	0	59	90	A/ATTTTTT	65.56	0	83	A/A	0	intergenic_region	MODIFIER	FIM1_2662-FIM1_2663	FIM1_2662-FIM1_2663	FIM1_2662-FIM1_2663	-1	n.495476_495477insTTTTTT	.	-1	-1	-	-	-	-
CP015057.1	495507	G	T	SNP	PASS	FDHY23,LHP1044	0	0	0	2	0	2	4	1	4	7041.09	188	28.07	59.3	1.09	1.44	-0.21	6.463	122	123	T/T	99.19	63	63	T/T	100	intergenic_region	MODIFIER	FIM1_2662-FIM1_2663	FIM1_2662-FIM1_2663	FIM1_2662-FIM1_2663	-1	n.495507G>T	.	-1	-1	-	-	-	-
CP015057.1	495981	G	GT,GTT	INDEL	PASS	FDHY23,LHP1044	-1	2	0	0	0	2	2,2	0.500,0.500	4	3584.15	276	22.4	59.46	0.095	0.231	-0.735	9.053	53::23	90	GT/GTT	84.44	35::25	70	GT/GTT	85.71	intergenic_region,intergenic_region	MODIFIER,MODIFIER	FIM1_2662-FIM1_2663,FIM1_2662-FIM1_2663	FIM1_2662-FIM1_2663,FIM1_2662-FIM1_2663	FIM1_2662-FIM1_2663,FIM1_2662-FIM1_2663	-1,-1	n.495981_495982insT,n.495981_495982insTT	.,.	-1,-1	-1,-1	-	-	-	-
CP015057.1	535422	GTA	G,GTATA	INDEL	PASS	FDHY23,LHP1044	-1	2	0	0	0	2	1,1	0.250,0.250	4	338.5	188	3.56	59.71	-0.306	0.523	0.471	18.096	12::0	47	GTA/G	25.53	9::6	48	GTA/GTATA	31.25	intergenic_region,intergenic_region	MODIFIER,MODIFIER	FIM1_2679-FIM1_2680,FIM1_2679-FIM1_2680	FIM1_2679-FIM1_2680,FIM1_2679-FIM1_2680	FIM1_2679-FIM1_2680,FIM1_2679-FIM1_2680	-1,-1	n.535423_535424delTA,n.535424_535425insTA	.,.	-1,-1	-1,-1	-	-	-	-
CP015057.1	574179	ATTTTTTTTTTTTTTTTTTTTTTTTTTGACGTAAAAATCGAGTAGTAAGTAAGCCAAATTTTTTTT	A,AT	INDEL	PASS	FDHY23,LHP1044	-1	2	0	0	0	2	2,1	0.500,0.250	4	2499.89	407	15.62	58.74	-1.332	-2.878	-0.933	14.059	33::31	100	ATTTTTTTTTTTTTTTTTTTTTTTTTTGACGTAAAAATCGAGTAGTAAGTAAGCCAAATTTTTTTT/A	64	23::37	60	A/AT	100	intergenic_region,intergenic_region	MODIFIER,MODIFIER	FIM1_2697-FIM1_2698,FIM1_2697-FIM1_2698	FIM1_2697-FIM1_2698,FIM1_2697-FIM1_2698	FIM1_2697-FIM1_2698,FIM1_2697-FIM1_2698	-1,-1	n.574180_574244delTTTTTTTTTTTTTTTTTTTTTTTTTTGACGTAAAAATCGAGTAGTAAGTAAGCCAAATTTTTTTT,n.574181_574244delTTTTTTTTTTTTTTTTTTTTTTTTTGACGTAAAAATCGAGTAGTAAGTAAGCCAAATTTTTTTT	.,.	-1,-1	-1,-1	-	-	-	-
CP015057.1	583821	A	ATG	INDEL	PASS	FDHY23,LHP1044	-1	0	0	2	0	2	4	1	4	19265.1	426	30.45	52.2	-	-	-	0	259	259	ATG|ATG	100	164	164	ATG|ATG	100	frameshift_variant	HIGH	FIM1_2700	FIM1_2700	gnl	0	protein_coding	2024-01-01	-1	4575	-	GO:0015893;GO:0042626;GO:0016021;GO:0042493;GO:0008559;GO:0035690;GO:0046677;GO:0030003;GO:0005886;GO:0046618;GO:0005524;GO:0046898	K08711-ko02010 ABC transporters	KOG0065-Pleiotropic drug resistance proteins (PDR1-15), ABC superfamily[Q]
CP015057.1	583824	TGAAAACCCAGA	T	INDEL	PASS	FDHY23,LHP1044	-1	0	0	2	0	2	4	1	4	18974.1	414	29.99	51.99	-	-	-	0	252	252	T|T	100	162	162	T|T	100	frameshift_variant	HIGH	FIM1_2700	FIM1_2700	gnl	0	protein_coding	2024-01-01	-1	4575	-	GO:0015893;GO:0042626;GO:0016021;GO:0042493;GO:0008559;GO:0035690;GO:0046677;GO:0030003;GO:0005886;GO:0046618;GO:0005524;GO:0046898	K08711-ko02010 ABC transporters	KOG0065-Pleiotropic drug resistance proteins (PDR1-15), ABC superfamily[Q]
CP015057.1	583838	A	T	SNP	PASS	FDHY23	0	0	0	1	1	1	2	1	2	11551	251	27.15	52.12	-	-	-	0	251	251	T|T	100	0	0	./.	0	synonymous_variant	LOW	FIM1_2700	FIM1_2700	gnl	0	protein_coding	2024-01-01	-1	4575	-	GO:0015893;GO:0042626;GO:0016021;GO:0042493;GO:0008559;GO:0035690;GO:0046677;GO:0030003;GO:0005886;GO:0046618;GO:0005524;GO:0046898	K08711-ko02010 ABC transporters	KOG0065-Pleiotropic drug resistance proteins (PDR1-15), ABC superfamily[Q]
CP015057.1	583840	G	GGTC	INDEL	PASS	FDHY23	-1	0	0	1	1	1	2	1	2	11416.1	248	29.04	52.01	-	-	-	0	248	248	GGTC|GGTC	100	0	0	./.	0	conservative_inframe_insertion	MODERATE	FIM1_2700	FIM1_2700	gnl	0	protein_coding	2024-01-01	-1	4575	-	GO:0015893;GO:0042626;GO:0016021;GO:0042493;GO:0008559;GO:0035690;GO:0046677;GO:0030003;GO:0005886;GO:0046618;GO:0005524;GO:0046898	K08711-ko02010 ABC transporters	KOG0065-Pleiotropic drug resistance proteins (PDR1-15), ABC superfamily[Q]
CP015057.1	583842	A	AATCCAT	INDEL	PASS	FDHY23	-1	0	0	1	1	1	2	1	2	11495.1	238	34.43	51.65	-	-	-	0	234	234	AATCCAT/AATCCAT	100	0	0	./.	0	conservative_inframe_insertion	MODERATE	FIM1_2700	FIM1_2700	gnl	0	protein_coding	2024-01-01	-1	4575	-	GO:0015893;GO:0042626;GO:0016021;GO:0042493;GO:0008559;GO:0035690;GO:0046677;GO:0030003;GO:0005886;GO:0046618;GO:0005524;GO:0046898	K08711-ko02010 ABC transporters	KOG0065-Pleiotropic drug resistance proteins (PDR1-15), ABC superfamily[Q]
CP015057.1	589898	A	ATG	INDEL	PASS	FDHY23,LHP1044	-1	0	0	2	0	2	4	1	4	17770.1	398	31.35	53.09	-	-	-	0	241	241	ATG|ATG	100	149	149	ATG|ATG	100	frameshift_variant	HIGH	FIM1_2701	FIM1_2701	gnl	0	protein_coding	2024-01-01	-1	4548	-	GO:0015893;GO:0042626;GO:0016021;GO:0042493;GO:0008559;GO:0035690;GO:0046677;GO:0030003;GO:0005886;GO:0046618;GO:0005524;GO:0046898	K08711-ko02010 ABC transporters	KOG0065-Pleiotropic drug resistance proteins (PDR1-15), ABC superfamily[Q]
CP015057.1	589901	TGAAAACCCAGA	T	INDEL	PASS	FDHY23,LHP1044	-1	0	0	2	0	2	4	1	4	17525.1	377	28.3	52.82	-	-	-	0	229	229	T|T	100	148	148	T|T	100	frameshift_variant	HIGH	FIM1_2701	FIM1_2701	gnl	0	protein_coding	2024-01-01	-1	4548	-	GO:0015893;GO:0042626;GO:0016021;GO:0042493;GO:0008559;GO:0035690;GO:0046677;GO:0030003;GO:0005886;GO:0046618;GO:0005524;GO:0046898	K08711-ko02010 ABC transporters	KOG0065-Pleiotropic drug resistance proteins (PDR1-15), ABC superfamily[Q]
CP015057.1	589915	A	T	SNP	PASS	FDHY23,LHP1044	0	0	0	2	0	2	4	1	4	17444.1	375	28.93	52.78	-	-	-	0	226	226	T|T	100	149	149	T|T	100	synonymous_variant	LOW	FIM1_2701	FIM1_2701	gnl	0	protein_coding	2024-01-01	-1	4548	-	GO:0015893;GO:0042626;GO:0016021;GO:0042493;GO:0008559;GO:0035690;GO:0046677;GO:0030003;GO:0005886;GO:0046618;GO:0005524;GO:0046898	K08711-ko02010 ABC transporters	KOG0065-Pleiotropic drug resistance proteins (PDR1-15), ABC superfamily[Q]
CP015057.1	589917	G	GGTC	INDEL	PASS	FDHY23,LHP1044	-1	0	0	2	0	2	4	1	4	17444.1	375	30.52	52.78	-	-	-	0	225	225	GGTC|GGTC	100	150	150	GGTC|GGTC	100	conservative_inframe_insertion	MODERATE	FIM1_2701	FIM1_2701	gnl	0	protein_coding	2024-01-01	-1	4548	-	GO:0015893;GO:0042626;GO:0016021;GO:0042493;GO:0008559;GO:0035690;GO:0046677;GO:0030003;GO:0005886;GO:0046618;GO:0005524;GO:0046898	K08711-ko02010 ABC transporters	KOG0065-Pleiotropic drug resistance proteins (PDR1-15), ABC superfamily[Q]
CP015057.1	589919	A	AATCCAT	INDEL	PASS	FDHY23,LHP1044	-1	0	0	2	0	2	4	1	4	17626.1	364	28.43	52.61	-	-	-	0	211	211	AATCCAT/AATCCAT	100	140	140	AATCCAT/AATCCAT	100	conservative_inframe_insertion	MODERATE	FIM1_2701	FIM1_2701	gnl	0	protein_coding	2024-01-01	-1	4548	-	GO:0015893;GO:0042626;GO:0016021;GO:0042493;GO:0008559;GO:0035690;GO:0046677;GO:0030003;GO:0005886;GO:0046618;GO:0005524;GO:0046898	K08711-ko02010 ABC transporters	KOG0065-Pleiotropic drug resistance proteins (PDR1-15), ABC superfamily[Q]
CP015057.1	592050	GAAAAAAAAAAAAAAAAAAAAAAAAAAAAA	G	INDEL	PASS	FDHY23,LHP1044	-1	0	0	2	0	2	4	1	4	9264.13	266	30.83	59.47	-	-	-	0	142	142	G/G	100	85	85	G/G	100	intergenic_region	MODIFIER	FIM1_2701-FIM1_2702	FIM1_2701-FIM1_2702	FIM1_2701-FIM1_2702	-1	n.592051_592079delAAAAAAAAAAAAAAAAAAAAAAAAAAAAA	.	-1	-1	-	-	-	-
CP015057.1	605062	A	AGACGCCC	INDEL	PASS	FDHY23	-1	1	0	0	1	1	1	0.5	2	448.41	99	10.68	59.23	2.08	-3.74	0.755	0	17	42	A/AGACGCCC	40.48	0	36	./.	0	frameshift_variant	HIGH	FIM1_2707	FIM1_2707	gnl	0	protein_coding	2024-01-01	-1	453	-	-	-	-
CP015057.1	609271	A	T	SNP	PASS	FDHY23,LHP1044	0	0	0	2	0	2	4	1	4	13324.1	301	27.64	60	-	-	-	0	189	189	T|T	100	111	111	T|T	100	intergenic_region	MODIFIER	FIM1_2710-FIM1_2711	FIM1_2710-FIM1_2711	FIM1_2710-FIM1_2711	-1	n.609271A>T	.	-1	-1	-	-	-	-
CP015057.1	609297	A	G	SNP	PASS	FDHY23,LHP1044	1	0	0	2	0	2	4	1	4	12247.1	301	27.23	59.99	3.78	3.19	0	41.318	178	180	G|G	98.89	104	108	G|G	96.3	intergenic_region	MODIFIER	FIM1_2710-FIM1_2711	FIM1_2710-FIM1_2711	FIM1_2710-FIM1_2711	-1	n.609297A>G	.	-1	-1	-	-	-	-
CP015057.1	609310	C	CA	INDEL	PASS	FDHY23,LHP1044	-1	2	0	0	0	2	2	0.5	4	362.53	381	2.77	59.61	-1.575	-2.514	-1.127	48.747	19	83	C/CA	22.89	15	48	C/CA	31.25	intergenic_region	MODIFIER	FIM1_2710-FIM1_2711	FIM1_2710-FIM1_2711	FIM1_2710-FIM1_2711	-1	n.609310_609311insA	.	-1	-1	-	-	-	-
CP015057.1	619410	GAAAAAAAAAAAAGTTTCAACGATATAGAGCGAGGCCGTTGACTTGCACAGAAAAAAAAAAAAAAT	G	INDEL	PASS	FDHY23,LHP1044	-1	2	0	0	0	2	2	0.5	4	2000.5	372	10	58.76	-0.405	-0.575	-1.48	23.865	75	134	GAAAAAAAAAAAAGTTTCAACGATATAGAGCGAGGCCGTTGACTTGCACAGAAAAAAAAAAAAAAT/G	55.97	40	66	GAAAAAAAAAAAAGTTTCAACGATATAGAGCGAGGCCGTTGACTTGCACAGAAAAAAAAAAAAAAT/G	60.61	intergenic_region	MODIFIER	FIM1_2715-FIM1_2716	FIM1_2715-FIM1_2716	FIM1_2715-FIM1_2716	-1	n.619411_619475delAAAAAAAAAAAAGTTTCAACGATATAGAGCGAGGCCGTTGACTTGCACAGAAAAAAAAAAAAAAT	.	-1	-1	-	-	-	-
CP015057.1	662739	GGGGGGGCT	G	INDEL	PASS	LHP1044	-1	1	1	0	0	1	1	0.25	4	67.29	81	2.93	60	0.574	0.935	0	0	0	53	GGGGGGGCT/GGGGGGGCT	0	4	23	GGGGGGGCT/G	17.39	intergenic_region	MODIFIER	FIM1_2729-FIM1_2730	FIM1_2729-FIM1_2730	FIM1_2729-FIM1_2730	-1	n.662740_662747delGGGGGGCT	.	-1	-1	-	-	-	-
CP015057.1	662742	GGGGCT	*,G	INDEL	PASS	FDHY23,LHP1044	-1	2	0	0	0	2	2,2	0.500,0.500	4	198.03	63	3.81	60	0.634	0.27	0	0	13::12	31	*/G	80.65	9::8	21	*/G	80.95	intergenic_region	MODIFIER	FIM1_2729-FIM1_2730	FIM1_2729-FIM1_2730	FIM1_2729-FIM1_2730	-1	n.662743_662747delGGGCT	.	-1	-1	-	-	-	-
CP015057.1	665595	T	A	SNP	PASS	FDHY23,LHP1044	0	0	0	2	0	2	4	1	4	19689.1	541	31.92	60	-	-	-	0	345	345	A/A	100	195	195	A/A	100	synonymous_variant	LOW	FIM1_2731	FIM1_2731	gnl	0	protein_coding	2024-01-01	-1	1644	-	GO:0031965;GO:0016973;GO:0017056;GO:0005643;GO:0000055;GO:0006606;GO:0006409;GO:0044613;GO:0005487;GO:0042802	K14307-ko03013 RNA transport	-
CP015057.1	678391	GAAAACCAAAAAAAAAAAAAAAAAAAAAAAAAAAAATATAAAA	G	INDEL	PASS	FDHY23,LHP1044	-1	2	0	0	0	2	2	0.5	4	537.46	389	2.2	59.01	2.76	2.85	0.584	91.253	47	148	GAAAACCAAAAAAAAAAAAAAAAAAAAAAAAAAAAATATAAAA/G	31.76	29	96	GAAAACCAAAAAAAAAAAAAAAAAAAAAAAAAAAAATATAAAA/G	30.21	intergenic_region	MODIFIER	FIM1_2737-FIM1_2738	FIM1_2737-FIM1_2738	FIM1_2737-FIM1_2738	-1	n.678392_678433delAAAACCAAAAAAAAAAAAAAAAAAAAAAAAAAAAATATAAAA	.	-1	-1	-	-	-	-
CP015057.1	715829	A	AATAACTTCGTATAATGTACATTATACGAAGTTAT	INDEL	PASS	FDHY23,LHP1044	-1	0	0	2	0	2	4	1	4	343074	7875	31.19	59.99	-	-	-	0	3495	3495	AATAACTTCGTATAATGTACATTATACGAAGTTAT/AATAACTTCGTATAATGTACATTATACGAAGTTAT	100	2841	2841	AATAACTTCGTATAATGTACATTATACGAAGTTAT/AATAACTTCGTATAATGTACATTATACGAAGTTAT	100	intergenic_region	MODIFIER	FIM1_2754-FIM1_2755	FIM1_2754-FIM1_2755	FIM1_2754-FIM1_2755	-1	n.715829_715830insATAACTTCGTATAATGTACATTATACGAAGTTAT	.	-1	-1	-	-	-	-
CP015057.1	741460	G	GTTTTTTTTT,GT	INDEL	PASS	FDHY23,LHP1044	-1	2	0	0	0	2	1,1	0.250,0.250	4	2170.52	403	19.91	59.35	1.36	1.8	0.278	6.059	0::41	60	G/GT	68.33	44::0	49	G/GTTTTTTTTT	89.8	intergenic_region,intergenic_region	MODIFIER,MODIFIER	FIM1_2767-FIM1_2768,FIM1_2767-FIM1_2768	FIM1_2767-FIM1_2768,FIM1_2767-FIM1_2768	FIM1_2767-FIM1_2768,FIM1_2767-FIM1_2768	-1,-1	n.741460_741461insT,n.741460_741461insTTTTTTTTT	.,.	-1,-1	-1,-1	-	-	-	-
CP015057.1	771500	CCA	C	INDEL	PASS	FDHY23,LHP1044	-1	2	0	0	0	2	2	0.5	4	717.5	463	2.77	59.76	-0.068	0.103	0	4.845	38	160	CCA/C	23.75	19	99	CCA/C	19.19	intergenic_region	MODIFIER	FIM1_2780-FIM1_2781	FIM1_2780-FIM1_2781	FIM1_2780-FIM1_2781	-1	n.771501_771502delCA	.	-1	-1	-	-	-	-
CP015057.1	798233	AAAAAAAAAAC	A	INDEL	PASS	FDHY23,LHP1044	-1	2	0	0	0	2	2	0.5	4	467.24	282	3.65	59.3	1.07	0.01	2.07	13.888	31	78	AAAAAAAAAAC/A	39.74	14	50	AAAAAAAAAAC/A	28	intergenic_region	MODIFIER	FIM1_2793-FIM1_2794	FIM1_2793-FIM1_2794	FIM1_2793-FIM1_2794	-1	n.798234_798243delAAAAAAAAAC	.	-1	-1	-	-	-	-
CP015057.1	798235	AAAAAAAAC	*,A	INDEL	PASS	FDHY23,LHP1044	-1	2	0	0	0	2	2,1	0.500,0.250	4	764.59	281	7.35	59.32	-0.364	0.647	-0.364	6.834	31::34	67	*/A	97.01	28::0	37	AAAAAAAAC/*	75.68	intergenic_region	MODIFIER	FIM1_2793-FIM1_2794	FIM1_2793-FIM1_2794	FIM1_2793-FIM1_2794	-1	n.798236_798243delAAAAAAAC	.	-1	-1	-	-	-	-
CP015057.1	798243	C	*,A	SNP	PASS	FDHY23,LHP1044	-1	1	0	1	0	2	3,1	0.750,0.250	4	534.77	251	5.63	59.04	-	-	-	7.406	34::0	36	*/*	94.44	50::9	59	*/A	100	intergenic_region	MODIFIER	FIM1_2793-FIM1_2794	FIM1_2793-FIM1_2794	FIM1_2793-FIM1_2794	-1	n.798243C>A	.	-1	-1	-	-	-	-
CP015057.1	824749	G	GT	INDEL	PASS	FDHY23,LHP1044	-1	2	0	0	0	2	2	0.5	4	446.5	314	2.3	59.84	0.7	-0.287	-0.317	9.328	34	124	G/GT	27.42	19	70	G/GT	27.14	intergenic_region	MODIFIER	FIM1_tRNA100-FIM1_2806	FIM1_tRNA100-FIM1_2806	FIM1_tRNA100-FIM1_2806	-1	n.824749_824750insT	.	-1	-1	-	-	-	-
CP015057.1	831601	TAAAAA	T	INDEL	PASS	FDHY23	-1	1	1	0	0	1	1	0.25	4	551.04	256	12.52	59.23	-1.344	-1.297	-0.069	20.225	26	44	TAAAAA/T	59.09	0	80	TAAAAA/TAAAAA	0	intergenic_region	MODIFIER	FIM1_2809-FIM1_2810	FIM1_2809-FIM1_2810	FIM1_2809-FIM1_2810	-1	n.831602_831606delAAAAA	.	-1	-1	-	-	-	-
CP015057.1	870798	AATTTTTTTTTTTTTTTTTTTTTTTTGTTTTTTTAATTTTTTTTTTAAAAAAAAAT	A	INDEL	PASS	FDHY23,LHP1044	-1	2	0	0	0	2	2	0.5	4	1198.46	313	5.68	59.2	-0.631	-0.228	-0.359	53.937	67	129	AATTTTTTTTTTTTTTTTTTTTTTTTGTTTTTTTAATTTTTTTTTTAAAAAAAAAT/A	51.94	36	82	AATTTTTTTTTTTTTTTTTTTTTTTTGTTTTTTTAATTTTTTTTTTAAAAAAAAAT/A	43.9	intergenic_region	MODIFIER	FIM1_2829-FIM1_2830	FIM1_2829-FIM1_2830	FIM1_2829-FIM1_2830	-1	n.870799_870853delATTTTTTTTTTTTTTTTTTTTTTTTGTTTTTTTAATTTTTTTTTTAAAAAAAAAT	.	-1	-1	-	-	-	-
CP015057.1	878462	G	GT,GTT	INDEL	PASS	FDHY23,LHP1044	-1	2	0	0	0	2	2,2	0.500,0.500	4	2403.15	244	17.67	59.89	1.15	-0.434	0	4.59	51::20	87	GT/GTT	81.61	24::13	49	GT/GTT	75.51	intergenic_region,intergenic_region	MODIFIER,MODIFIER	FIM1_2831-FIM1_2832,FIM1_2831-FIM1_2832	FIM1_2831-FIM1_2832,FIM1_2831-FIM1_2832	FIM1_2831-FIM1_2832,FIM1_2831-FIM1_2832	-1,-1	n.878462_878463insT,n.878462_878463insTT	.,.	-1,-1	-1,-1	-	-	-	-
CP015057.1	903300	CA	C	INDEL	PASS	FDHY23	-1	0	1	1	0	1	2	0.5	4	6016.48	416	22.96	60	1.88	1.84	0	1.661	236	262	C/C	90.08	0	118	CA/CA	0	intergenic_region	MODIFIER	FIM1_2846-FIM1_2847	FIM1_2846-FIM1_2847	FIM1_2846-FIM1_2847	-1	n.903301delA	.	-1	-1	-	-	-	-
CP015057.1	958022	C	CT,CTT	INDEL	PASS	FDHY23,LHP1044	-1	2	0	0	0	2	2,1	0.500,0.250	4	2953.89	359	18.46	59.77	2.1	-0.055	-0.76	3.117	50::8	86	C/CT	67.44	41::19	74	CT/CTT	81.08	intergenic_region,intergenic_region	MODIFIER,MODIFIER	FIM1_2874-FIM1_2875,FIM1_2874-FIM1_2875	FIM1_2874-FIM1_2875,FIM1_2874-FIM1_2875	FIM1_2874-FIM1_2875,FIM1_2874-FIM1_2875	-1,-1	n.958022_958023insT,n.958022_958023insTT	.,.	-1,-1	-1,-1	-	-	-	-
CP015057.1	962204	CTTTTTTTTTTTTTTTTTTTTTTTTTCCAAAAATCTATGTGGGCGCGACTGTCAACATTATGATTTTTTTTTTAAT	C	INDEL	PASS	FDHY23,LHP1044	-1	2	0	0	0	2	2	0.5	4	1039.07	291	9.53	58.48	-3.465	-3.063	-1.133	115.871	54	63	CTTTTTTTTTTTTTTTTTTTTTTTTTCCAAAAATCTATGTGGGCGCGACTGTCAACATTATGATTTTTTTTTTAAT/C	85.71	11	46	CTTTTTTTTTTTTTTTTTTTTTTTTTCCAAAAATCTATGTGGGCGCGACTGTCAACATTATGATTTTTTTTTTAAT/C	23.91	intergenic_region	MODIFIER	FIM1_2876-FIM1_2877	FIM1_2876-FIM1_2877	FIM1_2876-FIM1_2877	-1	n.962205_962279delTTTTTTTTTTTTTTTTTTTTTTTTTCCAAAAATCTATGTGGGCGCGACTGTCAACATTATGATTTTTTTTTTAAT	.	-1	-1	-	-	-	-
CP015057.1	970716	G	GTTTTTTTTTTT,GTTTTTTTTTTTTT	INDEL	PASS	FDHY23,LHP1044	-1	2	0	0	0	2	2,2	0.500,0.500	4	11213.1	312	33.56	57.12	-	-	-	0	18::45	63	GTTTTTTTTTTT/GTTTTTTTTTTTTT	100	15::19	34	GTTTTTTTTTTT/GTTTTTTTTTTTTT	100	intergenic_region,intergenic_region	MODIFIER,MODIFIER	FIM1_2880-FIM1_2881,FIM1_2880-FIM1_2881	FIM1_2880-FIM1_2881,FIM1_2880-FIM1_2881	FIM1_2880-FIM1_2881,FIM1_2880-FIM1_2881	-1,-1	n.970716_970717insTTTTTTTTTTT,n.970716_970717insTTTTTTTTTTTTT	.,.	-1,-1	-1,-1	-	-	-	-
CP015057.1	1009991	G	GA	INDEL	PASS	FDHY23,LHP1044	-1	2	0	0	0	2	2	0.5	4	398.5	348	3.72	60	0.215	-1.207	0	8.436	36	81	G/GA	44.44	14	26	G/GA	53.85	intergenic_region	MODIFIER	FIM1_2899-FIM1_2900	FIM1_2899-FIM1_2900	FIM1_2899-FIM1_2900	-1	n.1009991_1009992insA	.	-1	-1	-	-	-	-
CP015057.1	1014609	G	GA	INDEL	PASS	FDHY23,LHP1044	-1	2	0	0	0	2	2	0.5	4	1241.5	243	9.78	60	-1.304	-0.554	0	16.248	42	79	G/GA	53.16	21	48	G/GA	43.75	intergenic_region	MODIFIER	FIM1_2900-FIM1_2901	FIM1_2900-FIM1_2901	FIM1_2900-FIM1_2901	-1	n.1014609_1014610insA	.	-1	-1	-	-	-	-
CP015057.1	1031086	A	AC	INDEL	PASS	FDHY23,LHP1044	-1	2	0	0	0	2	2	0.5	4	377.5	225	2.74	59.97	1.59	1.17	0.968	15.276	28	85	A/AC	32.94	22	53	A/AC	41.51	intergenic_region	MODIFIER	FIM1_2908-FIM1_2909	FIM1_2908-FIM1_2909	FIM1_2908-FIM1_2909	-1	n.1031086_1031087insC	.	-1	-1	-	-	-	-
CP015057.1	1031087	T	C	SNP	PASS	FDHY23,LHP1044	1	2	0	0	0	2	2	0.5	4	993.46	223	7.7	59.97	-2.97	0.466	0	14.441	51	84	T/C	60.71	23	45	T/C	51.11	intergenic_region	MODIFIER	FIM1_2908-FIM1_2909	FIM1_2908-FIM1_2909	FIM1_2908-FIM1_2909	-1	n.1031087T>C	.	-1	-1	-	-	-	-
CP015057.1	1040397	C	CT,CTT	INDEL	PASS	FDHY23,LHP1044	-1	2	0	0	0	2	2,2	0.500,0.500	4	2149.15	255	14.14	59.71	-0.134	0.424	0.145	2.589	48::19	89	CT/CTT	75.28	35::19	63	CT/CTT	85.71	intergenic_region,intergenic_region	MODIFIER,MODIFIER	FIM1_2913-FIM1_2914,FIM1_2913-FIM1_2914	FIM1_2913-FIM1_2914,FIM1_2913-FIM1_2914	FIM1_2913-FIM1_2914,FIM1_2913-FIM1_2914	-1,-1	n.1040397_1040398insT,n.1040397_1040398insTT	.,.	-1,-1	-1,-1	-	-	-	-
CP015057.1	1043915	T	A	SNP	PASS	FDHY23,LHP1044	0	0	0	2	0	2	4	1	4	18209.1	517	33.57	60	-	-	-	0	318	318	A/A	100	195	195	A/A	100	intergenic_region	MODIFIER	FIM1_2915-FIM1_2916	FIM1_2915-FIM1_2916	FIM1_2915-FIM1_2916	-1	n.1043915T>A	.	-1	-1	-	-	-	-
CP015057.1	1049735	T	A	SNP	PASS	FDHY23,LHP1044	0	2	0	0	0	2	2	0.5	4	1206.46	307	4.54	54.51	-0.981	2.66	-0.601	46.594	54	150	T|A	36	55	116	T|A	47.41	intergenic_region	MODIFIER	FIM1_2917-FIM1_2918	FIM1_2917-FIM1_2918	FIM1_2917-FIM1_2918	-1	n.1049735T>A	.	-1	-1	-	-	-	-
CP015057.1	1049739	T	C	SNP	PASS	FDHY23,LHP1044	1	2	0	0	0	2	2	0.5	4	1236.46	288	5.15	54.13	-0.871	2.67	-0.146	29.985	51	137	T|C	37.23	52	103	T|C	50.49	intergenic_region	MODIFIER	FIM1_2917-FIM1_2918	FIM1_2917-FIM1_2918	FIM1_2917-FIM1_2918	-1	n.1049739T>C	.	-1	-1	-	-	-	-
CP015057.1	1049742	T	TGG	INDEL	PASS	FDHY23,LHP1044	-1	2	0	0	0	2	2	0.5	4	1219.5	263	5.75	53.54	2.49	1.35	0.675	12.069	51	124	T|TGG	41.13	49	88	T|TGG	55.68	intergenic_region	MODIFIER	FIM1_2917-FIM1_2918	FIM1_2917-FIM1_2918	FIM1_2917-FIM1_2918	-1	n.1049742_1049743insGG	.	-1	-1	-	-	-	-
CP015057.1	1049746	T	TCTCGAGCGCTTTCCGATTGAACTTGAATGCACATAAAAAG	INDEL	PASS	FDHY23,LHP1044	-1	2	0	0	0	2	2	0.5	4	1767.7	198	16.37	52.81	1.93	-1.78	1.74	11.493	45	63	T/TCTCGAGCGCTTTCCGATTGAACTTGAATGCACATAAAAAG	71.43	36	45	T/TCTCGAGCGCTTTCCGATTGAACTTGAATGCACATAAAAAG	80	intergenic_region	MODIFIER	FIM1_2917-FIM1_2918	FIM1_2917-FIM1_2918	FIM1_2917-FIM1_2918	-1	n.1049746_1049747insCTCGAGCGCTTTCCGATTGAACTTGAATGCACATAAAAAG	.	-1	-1	-	-	-	-
CP015057.1	1049748	T	TTTTCAAAATACCTGCTCCATATTGTCATCAGATGCA,TCTCGAGCGCTTTCCGATTGAACTTGAATGCACATAAAAAGGTTTTCAAAATACCTGCTCCATATTGTCATCAGATGCA	INDEL	PASS	FDHY23,LHP1044	-1	2	0	0	0	2	2,2	0.500,0.500	4	9813.15	143	33.42	51.89	3.74	0.668	-1.334	22.996	25::22	49	TTTTCAAAATACCTGCTCCATATTGTCATCAGATGCA/TCTCGAGCGCTTTCCGATTGAACTTGAATGCACATAAAAAGGTTTTCAAAATACCTGCTCCATATTGTCATCAGATGCA	95.92	16::9	25	TTTTCAAAATACCTGCTCCATATTGTCATCAGATGCA/TCTCGAGCGCTTTCCGATTGAACTTGAATGCACATAAAAAGGTTTTCAAAATACCTGCTCCATATTGTCATCAGATGCA	100	intergenic_region,intergenic_region	MODIFIER,MODIFIER	FIM1_2917-FIM1_2918,FIM1_2917-FIM1_2918	FIM1_2917-FIM1_2918,FIM1_2917-FIM1_2918	FIM1_2917-FIM1_2918,FIM1_2917-FIM1_2918	-1,-1	n.1049748_1049749insCTCGAGCGCTTTCCGATTGAACTTGAATGCACATAAAAAGGTTTTCAAAATACCTGCTCCATATTGTCATCAGATGCA,n.1049748_1049749insTTTCAAAATACCTGCTCCATATTGTCATCAGATGCA	.,.	-1,-1	-1,-1	-	-	-	-
CP015057.1	1061984	A	ATTT,ATTTT	INDEL	PASS	FDHY23,LHP1044	-1	2	0	0	0	2	2,2	0.500,0.500	4	9527.15	326	31.23	59.24	-0.305	-0.49	-0.216	9.694	98::20	120	ATTT/ATTTT	98.33	58::20	79	ATTT/ATTTT	98.73	intergenic_region,intergenic_region	MODIFIER,MODIFIER	FIM1_2923-FIM1_2924,FIM1_2923-FIM1_2924	FIM1_2923-FIM1_2924,FIM1_2923-FIM1_2924	FIM1_2923-FIM1_2924,FIM1_2923-FIM1_2924	-1,-1	n.1061984_1061985insTTT,n.1061984_1061985insTTTT	.,.	-1,-1	-1,-1	-	-	-	-
CP015057.1	1067695	GAA	G	INDEL	PASS	FDHY23,LHP1044	-1	2	0	0	0	2	2	0.5	4	1192.88	307	13.71	59.49	-0.762	1.37	-0.889	1.633	32	39	GAA/G	82.05	19	48	GAA/G	39.58	intergenic_region	MODIFIER	FIM1_2927-FIM1_2928	FIM1_2927-FIM1_2928	FIM1_2927-FIM1_2928	-1	n.1067696_1067697delAA	.	-1	-1	-	-	-	-
CP015057.1	1077129	G	GA	INDEL	PASS	FDHY23,LHP1044	-1	2	0	0	0	2	2	0.5	4	545.5	362	2.98	59.96	1.75	-0.036	0	0	28	97	G/GA	28.87	28	86	G/GA	32.56	intergenic_region	MODIFIER	FIM1_2930-FIM1_2931	FIM1_2930-FIM1_2931	FIM1_2930-FIM1_2931	-1	n.1077129_1077130insA	.	-1	-1	-	-	-	-
CP015057.1	1085503	TA	T	INDEL	PASS	FDHY23,LHP1044	-1	2	0	0	0	2	2	0.5	4	1784.5	262	12.39	59.64	-0.062	-0.146	1.02	0	59	83	TA/T	71.08	40	61	TA/T	65.57	intergenic_region	MODIFIER	FIM1_2934-FIM1_2935	FIM1_2934-FIM1_2935	FIM1_2934-FIM1_2935	-1	n.1085504delA	.	-1	-1	-	-	-	-
CP015057.1	1093979	GAAA	G	INDEL	PASS	FDHY23,LHP1044	-1	2	0	0	0	2	2	0.5	4	1426.43	407	18.06	58.86	1.64	3.2	0.999	137.789	28	48	GAAA/G	58.33	13	31	GAAA/G	41.94	intergenic_region	MODIFIER	FIM1_2937-FIM1_2939	FIM1_2937-FIM1_2939	FIM1_2937-FIM1_2939	-1	n.1093980_1093982delAAA	.	-1	-1	-	-	-	-
CP015057.1	1147616	T	TG	INDEL	PASS	LHP1044	-1	1	1	0	0	1	1	0.25	4	346.91	182	6.09	58.66	1.59	0.275	-0.081	1.76	0	106	T/T	0	18	57	T/TG	31.58	intergenic_region	MODIFIER	FIM1_tRNA103-FIM1_2964	FIM1_tRNA103-FIM1_2964	FIM1_tRNA103-FIM1_2964	-1	n.1147616_1147617insG	.	-1	-1	-	-	-	-
CP015057.1	1147630	T	C,G	SNP	PASS	FDHY23,LHP1044	-1	2	0	0	0	2	2,1	0.500,0.250	4	2853.81	106	29.73	58.36	-2.07	1.23	2.15	18.325	24::0	62	T/C	38.71	24::9	34	C/G	97.06	intergenic_region,intergenic_region	MODIFIER,MODIFIER	FIM1_tRNA103-FIM1_2964,FIM1_tRNA103-FIM1_2964	FIM1_tRNA103-FIM1_2964,FIM1_tRNA103-FIM1_2964	FIM1_tRNA103-FIM1_2964,FIM1_tRNA103-FIM1_2964	-1,-1	n.1147630T>C,n.1147630T>G	.,.	-1,-1	-1,-1	-	-	-	-
CP015057.1	1161425	G	GT	INDEL	PASS	FDHY23,LHP1044	-1	2	0	0	0	2	2	0.5	4	758.5	236	5.2	60	2.1	0.813	0	58.107	27	83	G/GT	32.53	28	63	G/GT	44.44	intergenic_region	MODIFIER	FIM1_2973-FIM1_2974	FIM1_2973-FIM1_2974	FIM1_2973-FIM1_2974	-1	n.1161425_1161426insT	.	-1	-1	-	-	-	-
CP015057.1	1166843	T	TA,TAA	INDEL	PASS	FDHY23,LHP1044	-1	2	0	0	0	2	2,2	0.500,0.500	4	3617.38	406	14.95	59.79	-0.48	0.798	-0.674	6.148	97::32	160	TA/TAA	80.62	56::14	82	TA/TAA	85.37	intergenic_region,intergenic_region	MODIFIER,MODIFIER	FIM1_2974-FIM1_2975,FIM1_2974-FIM1_2975	FIM1_2974-FIM1_2975,FIM1_2974-FIM1_2975	FIM1_2974-FIM1_2975,FIM1_2974-FIM1_2975	-1,-1	n.1166843_1166844insA,n.1166843_1166844insAA	.,.	-1,-1	-1,-1	-	-	-	-
CP015057.1	1172907	C	CATAACTTCGTATAATGTACATTATACGAAGTTAT	INDEL	PASS	FDHY23,LHP1044	-1	0	0	2	0	2	4	1	4	30439.1	873	36.09	60	-	-	-	0	333	333	CATAACTTCGTATAATGTACATTATACGAAGTTAT/CATAACTTCGTATAATGTACATTATACGAAGTTAT	100	367	367	CATAACTTCGTATAATGTACATTATACGAAGTTAT/CATAACTTCGTATAATGTACATTATACGAAGTTAT	100	intergenic_region	MODIFIER	FIM1_2978-FIM1_2979	FIM1_2978-FIM1_2979	FIM1_2978-FIM1_2979	-1	n.1172907_1172908insATAACTTCGTATAATGTACATTATACGAAGTTAT	.	-1	-1	-	-	-	-
CP015057.1	1185761	A	ATT,ATTT	INDEL	PASS	FDHY23,LHP1044	-1	2	0	0	0	2	2,2	0.500,0.500	4	3691.15	243	21.84	59.2	0.23	-1.667	0.735	8.232	50::34	98	ATT/ATTT	85.71	43::23	71	ATT/ATTT	92.96	intergenic_region,intergenic_region	MODIFIER,MODIFIER	FIM1_2983-FIM1_2984,FIM1_2983-FIM1_2984	FIM1_2983-FIM1_2984,FIM1_2983-FIM1_2984	FIM1_2983-FIM1_2984,FIM1_2983-FIM1_2984	-1,-1	n.1185761_1185762insTT,n.1185761_1185762insTTT	.,.	-1,-1	-1,-1	-	-	-	-
CP015057.1	1203079	G	GA	INDEL	PASS	FDHY23,LHP1044	-1	2	0	0	0	2	2	0.5	4	545.5	385	2.39	59.96	-1.997	-2.829	0	60.418	47	143	G/GA	32.87	18	85	G/GA	21.18	intergenic_region	MODIFIER	FIM1_2989-FIM1_2990	FIM1_2989-FIM1_2990	FIM1_2989-FIM1_2990	-1	n.1203079_1203080insA	.	-1	-1	-	-	-	-
CP015057.1	1204335	CTTTT	C	INDEL	PASS	FDHY23,LHP1044	-1	2	0	0	0	2	2	0.5	4	1877.5	403	13.32	59.74	-3.631	-0.818	0.044	1.178	50	83	CTTTT/C	60.24	26	58	CTTTT/C	44.83	intergenic_region	MODIFIER	FIM1_2989-FIM1_2990	FIM1_2989-FIM1_2990	FIM1_2989-FIM1_2990	-1	n.1204336_1204339delTTTT	.	-1	-1	-	-	-	-
CP015057.1	1234285	TGG	T,TG	INDEL	PASS	FDHY23,LHP1044	-1	2	0	0	0	2	1,2	0.250,0.500	4	1235.89	108	15.64	60	-0.57	1.51	0	0	11::27	45	T/TG	84.44	4::22	34	TGG/TG	76.47	intergenic_region,intergenic_region	MODIFIER,MODIFIER	FIM1_3005-FIM1_3006,FIM1_3005-FIM1_3006	FIM1_3005-FIM1_3006,FIM1_3005-FIM1_3006	FIM1_3005-FIM1_3006,FIM1_3005-FIM1_3006	-1,-1	n.1234286_1234287delGG,n.1234287delG	.,.	-1,-1	-1,-1	-	-	-	-
CP015057.1	1276937	CAT	C	INDEL	PASS	FDHY23,LHP1044	-1	2	0	0	0	2	2	0.5	4	651.5	350	3.26	60	-0.676	-0.103	0	3.02	26	126	CAT/C	20.63	14	74	CAT/C	18.92	intergenic_region	MODIFIER	FIM1_3025-FIM1_3026	FIM1_3025-FIM1_3026	FIM1_3025-FIM1_3026	-1	n.1276938_1276939delAT	.	-1	-1	-	-	-	-
CP015057.1	1340835	G	GT	INDEL	PASS	FDHY23,LHP1044	-1	2	0	0	0	2	2	0.5	4	448.5	211	3.16	59.17	-1.406	0.51	-2.445	4.366	25	82	G/GT	30.49	15	60	G/GT	25	frameshift_variant	HIGH	FIM1_3055	FIM1_3055	gnl	0	protein_coding	2024-01-01	-1	600	-	-	-	-
CP015057.1	1357959	A	AG	INDEL	PASS	FDHY23,LHP1044	-1	2	0	0	0	2	2	0.5	4	529.5	320	2.37	59.03	3.53	3.12	1.99	104.504	34	120	A/AG	28.33	34	103	A/AG	33.01	intergenic_region	MODIFIER	FIM1_3064-FIM1_3065	FIM1_3064-FIM1_3065	FIM1_3064-FIM1_3065	-1	n.1357959_1357960insG	.	-1	-1	-	-	-	-
CP015057.1	1406793	T	A	SNP	PASS	FDHY23,LHP1044	0	2	0	0	0	2	2	0.5	4	4085.46	666	6.16	58.96	-1.873	-3.732	-5.187	7.073	105	402	T|A	26.12	73	261	T/A	27.97	synonymous_variant	LOW	FIM1_3090	FIM1_3090	gnl	0	protein_coding	2024-01-01	-1	1806	-	GO:0031589;GO:0000128;GO:0005576;GO:0009277;GO:0000501;GO:0005537;GO:0031225	-	-
CP015057.1	1406807	T	C	SNP	PASS	FDHY23,LHP1044	1	2	0	0	0	2	2	0.5	4	2208.46	577	3.85	59.05	-0.488	-3.531	-6.727	3.662	52	352	T|C	14.77	38	222	T|C	17.12	missense_variant	MODERATE	FIM1_3090	FIM1_3090	gnl	0	protein_coding	2024-01-01	-1	1806	-	GO:0031589;GO:0000128;GO:0005576;GO:0009277;GO:0000501;GO:0005537;GO:0031225	-	-
CP015057.1	1406817	C	T	SNP	PASS	FDHY23,LHP1044	1	2	0	0	0	2	2	0.5	4	1143.46	533	2.17	59.1	-0.932	-5.646	-6.841	5.425	33	320	C/T	10.31	31	208	C|T	14.9	synonymous_variant	LOW	FIM1_3090	FIM1_3090	gnl	0	protein_coding	2024-01-01	-1	1806	-	GO:0031589;GO:0000128;GO:0005576;GO:0009277;GO:0000501;GO:0005537;GO:0031225	-	-
CP015057.1	1412044	A	AT	INDEL	PASS	FDHY23,LHP1044	-1	0	0	2	0	2	4	1	4	7825.13	216	27.76	38.56	-	-	-	0	125	125	AT/AT	100	85	85	AT/AT	100	intergenic_region	MODIFIER	FIM1_3092-FIM1_3097	FIM1_3092-FIM1_3097	FIM1_3092-FIM1_3097	-1	n.1412044_1412045insT	.	-1	-1	-	-	-	-
CP015057.1	1412179	TA	T	INDEL	PASS	FDHY23,LHP1044	-1	0	0	2	0	2	4	1	4	354.71	12	32.25	38.11	-	-	-	0	7	7	T/T	100	4	4	T/T	100	intergenic_region	MODIFIER	FIM1_3092-FIM1_3097	FIM1_3092-FIM1_3097	FIM1_3092-FIM1_3097	-1	n.1412180delA	.	-1	-1	-	-	-	-
CP015058.1	318	G	C	SNP	PASS	LHP1044	0	1	0	0	1	1	1	0.5	2	1104.37	847	7.03	55.47	1.06	-4.126	-9.975	17.85	0	671	./.	0	32	157	G/C	20.38	intergenic_region	MODIFIER	CHR_START-FIM1_3098	CHR_START-FIM1_3098	CHR_START-FIM1_3098	-1	n.318G>C	.	-1	-1	-	-	-	-
CP015058.1	319	C	G	SNP	PASS	LHP1044	0	1	0	0	1	1	1	0.5	2	1152.37	852	7.11	55.65	1.77	-4.076	-9.983	14.921	0	671	./.	0	34	162	C/G	20.99	intergenic_region	MODIFIER	CHR_START-FIM1_3098	CHR_START-FIM1_3098	CHR_START-FIM1_3098	-1	n.319C>G	.	-1	-1	-	-	-	-
CP015058.1	321	G	A	SNP	PASS	LHP1044	1	1	0	0	1	1	1	0.5	2	1131.37	857	6.62	55.62	2.77	-4.181	-8.286	34.676	0	671	./.	0	37	171	G|A	21.64	intergenic_region	MODIFIER	CHR_START-FIM1_3098	CHR_START-FIM1_3098	CHR_START-FIM1_3098	-1	n.321G>A	.	-1	-1	-	-	-	-
CP015058.1	324	T	C	SNP	PASS	LHP1044	1	1	1	0	0	1	1	0.25	4	1201.88	877	6.91	55.12	2.75	-3.62	-8.383	37.331	0	678	T/T	0	37	174	T|C	21.26	intergenic_region	MODIFIER	CHR_START-FIM1_3098	CHR_START-FIM1_3098	CHR_START-FIM1_3098	-1	n.324T>C	.	-1	-1	-	-	-	-
CP015058.1	333	C	CTG	INDEL	PASS	LHP1044	-1	1	1	0	0	1	1	0.25	4	2011.91	891	10.99	54.92	1.68	-3.836	-9.832	7.403	0	678	C/C	0	49	183	C|CTG	26.78	intergenic_region	MODIFIER	CHR_START-FIM1_3098	CHR_START-FIM1_3098	CHR_START-FIM1_3098	-1	n.333_334insTG	.	-1	-1	-	-	-	-
CP015058.1	335	AAC	A	INDEL	PASS	LHP1044	-1	1	0	0	1	1	1	0.5	2	2034.37	942	10.43	55.14	0.731	-4.742	-9.433	10.659	0	715	./.	0	58	195	AAC|A	29.74	intergenic_region	MODIFIER	CHR_START-FIM1_3098	CHR_START-FIM1_3098	CHR_START-FIM1_3098	-1	n.336_337delAC	.	-1	-1	-	-	-	-
CP015058.1	343	T	C	SNP	PASS	LHP1044	1	1	1	0	0	1	1	0.25	4	2337.29	973	11.8	54.74	0.122	-3.571	-9.017	11.923	0	731	T/T	0	61	198	T|C	30.81	intergenic_region	MODIFIER	CHR_START-FIM1_3098	CHR_START-FIM1_3098	CHR_START-FIM1_3098	-1	n.343T>C	.	-1	-1	-	-	-	-
CP015058.1	370	C	A	SNP	PASS	FDHY23,LHP1044	0	2	0	0	0	2	2	0.5	4	3937.46	980	4.9	54.38	3.22	0.407	1.59	14.443	57	576	C/A	9.9	81	228	C|A	35.53	intergenic_region	MODIFIER	CHR_START-FIM1_3098	CHR_START-FIM1_3098	CHR_START-FIM1_3098	-1	n.370C>A	.	-1	-1	-	-	-	-
CP015058.1	373	T	C	SNP	PASS	FDHY23,LHP1044	1	2	0	0	0	2	2	0.5	4	7202.46	1015	8.75	54.41	2.5	0.769	-7.157	4.775	131	586	T/C	22.35	85	237	T|C	35.86	intergenic_region	MODIFIER	CHR_START-FIM1_3098	CHR_START-FIM1_3098	CHR_START-FIM1_3098	-1	n.373T>C	.	-1	-1	-	-	-	-
CP015058.1	380	GT	G	INDEL	PASS	FDHY23,LHP1044	-1	2	0	0	0	2	2	0.5	4	16193.5	1050	19.3	54.61	2.97	0.997	-7.192	4.106	397	598	GT/G	66.39	91	241	GT|G	37.76	intergenic_region	MODIFIER	CHR_START-FIM1_3098	CHR_START-FIM1_3098	CHR_START-FIM1_3098	-1	n.381delT	.	-1	-1	-	-	-	-
CP015058.1	392	T	A	SNP	PASS	FDHY23,LHP1044	0	2	0	0	0	2	2	0.5	4	5265.46	1128	5.84	55.03	1.43	2.29	1.92	19.146	73	623	T/A	11.72	104	278	T|A	37.41	intergenic_region	MODIFIER	CHR_START-FIM1_3098	CHR_START-FIM1_3098	CHR_START-FIM1_3098	-1	n.392T>A	.	-1	-1	-	-	-	-
CP015058.1	414	C	T	SNP	PASS	FDHY23,LHP1044	1	2	0	0	0	2	2	0.5	4	6075.46	1217	6.35	55.54	0.837	5.58	1.07	11.044	74	666	C/T	11.11	123	291	C|T	42.27	intergenic_region	MODIFIER	CHR_START-FIM1_3098	CHR_START-FIM1_3098	CHR_START-FIM1_3098	-1	n.414C>T	.	-1	-1	-	-	-	-
CP015058.1	430	A	C	SNP	PASS	FDHY23,LHP1044	0	2	0	0	0	2	2	0.5	4	29309.5	1414	25.27	55.79	0.229	0.065	-8.039	1.903	461	675	A/C	68.3	339	485	A/C	69.9	intergenic_region	MODIFIER	CHR_START-FIM1_3098	CHR_START-FIM1_3098	CHR_START-FIM1_3098	-1	n.430A>C	.	-1	-1	-	-	-	-
CP015058.1	454	G	A	SNP	PASS	FDHY23,LHP1044	1	2	0	0	0	2	2	0.5	4	11083.5	1401	9.58	55.84	-0.691	1.29	2.94	8.068	163	665	G/A	24.51	157	492	G/A	31.91	intergenic_region	MODIFIER	CHR_START-FIM1_3098	CHR_START-FIM1_3098	CHR_START-FIM1_3098	-1	n.454G>A	.	-1	-1	-	-	-	-
CP015058.1	456	C	T	SNP	PASS	FDHY23,LHP1044	1	2	0	0	0	2	2	0.5	4	16069.5	1405	13.82	55.83	-0.77	-1.344	-3.122	3.355	224	671	C/T	33.38	207	492	C/T	42.07	intergenic_region	MODIFIER	CHR_START-FIM1_3098	CHR_START-FIM1_3098	CHR_START-FIM1_3098	-1	n.456C>T	.	-1	-1	-	-	-	-
CP015058.1	478	T	C	SNP	PASS	FDHY23,LHP1044	1	2	0	0	0	2	2	0.5	4	13382.5	1248	11.76	55.71	1.05	3.31	-9.248	0	233	666	T/C	34.98	138	472	T/C	29.24	intergenic_region	MODIFIER	CHR_START-FIM1_3098	CHR_START-FIM1_3098	CHR_START-FIM1_3098	-1	n.478T>C	.	-1	-1	-	-	-	-
CP015058.1	479	G	A	SNP	PASS	FDHY23,LHP1044	1	2	0	0	0	2	2	0.5	4	12953.5	1259	11.27	55.69	2.5	1.76	-7.462	0	234	673	G/A	34.77	128	476	G/A	26.89	intergenic_region	MODIFIER	CHR_START-FIM1_3098	CHR_START-FIM1_3098	CHR_START-FIM1_3098	-1	n.479G>A	.	-1	-1	-	-	-	-
CP015058.1	482	T	A	SNP	PASS	FDHY23,LHP1044	0	2	0	0	0	2	2	0.5	4	13049.5	1252	11.56	55.64	1.41	3.25	-10.29	0.556	234	671	T/A	34.87	127	458	T/A	27.73	intergenic_region	MODIFIER	CHR_START-FIM1_3098	CHR_START-FIM1_3098	CHR_START-FIM1_3098	-1	n.482T>A	.	-1	-1	-	-	-	-
CP015058.1	529	T	C	SNP	PASS	FDHY23,LHP1044	1	2	0	0	0	2	2	0.5	4	11863.5	1179	11.01	55.32	-0.386	2.87	8.71	4.449	194	640	T/C	30.31	142	438	T/C	32.42	intergenic_region	MODIFIER	CHR_START-FIM1_3098	CHR_START-FIM1_3098	CHR_START-FIM1_3098	-1	n.529T>C	.	-1	-1	-	-	-	-
CP015058.1	531	C	G	SNP	PASS	FDHY23,LHP1044	0	2	0	0	0	2	2	0.5	4	29577.5	1184	27.39	55.37	0.816	0.999	-9.58	3.426	424	639	C/G	66.35	281	441	C/G	63.72	intergenic_region	MODIFIER	CHR_START-FIM1_3098	CHR_START-FIM1_3098	CHR_START-FIM1_3098	-1	n.531C>G	.	-1	-1	-	-	-	-
CP015058.1	559	T	C	SNP	PASS	FDHY23,LHP1044	1	2	0	0	0	2	2	0.5	4	9533.46	1180	9.12	55.7	-3.238	-1.154	9.99	10.182	206	628	T/C	32.8	128	417	T/C	30.7	intergenic_region	MODIFIER	CHR_START-FIM1_3098	CHR_START-FIM1_3098	CHR_START-FIM1_3098	-1	n.559T>C	.	-1	-1	-	-	-	-
CP015058.1	638	G	GC	INDEL	PASS	FDHY23,LHP1044	-1	2	0	0	0	2	2	0.5	4	14221.5	1310	12.1	52.84	-2.661	-0.083	-10.66	0.569	228	712	G|GC	32.02	166	463	G|GC	35.85	intergenic_region	MODIFIER	CHR_START-FIM1_3098	CHR_START-FIM1_3098	CHR_START-FIM1_3098	-1	n.638_639insC	.	-1	-1	-	-	-	-
CP015058.1	641	TCC	T	INDEL	PASS	FDHY23,LHP1044	-1	2	0	0	0	2	2	0.5	4	14316.5	1303	12.15	52.78	-1.883	0.311	-10.74	1.219	227	718	TCC|T	31.62	166	460	TCC|T	36.09	intergenic_region	MODIFIER	CHR_START-FIM1_3098	CHR_START-FIM1_3098	CHR_START-FIM1_3098	-1	n.642_643delCC	.	-1	-1	-	-	-	-
CP015058.1	644	C	T	SNP	PASS	FDHY23,LHP1044	1	2	0	0	0	2	2	0.5	4	7466.46	1288	6.43	52.69	3.06	2.81	2.91	36.081	185	709	C/T	26.09	99	453	C/T	21.85	intergenic_region	MODIFIER	CHR_START-FIM1_3098	CHR_START-FIM1_3098	CHR_START-FIM1_3098	-1	n.644C>T	.	-1	-1	-	-	-	-
CP015058.1	645	A	AT	INDEL	PASS	FDHY23,LHP1044	-1	2	0	0	0	2	2	0.5	4	14495.5	1290	12.43	52.58	-0.848	-2.322	-10.13	1.219	225	712	A|AT	31.6	168	454	A|AT	37	intergenic_region	MODIFIER	CHR_START-FIM1_3098	CHR_START-FIM1_3098	CHR_START-FIM1_3098	-1	n.645_646insT	.	-1	-1	-	-	-	-
CP015058.1	659	T	TA	INDEL	PASS	FDHY23,LHP1044	-1	2	0	0	0	2	2	0.5	4	8350.5	1187	7.76	52.17	3.91	-1.733	2	39.479	166	658	T|TA	25.23	94	418	T|TA	22.49	intergenic_region	MODIFIER	CHR_START-FIM1_3098	CHR_START-FIM1_3098	CHR_START-FIM1_3098	-1	n.659_660insA	.	-1	-1	-	-	-	-
CP015058.1	667	CT	C	INDEL	PASS	FDHY23,LHP1044	-1	2	0	0	0	2	2	0.5	4	7231.46	1085	7.09	51.6	5.23	-2.35	0.914	36.162	140	622	CT|C	22.51	76	398	CT|C	19.1	intergenic_region	MODIFIER	CHR_START-FIM1_3098	CHR_START-FIM1_3098	CHR_START-FIM1_3098	-1	n.668delT	.	-1	-1	-	-	-	-
CP015058.1	668	T	A	SNP	PASS	FDHY23,LHP1044	0	2	0	0	0	2	2	0.5	4	5732.09	1073	7.19	51.51	1.29	1.85	-7.585	43.501	197	476	T/A	41.39	158	321	T/A	49.22	intergenic_region	MODIFIER	CHR_START-FIM1_3098	CHR_START-FIM1_3098	CHR_START-FIM1_3098	-1	n.668T>A	.	-1	-1	-	-	-	-
CP015058.1	676	T	TAC	INDEL	PASS	FDHY23,LHP1044	-1	2	0	0	0	2	2	0.5	4	3303.5	1009	3.51	51.34	3.79	-2.485	2.61	25.69	92	582	T/TAC	15.81	48	359	T/TAC	13.37	intergenic_region	MODIFIER	CHR_START-FIM1_3098	CHR_START-FIM1_3098	CHR_START-FIM1_3098	-1	n.676_677insAC	.	-1	-1	-	-	-	-
CP015058.1	677	T	G	SNP	PASS	FDHY23,LHP1044	0	2	0	0	0	2	2	0.5	4	12193.5	993	13.13	51.27	-1.216	7.42	-6.858	9.228	183	574	T|G	31.88	144	355	T|G	40.56	intergenic_region	MODIFIER	CHR_START-FIM1_3098	CHR_START-FIM1_3098	CHR_START-FIM1_3098	-1	n.677T>G	.	-1	-1	-	-	-	-
CP015058.1	681	G	A	SNP	PASS	FDHY23,LHP1044	1	2	0	0	0	2	2	0.5	4	19653.5	953	22.11	50.94	2.69	2.91	-6.486	46.103	284	551	G/A	51.54	195	338	G/A	57.69	intergenic_region	MODIFIER	CHR_START-FIM1_3098	CHR_START-FIM1_3098	CHR_START-FIM1_3098	-1	n.681G>A	.	-1	-1	-	-	-	-
CP015058.1	701	T	C	SNP	PASS	FDHY23,LHP1044	1	2	0	0	0	2	2	0.5	4	14685.5	876	17.87	50	2.53	1.67	-5.702	40.126	225	505	T/C	44.55	154	317	T/C	48.58	intergenic_region	MODIFIER	CHR_START-FIM1_3098	CHR_START-FIM1_3098	CHR_START-FIM1_3098	-1	n.701T>C	.	-1	-1	-	-	-	-
CP015058.1	750	A	T	SNP	PASS	FDHY23,LHP1044	0	2	0	0	0	2	2	0.5	4	4442.46	608	7.52	48.99	3.47	-3.225	-6.25	39.945	103	376	A/T	27.39	73	215	A/T	33.95	intergenic_region	MODIFIER	CHR_START-FIM1_3098	CHR_START-FIM1_3098	CHR_START-FIM1_3098	-1	n.750A>T	.	-1	-1	-	-	-	-
CP015058.1	795	T	TTG	INDEL	PASS	FDHY23,LHP1044	-1	2	0	0	0	2	2	0.5	4	910.5	381	2.59	54.7	1.95	-3.244	-8.475	12.688	26	225	T/TTG	11.56	20	127	T/TTG	15.75	intergenic_region	MODIFIER	CHR_START-FIM1_3098	CHR_START-FIM1_3098	CHR_START-FIM1_3098	-1	n.795_796insTG	.	-1	-1	-	-	-	-
CP015058.1	879	A	G	SNP	PASS	FDHY23,LHP1044	1	2	0	0	0	2	2	0.5	4	767.46	332	2.33	58.23	2.15	-1.378	-11.14	17.833	23	191	A|G	12.04	12	138	A|G	8.7	intergenic_region	MODIFIER	CHR_START-FIM1_3098	CHR_START-FIM1_3098	CHR_START-FIM1_3098	-1	n.879A>G	.	-1	-1	-	-	-	-
CP015058.1	890	C	T	SNP	PASS	FDHY23,LHP1044	1	2	0	0	0	2	2	0.5	4	1066.46	355	3.01	57.72	1.25	-2.136	-11.31	41.009	34	207	C|T	16.43	19	147	C|T	12.93	intergenic_region	MODIFIER	CHR_START-FIM1_3098	CHR_START-FIM1_3098	CHR_START-FIM1_3098	-1	n.890C>T	.	-1	-1	-	-	-	-
CP015058.1	923	T	C	SNP	PASS	FDHY23,LHP1044	1	2	0	0	0	2	2	0.5	4	2371.46	443	5.93	56.22	0.717	0.435	-9.847	43.185	46	217	T|C	21.2	34	183	T|C	18.58	intergenic_region	MODIFIER	CHR_START-FIM1_3098	CHR_START-FIM1_3098	CHR_START-FIM1_3098	-1	n.923T>C	.	-1	-1	-	-	-	-
CP015058.1	927	C	CTT	INDEL	PASS	FDHY23,LHP1044	-1	2	0	0	0	2	2	0.5	4	2392.5	447	6	55.92	0.751	0.431	-9.597	38.933	46	217	C|CTT	21.2	34	182	C|CTT	18.68	intergenic_region	MODIFIER	CHR_START-FIM1_3098	CHR_START-FIM1_3098	CHR_START-FIM1_3098	-1	n.927_928insTT	.	-1	-1	-	-	-	-
CP015058.1	928	CCA	C	INDEL	PASS	FDHY23,LHP1044	-1	2	0	0	0	2	2	0.5	4	2353.46	475	5.62	55.61	-1.08	0.322	-9.006	20.272	47	225	CCA|C	20.89	34	194	CCA|C	17.53	intergenic_region	MODIFIER	CHR_START-FIM1_3098	CHR_START-FIM1_3098	CHR_START-FIM1_3098	-1	n.929_930delCA	.	-1	-1	-	-	-	-
CP015058.1	932	C	T	SNP	PASS	FDHY23,LHP1044	1	2	0	0	0	2	2	0.5	4	2335.46	485	5.53	55.26	0.021	2.73	-8.727	18.27	47	225	C|T	20.89	34	197	C|T	17.26	intergenic_region	MODIFIER	CHR_START-FIM1_3098	CHR_START-FIM1_3098	CHR_START-FIM1_3098	-1	n.932C>T	.	-1	-1	-	-	-	-
CP015058.1	937	C	CTTCCT	INDEL	PASS	FDHY23,LHP1044	-1	2	0	0	0	2	2	0.5	4	2325.5	496	5.46	55.21	0.743	1.46	-9.309	16.24	47	231	C|CTTCCT	20.35	27	195	C/CTTCCT	13.85	intergenic_region	MODIFIER	CHR_START-FIM1_3098	CHR_START-FIM1_3098	CHR_START-FIM1_3098	-1	n.937_938insTTCCT	.	-1	-1	-	-	-	-
CP015058.1	940	T	C	SNP	PASS	FDHY23,LHP1044	1	2	0	0	0	2	2	0.5	4	2289.46	491	5.41	55.15	-1.217	1.57	-9.309	12.888	45	228	T|C	19.74	27	195	T/C	13.85	intergenic_region	MODIFIER	CHR_START-FIM1_3098	CHR_START-FIM1_3098	CHR_START-FIM1_3098	-1	n.940T>C	.	-1	-1	-	-	-	-
CP015058.1	942	T	A	SNP	PASS	FDHY23,LHP1044	0	2	0	0	0	2	2	0.5	4	1761.46	494	4.12	55.06	-1.335	1.87	-9.5	12.913	47	230	T|A	20.43	26	198	T/A	13.13	intergenic_region	MODIFIER	CHR_START-FIM1_3098	CHR_START-FIM1_3098	CHR_START-FIM1_3098	-1	n.942T>A	.	-1	-1	-	-	-	-
CP015058.1	945	C	T	SNP	PASS	FDHY23,LHP1044	1	2	0	0	0	2	2	0.5	4	1932.46	514	4.54	55.2	-0.152	2.19	-9.618	7.775	42	228	C|T	18.42	25	198	C/T	12.63	intergenic_region	MODIFIER	CHR_START-FIM1_3098	CHR_START-FIM1_3098	CHR_START-FIM1_3098	-1	n.945C>T	.	-1	-1	-	-	-	-
CP015058.1	958	C	A	SNP	PASS	FDHY23,LHP1044	0	2	0	0	0	2	2	0.5	4	4926.46	585	9.97	55.05	0.986	-1.84	-11.94	24.611	84	277	C/A	30.32	57	217	C/A	26.27	intergenic_region	MODIFIER	CHR_START-FIM1_3098	CHR_START-FIM1_3098	CHR_START-FIM1_3098	-1	n.958C>A	.	-1	-1	-	-	-	-
CP015058.1	963	T	C	SNP	PASS	FDHY23,LHP1044	1	2	0	0	0	2	2	0.5	4	1536.46	594	3.05	55.06	3.51	0.504	-3.8	13.02	43	282	T|C	15.25	25	222	T|C	11.26	intergenic_region	MODIFIER	CHR_START-FIM1_3098	CHR_START-FIM1_3098	CHR_START-FIM1_3098	-1	n.963T>C	.	-1	-1	-	-	-	-
CP015058.1	967	C	CA	INDEL	PASS	FDHY23,LHP1044	-1	2	0	0	0	2	2	0.5	4	2229.5	603	4.35	55.06	1.42	-2.027	-11.36	12.06	45	284	C|CA	15.85	35	229	C|CA	15.28	intergenic_region	MODIFIER	CHR_START-FIM1_3098	CHR_START-FIM1_3098	CHR_START-FIM1_3098	-1	n.967_968insA	.	-1	-1	-	-	-	-
CP015058.1	968	C	CCT	INDEL	PASS	FDHY23,LHP1044	-1	2	0	0	0	2	2	0.5	4	2265.5	601	4.43	55.07	2.81	-1.882	-11.57	12.06	44	283	C|CCT	15.55	34	228	C|CCT	14.91	intergenic_region	MODIFIER	CHR_START-FIM1_3098	CHR_START-FIM1_3098	CHR_START-FIM1_3098	-1	n.968_969insCT	.	-1	-1	-	-	-	-
CP015058.1	969	C	A	SNP	PASS	FDHY23,LHP1044	0	2	0	0	0	2	2	0.5	4	1626.46	607	3.15	55	2.15	1.85	-3.808	12.89	44	286	C|A	15.38	27	231	C|A	11.69	intergenic_region	MODIFIER	CHR_START-FIM1_3098	CHR_START-FIM1_3098	CHR_START-FIM1_3098	-1	n.969C>A	.	-1	-1	-	-	-	-
CP015058.1	974	T	C	SNP	PASS	FDHY23,LHP1044	1	2	0	0	0	2	2	0.5	4	2591.46	626	4.83	54.97	2.09	-3.614	-12.48	28.4	53	296	T|C	17.91	41	240	T|C	17.08	intergenic_region	MODIFIER	CHR_START-FIM1_3098	CHR_START-FIM1_3098	CHR_START-FIM1_3098	-1	n.974T>C	.	-1	-1	-	-	-	-
CP015058.1	975	T	C	SNP	PASS	FDHY23,LHP1044	1	2	0	0	0	2	2	0.5	4	1589.46	616	2.92	55.07	4.25	2.98	-3.23	13.666	41	299	T|C	13.71	27	245	T|C	11.02	intergenic_region	MODIFIER	CHR_START-FIM1_3098	CHR_START-FIM1_3098	CHR_START-FIM1_3098	-1	n.975T>C	.	-1	-1	-	-	-	-
CP015058.1	981	T	C	SNP	PASS	FDHY23,LHP1044	1	2	0	0	0	2	2	0.5	4	1946.46	620	3.55	55.01	3.97	1.87	-3.053	16.696	48	299	T|C	16.05	33	249	T|C	13.25	intergenic_region	MODIFIER	CHR_START-FIM1_3098	CHR_START-FIM1_3098	CHR_START-FIM1_3098	-1	n.981T>C	.	-1	-1	-	-	-	-
CP015058.1	987	T	TAA	INDEL	PASS	FDHY23,LHP1044	-1	2	0	0	0	2	2	0.5	4	1955.5	633	3.49	54.94	3.79	2.14	-2.631	17.824	47	307	T|TAA	15.31	33	254	T|TAA	12.99	intergenic_region	MODIFIER	CHR_START-FIM1_3098	CHR_START-FIM1_3098	CHR_START-FIM1_3098	-1	n.987_988insAA	.	-1	-1	-	-	-	-
CP015058.1	989	CT	C	INDEL	PASS	FDHY23,LHP1044	-1	2	0	0	0	2	2	0.5	4	1931.46	571	3.39	56.3	4.5	1.99	-2.488	17.831	47	313	CT|C	15.02	34	257	CT|C	13.23	intergenic_region	MODIFIER	CHR_START-FIM1_3098	CHR_START-FIM1_3098	CHR_START-FIM1_3098	-1	n.990delT	.	-1	-1	-	-	-	-
CP015058.1	997	T	C	SNP	PASS	FDHY23,LHP1044	1	2	0	0	0	2	2	0.5	4	1865.46	579	3.23	56.18	3.63	1.47	-2.309	15.745	46	314	T|C	14.65	34	264	T|C	12.88	intergenic_region	MODIFIER	CHR_START-FIM1_3098	CHR_START-FIM1_3098	CHR_START-FIM1_3098	-1	n.997T>C	.	-1	-1	-	-	-	-
CP015058.1	1000	CTG	C	INDEL	PASS	FDHY23,LHP1044	-1	2	0	0	0	2	2	0.5	4	1751.46	588	3.04	56.11	4.09	1.13	-1.983	15.666	40	313	CTG/C	12.78	30	263	CTG/C	11.41	intergenic_region	MODIFIER	CHR_START-FIM1_3098	CHR_START-FIM1_3098	CHR_START-FIM1_3098	-1	n.1001_1002delTG	.	-1	-1	-	-	-	-
CP015058.1	1009	G	A	SNP	PASS	FDHY23,LHP1044	1	2	0	0	0	2	2	0.5	4	1325.46	559	2.41	56	0.827	-1.747	-1.31	11.171	35	300	G/A	11.67	30	250	G/A	12	intergenic_region	MODIFIER	CHR_START-FIM1_3098	CHR_START-FIM1_3098	CHR_START-FIM1_3098	-1	n.1009G>A	.	-1	-1	-	-	-	-
CP015058.1	26524	CCCCCCCCCCCCT	*,C	INDEL	PASS	FDHY23,LHP1044	-1	2	0	0	0	2	2,2	0.500,0.500	4	1461.03	151	10.74	59.97	0.789	2.7	0	8.325	20::45	75	*/C	86.67	12::39	61	*/C	83.61	disruptive_inframe_deletion	MODERATE	FIM1_3110	FIM1_3110	gnl	0	protein_coding	2024-01-01	-1	1365	-	GO:0005737;GO:0034079;GO:0000721;GO:0006066;GO:0008270;GO:0016491	K00004-ko00650 Butanoate metabolism	KOG0024-Sorbitol dehydrogenase[Q]
CP015058.1	26525	CCCCCCCCCCCT	*,C	INDEL	PASS	FDHY23,LHP1044	-1	1	0	1	0	2	3,1	0.750,0.250	4	439.71	148	3.23	59.97	-	-	-	0	65::10	75	*/*	100	51::10	61	*/C	100	frameshift_variant	HIGH	FIM1_3110	FIM1_3110	gnl	0	protein_coding	2024-01-01	-1	1365	-	GO:0005737;GO:0034079;GO:0000721;GO:0006066;GO:0008270;GO:0016491	K00004-ko00650 Butanoate metabolism	KOG0024-Sorbitol dehydrogenase[Q]
CP015058.1	53512	CT	C	INDEL	PASS	FDHY23,LHP1044	-1	2	0	0	0	2	2	0.5	4	1887.5	324	10.04	59.51	-0.554	0.146	0.395	0.538	67	97	CT/C	69.07	52	91	CT/C	57.14	intergenic_region	MODIFIER	FIM1_3121-FIM1_3122	FIM1_3121-FIM1_3122	FIM1_3121-FIM1_3122	-1	n.53513delT	.	-1	-1	-	-	-	-
CP015058.1	78905	G	GT	INDEL	PASS	LHP1044	-1	1	1	0	0	1	1	0.25	4	282.99	348	4.22	59.55	0.82	-1.114	0.67	35.665	15	112	G/G	13.39	21	67	G/GT	31.34	intergenic_region	MODIFIER	FIM1_3132-FIM1_3133	FIM1_3132-FIM1_3133	FIM1_3132-FIM1_3133	-1	n.78905_78906insT	.	-1	-1	-	-	-	-
CP015058.1	81301	GAA	G,GA	INDEL	PASS	FDHY23,LHP1044	-1	2	0	0	0	2	2,2	0.500,0.500	4	2732.14	236	21.68	59.57	0.79	1.54	-0.37	6.181	47::17	71	G/GA	90.14	31::19	55	G/GA	90.91	intergenic_region,intergenic_region	MODIFIER,MODIFIER	FIM1_3133-FIM1_3134,FIM1_3133-FIM1_3134	FIM1_3133-FIM1_3134,FIM1_3133-FIM1_3134	FIM1_3133-FIM1_3134,FIM1_3133-FIM1_3134	-1,-1	n.81302_81303delAA,n.81303delA	.,.	-1,-1	-1,-1	-	-	-	-
CP015058.1	127252	C	CA	INDEL	PASS	FDHY23,LHP1044	-1	2	0	0	0	2	2	0.5	4	622.5	390	2.99	60	0.362	-0.553	0	4.73	34	119	C/CA	28.57	25	89	C/CA	28.09	intergenic_region	MODIFIER	FIM1_3154-FIM1_3155	FIM1_3154-FIM1_3155	FIM1_3154-FIM1_3155	-1	n.127252_127253insA	.	-1	-1	-	-	-	-
CP015058.1	178689	G	GT,GTT	INDEL	PASS	FDHY23,LHP1044	-1	2	0	0	0	2	2,2	0.500,0.500	4	2980.15	283	18.74	59.88	0.279	1.04	-0.439	8.451	52::12	80	GT/GTT	80	38::27	79	GT/GTT	82.28	intergenic_region,intergenic_region	MODIFIER,MODIFIER	FIM1_3183-FIM1_3184,FIM1_3183-FIM1_3184	FIM1_3183-FIM1_3184,FIM1_3183-FIM1_3184	FIM1_3183-FIM1_3184,FIM1_3183-FIM1_3184	-1,-1	n.178689_178690insT,n.178689_178690insTT	.,.	-1,-1	-1,-1	-	-	-	-
CP015058.1	193212	ATTTTTTTTTTTTTTTTTTTTTTTGGGACCTAGACTAGACATCTTTTAGTAGCCAGATAGCCAGCTAGCTTTTGTGGGATTT	ATT,*	INDEL	PASS	FDHY23,LHP1044	-1	1	0	1	0	2	3,1	0.750,0.250	4	1329.36	300	22.16	59.18	-	-	-	0	22::0	22	ATT/ATT	100	15::23	38	ATT/*	100	intergenic_region	MODIFIER	FIM1_3192-FIM1_3193	FIM1_3192-FIM1_3193	FIM1_3192-FIM1_3193	-1	n.193215_193293delTTTTTTTTTTTTTTTTTTTTTGGGACCTAGACTAGACATCTTTTAGTAGCCAGATAGCCAGCTAGCTTTTGTGGGATTT	.	-1	-1	-	-	-	-
CP015058.1	194905	G	GA	INDEL	PASS	FDHY23,LHP1044	-1	2	0	0	0	2	2	0.5	4	3493.54	268	20.31	59.99	0.383	0.893	0	0	88	106	G/GA	83.02	53	66	G/GA	80.3	intergenic_region	MODIFIER	FIM1_3193-FIM1_3194	FIM1_3193-FIM1_3194	FIM1_3193-FIM1_3194	-1	n.194905_194906insA	.	-1	-1	-	-	-	-
CP015058.1	236370	AT	A	INDEL	PASS	FDHY23,LHP1044	-1	2	0	0	0	2	2	0.5	4	1150.5	263	9.67	59.89	0.084	0.2	-0.489	2.275	39	67	AT/A	58.21	35	52	AT/A	67.31	intergenic_region	MODIFIER	FIM1_3209-FIM1_3210	FIM1_3209-FIM1_3210	FIM1_3209-FIM1_3210	-1	n.236371delT	.	-1	-1	-	-	-	-
CP015058.1	306830	ATCCCCCCCCCCCC	A	INDEL	PASS	FDHY23,LHP1044	-1	2	0	0	0	2	2	0.5	4	512.46	220	3.29	60	1.26	1.56	0	0	21	87	ATCCCCCCCCCCCC/A	24.14	17	69	ATCCCCCCCCCCCC/A	24.64	intergenic_region	MODIFIER	FIM1_3239-FIM1_3240	FIM1_3239-FIM1_3240	FIM1_3239-FIM1_3240	-1	n.306831_306843delTCCCCCCCCCCCC	.	-1	-1	-	-	-	-
CP015058.1	306832	CCCCCCCCCCCCT	*,C	INDEL	PASS	FDHY23,LHP1044	-1	2	0	0	0	2	2,2	0.500,0.500	4	1460.03	185	9.48	60	2.18	3.59	0	0	26::49	87	*/C	86.21	17::39	67	*/C	83.58	intergenic_region	MODIFIER	FIM1_3239-FIM1_3240	FIM1_3239-FIM1_3240	FIM1_3239-FIM1_3240	-1	n.306833_306844delCCCCCCCCCCCT	.	-1	-1	-	-	-	-
CP015058.1	340152	A	AATAACTTCGTATAATGTACATTATACGAAGTTAT	INDEL	PASS	FDHY23,LHP1044	-1	0	0	2	0	2	4	1	4	20118.1	413	30.63	60	-	-	-	0	168	168	AATAACTTCGTATAATGTACATTATACGAAGTTAT/AATAACTTCGTATAATGTACATTATACGAAGTTAT	100	155	155	AATAACTTCGTATAATGTACATTATACGAAGTTAT/AATAACTTCGTATAATGTACATTATACGAAGTTAT	100	intergenic_region	MODIFIER	FIM1_3255-FIM1_3256	FIM1_3255-FIM1_3256	FIM1_3255-FIM1_3256	-1	n.340152_340153insATAACTTCGTATAATGTACATTATACGAAGTTAT	.	-1	-1	-	-	-	-
CP015058.1	375159	CAAAAAAAAAAAAAAAAAAAAAACAAAAAA	C	INDEL	PASS	FDHY23,LHP1044	-1	2	0	0	0	2	2	0.5	4	1803.5	417	8.8	59.1	0.643	1.48	1.31	168.999	41	126	CAAAAAAAAAAAAAAAAAAAAAACAAAAAA/C	32.54	36	79	CAAAAAAAAAAAAAAAAAAAAAACAAAAAA/C	45.57	intergenic_region	MODIFIER	FIM1_3274-FIM1_3275	FIM1_3274-FIM1_3275	FIM1_3274-FIM1_3275	-1	n.375160_375188delAAAAAAAAAAAAAAAAAAAAAACAAAAAA	.	-1	-1	-	-	-	-
CP015058.1	386921	G	GTT	INDEL	PASS	FDHY23,LHP1044	-1	2	0	0	0	2	2	0.5	4	1014.5	338	6.63	60	1.85	-1.666	0	57.306	39	82	G/GTT	47.56	24	71	G/GTT	33.8	intergenic_region	MODIFIER	FIM1_3277-FIM1_3278	FIM1_3277-FIM1_3278	FIM1_3277-FIM1_3278	-1	n.386921_386922insTT	.	-1	-1	-	-	-	-
CP015058.1	391380	GTTCTCTCTCTAAATTTTTTTTTTTTTTTTTTTTTTTTTTTCAAATTT	G	INDEL	PASS	FDHY23,LHP1044	-1	2	0	0	0	2	2	0.5	4	657.46	342	3.25	59.1	2.43	1.33	1.63	64.41	43	121	GTTCTCTCTCTAAATTTTTTTTTTTTTTTTTTTTTTTTTTTCAAATTT/G	35.54	22	81	GTTCTCTCTCTAAATTTTTTTTTTTTTTTTTTTTTTTTTTTCAAATTT/G	27.16	intergenic_region	MODIFIER	FIM1_3278-FIM1_3279	FIM1_3278-FIM1_3279	FIM1_3278-FIM1_3279	-1	n.391381_391427delTTCTCTCTCTAAATTTTTTTTTTTTTTTTTTTTTTTTTTTCAAATTT	.	-1	-1	-	-	-	-
CP015058.1	391394	TTTTTTTTTTTTTTTTTTTTTTTTTTTCAAATTTTTCTCTCTCTAAA	*,T	INDEL	PASS	FDHY23,LHP1044	-1	2	0	0	0	2	2,1	0.500,0.250	4	487.59	361	2.5	58.92	-1.022	-1.839	0.271	10.003	71::34	115	*/T	91.3	48::15	80	TTTTTTTTTTTTTTTTTTTTTTTTTTTCAAATTTTTCTCTCTCTAAA/*	78.75	intergenic_region	MODIFIER	FIM1_3278-FIM1_3279	FIM1_3278-FIM1_3279	FIM1_3278-FIM1_3279	-1	n.391395_391440delTTTTTTTTTTTTTTTTTTTTTTTTTTCAAATTTTTCTCTCTCTAAA	.	-1	-1	-	-	-	-
CP015058.1	414152	CAA	C,CA	INDEL	PASS	FDHY23,LHP1044	-1	2	0	0	0	2	2,1	0.500,0.250	4	1523.32	348	10.22	59.49	1.38	1.51	-0.738	3.201	42::26	78	C/CA	87.18	41::0	71	CAA/C	57.75	intergenic_region,intergenic_region	MODIFIER,MODIFIER	FIM1_3288-FIM1_3289,FIM1_3288-FIM1_3289	FIM1_3288-FIM1_3289,FIM1_3288-FIM1_3289	FIM1_3288-FIM1_3289,FIM1_3288-FIM1_3289	-1,-1	n.414153_414154delAA,n.414154delA	.,.	-1,-1	-1,-1	-	-	-	-
CP015058.1	421311	G	GT	INDEL	PASS	FDHY23,LHP1044	-1	2	0	0	0	2	2	0.5	4	975.5	425	3.52	59.96	-0.651	-1.297	0	5.592	43	161	G/GT	26.71	37	116	G/GT	31.9	intergenic_region	MODIFIER	FIM1_3292-FIM1_3293	FIM1_3292-FIM1_3293	FIM1_3292-FIM1_3293	-1	n.421311_421312insT	.	-1	-1	-	-	-	-
CP015058.1	481198	T	G	SNP	PASS	FDHY23,LHP1044	0	0	0	2	0	2	4	1	4	16932.1	453	32.16	60	-	-	-	0	285	285	G/G	100	168	168	G/G	100	missense_variant	MODERATE	FIM1_3320	FIM1_3320	gnl	0	protein_coding	2024-01-01	-1	1182	-	GO:0004047;GO:0005960;GO:0006544;GO:0006730;GO:0006546;GO:0005739;GO:0008483;GO:0055114	K00605-ko00260 Glycine, serine and threonine metabolism;ko00670 One carbon pool by folate;ko01200 Carbon metabolism;ko00630 Glyoxylate and dicarboxylate metabolism	KOG2770-Aminomethyl transferase[E]
CP015058.1	586191	C	A	SNP	PASS	FDHY23,LHP1044	0	2	0	0	0	2	2	0.5	4	449.5	374	2.02	59.92	-1.585	-2.693	-1.024	55.65	34	130	C/A	26.15	25	92	C/A	27.17	intergenic_region	MODIFIER	FIM1_3366-FIM1_3367	FIM1_3366-FIM1_3367	FIM1_3366-FIM1_3367	-1	n.586191C>A	.	-1	-1	-	-	-	-
CP015058.1	605754	GA	G	INDEL	PASS	FDHY23,LHP1044	-1	0	0	2	0	2	4	1	4	9372.09	217	26.67	59.5	-	-	-	0	120	120	G|G	100	88	88	G|G	100	frameshift_variant	HIGH	FIM1_3376	FIM1_3376	gnl	0	protein_coding	2024-01-01	-1	534	-	-	-	-
CP015058.1	605756	TCATCATCATCATCATCATCATCATCATCATCATCATCATCATCATC	T	INDEL	PASS	FDHY23,LHP1044	-1	0	0	2	0	2	4	1	4	10135.1	209	32.18	59.48	-	-	-	0	121	121	T|T	100	88	88	T|T	100	frameshift_variant	HIGH	FIM1_3376	FIM1_3376	gnl	0	protein_coding	2024-01-01	-1	534	-	-	-	-
CP015058.1	605803	A	AGTAGTAGTAGTAGTAGTAGTAGT,AGTAGTAGTAGTAGTAGTAGTAGTAGT	INDEL	PASS	FDHY23,LHP1044	-1	2	0	0	0	2	2,2	0.500,0.500	4	9044.15	211	28.65	59.48	-	-	-	0	8::38	46	AGTAGTAGTAGTAGTAGTAGTAGT/AGTAGTAGTAGTAGTAGTAGTAGTAGT	100	12::30	42	AGTAGTAGTAGTAGTAGTAGTAGT/AGTAGTAGTAGTAGTAGTAGTAGTAGT	100	frameshift_variant,frameshift_variant	HIGH,HIGH	FIM1_3376,FIM1_3376	FIM1_3376,FIM1_3376	gnl,gnl	0,0	protein_coding,protein_coding	1/1,1/1	-1,-1	534534	-	-	-	-
CP015058.1	631743	A	ACCCAAAGAAAAAAAAGAAC	INDEL	PASS	FDHY23,LHP1044	-1	2	0	0	0	2	2	0.5	4	3091.5	299	19.2	57.83	2.21	1.01	-1.056	12.257	36	82	A/ACCCAAAGAAAAAAAAGAAC	43.9	47	79	A/ACCCAAAGAAAAAAAAGAAC	59.49	intergenic_region	MODIFIER	FIM1_3387-FIM1_3388	FIM1_3387-FIM1_3388	FIM1_3387-FIM1_3388	-1	n.631743_631744insCCCAAAGAAAAAAAAGAAC	.	-1	-1	-	-	-	-
CP015058.1	638754	CT	C	INDEL	PASS	FDHY23	-1	1	1	0	0	1	1	0.25	4	280.88	278	2.08	59.82	-0.307	-0.023	-2.016	24.363	31	135	CT/C	22.96	0	94	CT/CT	0	intergenic_region	MODIFIER	FIM1_3389-FIM1_tRNA121	FIM1_3389-FIM1_tRNA121	FIM1_3389-FIM1_tRNA121	-1	n.638755delT	.	-1	-1	-	-	-	-
CP015058.1	649041	TG	T	INDEL	PASS	LHP1044	-1	1	1	0	0	1	1	0.25	4	113.29	27	9.44	60	-0.674	1.26	0	0	0	9	TG/TG	0	6	12	TG/T	50	intergenic_region	MODIFIER	FIM1_3394-FIM1_3395	FIM1_3394-FIM1_3395	FIM1_3394-FIM1_3395	-1	n.649042delG	.	-1	-1	-	-	-	-
CP015058.1	650399	TA	T	INDEL	PASS	FDHY23,LHP1044	-1	2	0	0	0	2	2	0.5	4	4000.79	329	16.88	59.94	-0.326	-0.23	0	19.059	125	148	TA/T	84.46	68	89	TA/T	76.4	intergenic_region	MODIFIER	FIM1_3395-FIM1_3396	FIM1_3395-FIM1_3396	FIM1_3395-FIM1_3396	-1	n.650400delA	.	-1	-1	-	-	-	-
CP015058.1	658662	CCT	C	INDEL	PASS	FDHY23,LHP1044	-1	2	0	0	0	2	2	0.5	4	333.5	211	2.01	60	0.443	-0.871	0	1.59	16	99	CCT/C	16.16	10	67	CCT/C	14.93	frameshift_variant	HIGH	FIM1_3398	FIM1_3398	gnl	0	protein_coding	2024-01-01	-1	459	-	-	-	-
CP015058.1	676735	G	T	SNP	PASS	FDHY23,LHP1044	0	0	0	2	0	2	4	1	4	22007.1	598	28.36	60	-	-	-	0	358	358	T/T	100	240	240	T/T	100	missense_variant	MODERATE	FIM1_3410	FIM1_3410	gnl	0	protein_coding	2024-01-01	-1	1668	-	GO:0010494;GO:0008270;GO:0003723;GO:0003676;GO:0000166	-	KOG4198-RNA-binding Ran Zn-finger protein and related proteins[R]
CP015058.1	687258	T	TG,TGG	INDEL	PASS	FDHY23,LHP1044	-1	2	0	0	0	2	2,1	0.500,0.250	4	130.8	31	14.53	60	0	0.792	0	0	1::0	7	T|TG	14.29	3::4	9	TG/TGG	77.78	intergenic_region,intergenic_region	MODIFIER,MODIFIER	FIM1_3417-FIM1_3418,FIM1_3417-FIM1_3418	FIM1_3417-FIM1_3418,FIM1_3417-FIM1_3418	FIM1_3417-FIM1_3418,FIM1_3417-FIM1_3418	-1,-1	n.687258_687259insG,n.687258_687259insGG	.,.	-1,-1	-1,-1	-	-	-	-
CP015058.1	687279	T	TG	INDEL	PASS	FDHY23,LHP1044	-1	0	0	2	0	2	4	1	4	1136.12	38	34.43	60	-	-	-	0	19	19	TG/TG	100	14	14	TG/TG	100	intergenic_region	MODIFIER	FIM1_3417-FIM1_3418	FIM1_3417-FIM1_3418	FIM1_3417-FIM1_3418	-1	n.687279_687280insG	.	-1	-1	-	-	-	-
CP015058.1	702633	TA	T,TAA	INDEL	PASS	FDHY23,LHP1044	-1	2	0	0	0	2	1,1	0.250,0.250	4	111.49	49	3.72	60	0.66	0.863	0	0	6::0	19	TA/T	31.58	0::3	11	TA/TAA	27.27	intergenic_region,intergenic_region	MODIFIER,MODIFIER	FIM1_3423-FIM1_3424,FIM1_3423-FIM1_3424	FIM1_3423-FIM1_3424,FIM1_3423-FIM1_3424	FIM1_3423-FIM1_3424,FIM1_3423-FIM1_3424	-1,-1	n.702634delA,n.702634_702635insA	.,.	-1,-1	-1,-1	-	-	-	-
CP015058.1	746775	A	AATAACTTCGTATAATGTACATTATACGAAGTTAT	INDEL	PASS	FDHY23,LHP1044	-1	0	0	2	0	2	4	1	4	18093.1	382	31.73	59.97	-	-	-	0	225	225	AATAACTTCGTATAATGTACATTATACGAAGTTAT/AATAACTTCGTATAATGTACATTATACGAAGTTAT	100	140	140	AATAACTTCGTATAATGTACATTATACGAAGTTAT/AATAACTTCGTATAATGTACATTATACGAAGTTAT	100	intergenic_region	MODIFIER	FIM1_3444-FIM1_3445	FIM1_3444-FIM1_3445	FIM1_3444-FIM1_3445	-1	n.746775_746776insATAACTTCGTATAATGTACATTATACGAAGTTAT	.	-1	-1	-	-	-	-
CP015058.1	747719	G	GA	INDEL	PASS	LHP1044	-1	1	1	0	0	1	1	0.25	4	260.91	358	2.25	60	-3.033	-1.669	0	11.012	0	224	G/G	0	26	116	G/GA	22.41	intergenic_region	MODIFIER	FIM1_3445-FIM1_3446	FIM1_3445-FIM1_3446	FIM1_3445-FIM1_3446	-1	n.747719_747720insA	.	-1	-1	-	-	-	-
CP015058.1	791090	A	AT,ATT	INDEL	PASS	FDHY23,LHP1044	-1	2	0	0	0	2	2,1	0.500,0.250	4	4546.89	390	14.62	59.94	0.692	-0.318	-0.486	5.805	141::39	203	AT/ATT	88.67	74::11	108	A/AT	78.7	intergenic_region,intergenic_region	MODIFIER,MODIFIER	FIM1_3460-FIM1_3461,FIM1_3460-FIM1_3461	FIM1_3460-FIM1_3461,FIM1_3460-FIM1_3461	FIM1_3460-FIM1_3461,FIM1_3460-FIM1_3461	-1,-1	n.791090_791091insT,n.791090_791091insTT	.,.	-1,-1	-1,-1	-	-	-	-
CP015058.1	861069	CT	C	INDEL	PASS	FDHY23,LHP1044	-1	2	0	0	0	2	2	0.5	4	389.5	264	2.42	60	0.553	1.76	0	1.121	25	95	CT/C	26.32	12	66	CT/C	18.18	intergenic_region	MODIFIER	FIM1_tRNA122-FIM1_3497	FIM1_tRNA122-FIM1_3497	FIM1_tRNA122-FIM1_3497	-1	n.861070delT	.	-1	-1	-	-	-	-
CP015058.1	871862	A	AT,ATT	INDEL	PASS	FDHY23,LHP1044	-1	2	0	0	0	2	2,2	0.500,0.500	4	3823.15	342	14.37	59.61	-0.04	0.503	-0.784	0.634	102::27	149	AT/ATT	86.58	67::29	117	AT/ATT	82.05	intergenic_region,intergenic_region	MODIFIER,MODIFIER	FIM1_3501-FIM1_3503,FIM1_3501-FIM1_3503	FIM1_3501-FIM1_3503,FIM1_3501-FIM1_3503	FIM1_3501-FIM1_3503,FIM1_3501-FIM1_3503	-1,-1	n.871862_871863insT,n.871862_871863insTT	.,.	-1,-1	-1,-1	-	-	-	-
CP015058.1	899739	T	A	SNP	PASS	LHP1044	0	0	0	1	1	1	2	1	2	2727.68	70	31.55	58.32	-	-	-	0	0	1	./.	0	68	68	A|A	100	missense_variant	MODERATE	FIM1_3515	FIM1_3515	gnl	0	protein_coding	2024-01-01	-1	516	-	GO:0006334;GO:0000786;GO:0005545;GO:0048268;GO:0003677;GO:0030136	-	-
CP015058.1	900069	T	A	SNP	PASS	LHP1044	0	1	1	0	0	1	1	0.25	4	102.05	90	6.8	59.19	-0.917	1.92	-0.452	0	0	67	T/T	0	11	15	T/A	73.33	missense_variant	MODERATE	FIM1_3515	FIM1_3515	gnl	0	protein_coding	2024-01-01	-1	516	-	GO:0006334;GO:0000786;GO:0005545;GO:0048268;GO:0003677;GO:0030136	-	-
CP015058.1	900070	T	A	SNP	PASS	FDHY23	0	1	0	0	1	1	1	0.5	2	95.37	59	3.08	59.29	-1.215	1.8	-0.464	0	17	31	T/A	54.84	0	24	./.	0	stop_gained	HIGH	FIM1_3515	FIM1_3515	gnl	0	protein_coding	2024-01-01	-1	516	-	GO:0006334;GO:0000786;GO:0005545;GO:0048268;GO:0003677;GO:0030136	-	-
CP015058.1	963116	TAAAAAAAAAAAAAAAAAAAAAAAAAAAA	T	INDEL	PASS	LHP1044	-1	0	0	1	1	1	2	1	2	5211.03	106	29.3	59.62	-	-	-	0	0	0	./.	0	101	101	T/T	100	intergenic_region	MODIFIER	FIM1_tRNA128-FIM1_3544	FIM1_tRNA128-FIM1_3544	FIM1_tRNA128-FIM1_3544	-1	n.963117_963144delAAAAAAAAAAAAAAAAAAAAAAAAAAAA	.	-1	-1	-	-	-	-
CP015058.1	966008	CGGGGGGGGGGGGGGG	C	INDEL	PASS	FDHY23	-1	0	0	1	1	1	2	1	2	3469.03	76	30.48	60	-	-	-	0	70	70	C/C	100	0	0	./.	0	intergenic_region	MODIFIER	FIM1_3545-FIM1_3546	FIM1_3545-FIM1_3546	FIM1_3545-FIM1_3546	-1	n.966009_966023delGGGGGGGGGGGGGGG	.	-1	-1	-	-	-	-
CP015058.1	972576	C	CT	INDEL	PASS	FDHY23,LHP1044	-1	2	0	0	0	2	2	0.5	4	719.5	446	2.95	59.75	0.24	-0.71	-0.446	0	35	141	C/CT	24.82	43	103	C/CT	41.75	intergenic_region	MODIFIER	FIM1_3547-FIM1_3548	FIM1_3547-FIM1_3548	FIM1_3547-FIM1_3548	-1	n.972576_972577insT	.	-1	-1	-	-	-	-
CP015058.1	1048758	G	GA	INDEL	PASS	FDHY23,LHP1044	-1	2	0	0	0	2	2	0.5	4	3490.5	320	20.41	59.75	1.32	-0.245	-0.404	3.801	78	91	G/GA	85.71	65	80	G/GA	81.25	intergenic_region	MODIFIER	FIM1_3584-FIM1_3585	FIM1_3584-FIM1_3585	FIM1_3584-FIM1_3585	-1	n.1048758_1048759insA	.	-1	-1	-	-	-	-
CP015058.1	1061287	C	A	SNP	PASS	FDHY23	0	1	0	0	1	1	1	0.5	2	1827.37	763	5.84	57.55	3.15	-2.644	-6.21	2.878	78	313	C/A	24.92	0	373	./.	0	synonymous_variant	LOW	FIM1_3589	FIM1_3589	gnl	0	protein_coding	2024-01-01	-1	8421	-	GO:0015631;GO:0030473;GO:0005783;GO:0000001;GO:0000266;GO:0005543;GO:0032065;GO:0000226;GO:0005938;GO:0051646;GO:0005934	-	-
CP015058.1	1061326	T	A	SNP	PASS	LHP1044	0	1	1	0	0	1	1	0.25	4	4135.29	818	11.68	57.28	0.375	-1.456	-2.744	2.02	48	416	T/T	11.54	153	354	T/A	43.22	synonymous_variant	LOW	FIM1_3589	FIM1_3589	gnl	0	protein_coding	2024-01-01	-1	8421	-	GO:0015631;GO:0030473;GO:0005783;GO:0000001;GO:0000266;GO:0005543;GO:0032065;GO:0000226;GO:0005938;GO:0051646;GO:0005934	-	-
CP015058.1	1070290	ATTTTTTTTTTTTTTTTTTTTTTTTTTTTTTTTTTT	A,AT	INDEL	PASS	FDHY23,LHP1044	-1	1	0	1	0	2	1,3	0.250,0.750	4	7223.52	175	29.74	59.92	-	-	-	0	11::42	53	A/AT	100	1::36	37	AT/AT	100	frameshift_variant,frameshift_variant	HIGH,HIGH	FIM1_3593,FIM1_3593	FIM1_3593,FIM1_3593	gnl,gnl	0,0	protein_coding,protein_coding	1/1,1/1	-1,-1	462462	-	-	-	-
CP015058.1	1073886	A	T	SNP	PASS	FDHY23	0	0	0	1	1	1	2	1	2	4458.68	192	32.31	59.45	-	-	-	0	124	124	T/T	100	0	65	./.	0	missense_variant	MODERATE	FIM1_3596	FIM1_3596	gnl	0	protein_coding	2024-01-01	-1	498	-	-	-	-
CP015058.1	1075070	T	TA	INDEL	PASS	LHP1044	-1	1	1	0	0	1	1	0.25	4	158.48	248	2.26	60	-1.194	-0.035	0	0	10	100	T/T	10	18	70	T/TA	25.71	intergenic_region	MODIFIER	FIM1_3597-FIM1_3598	FIM1_3597-FIM1_3598	FIM1_3597-FIM1_3598	-1	n.1075070_1075071insA	.	-1	-1	-	-	-	-
CP015058.1	1099079	T	TAAAAAAAAAAAAAAAAAA,TAAAAAAAAAAAAAAAAAAA	INDEL	PASS	FDHY23	-1	1	0	0	1	1	1,1	0.500,0.500	2	7245.1	169	30.2	59.63	-	-	-	0	26::96	122	TAAAAAAAAAAAAAAAAAA/TAAAAAAAAAAAAAAAAAAA	100	0::0	0	./.	0	intergenic_region,intergenic_region	MODIFIER,MODIFIER	FIM1_3609-FIM1_3610,FIM1_3609-FIM1_3610	FIM1_3609-FIM1_3610,FIM1_3609-FIM1_3610	FIM1_3609-FIM1_3610,FIM1_3609-FIM1_3610	-1,-1	n.1099079_1099080insAAAAAAAAAAAAAAAAAA,n.1099079_1099080insAAAAAAAAAAAAAAAAAAA	.,.	-1,-1	-1,-1	-	-	-	-
CP015058.1	1124153	T	TAA,TAAA	INDEL	PASS	FDHY23,LHP1044	-1	2	0	0	0	2	2,2	0.500,0.500	4	4250.95	306	29.52	59.33	1.49	-0.732	-0.369	0	55::25	90	TAA/TAAA	88.89	33::15	54	TAA/TAAA	88.89	intergenic_region,intergenic_region	MODIFIER,MODIFIER	FIM1_3623-FIM1_3624,FIM1_3623-FIM1_3624	FIM1_3623-FIM1_3624,FIM1_3623-FIM1_3624	FIM1_3623-FIM1_3624,FIM1_3623-FIM1_3624	-1,-1	n.1124153_1124154insAA,n.1124153_1124154insAAA	.,.	-1,-1	-1,-1	-	-	-	-
CP015058.1	1133082	G	GT	INDEL	PASS	FDHY23,LHP1044	-1	2	0	0	0	2	2	0.5	4	558.5	347	2.71	59.96	-0.371	0.497	0	7.899	42	137	G/GT	30.66	18	69	G/GT	26.09	intergenic_region	MODIFIER	FIM1_3627-FIM1_3628	FIM1_3627-FIM1_3628	FIM1_3627-FIM1_3628	-1	n.1133082_1133083insT	.	-1	-1	-	-	-	-
CP015058.1	1137020	G	GT,GTT	INDEL	PASS	FDHY23,LHP1044	-1	2	0	0	0	2	1,1	0.250,0.250	4	763.52	189	8.39	59.93	0.88	0.617	-0.682	15.304	21::8	50	G/GT	58	13::13	41	G/GTT	63.41	intergenic_region,intergenic_region	MODIFIER,MODIFIER	FIM1_3628-FIM1_3629,FIM1_3628-FIM1_3629	FIM1_3628-FIM1_3629,FIM1_3628-FIM1_3629	FIM1_3628-FIM1_3629,FIM1_3628-FIM1_3629	-1,-1	n.1137020_1137021insT,n.1137020_1137021insTT	.,.	-1,-1	-1,-1	-	-	-	-
CP015058.1	1177610	CAT	C	INDEL	PASS	FDHY23,LHP1044	-1	2	0	0	0	2	2	0.5	4	608.5	430	2.44	60	-1.253	-0.619	0	7.267	23	137	CAT/C	16.79	22	112	CAT/C	19.64	intergenic_region	MODIFIER	FIM1_3638-FIM1_3639	FIM1_3638-FIM1_3639	FIM1_3638-FIM1_3639	-1	n.1177611_1177612delAT	.	-1	-1	-	-	-	-
CP015058.1	1225250	T	TTA	INDEL	PASS	LHP1044	-1	1	1	0	0	1	1	0.25	4	192.91	282	2.51	60	-2.048	-2.006	0	17.964	0	150	T/T	0	15	77	T/TTA	19.48	intergenic_region	MODIFIER	FIM1_3664-FIM1_3665	FIM1_3664-FIM1_3665	FIM1_3664-FIM1_3665	-1	n.1225250_1225251insTA	.	-1	-1	-	-	-	-
CP015058.1	1286008	GA	G	INDEL	PASS	FDHY23,LHP1044	-1	2	0	0	0	2	2	0.5	4	8800.46	228	29.87	59.28	3.53	1.27	-0.385	17.851	148	148	GA/G	100	73	75	GA/G	97.33	intergenic_region	MODIFIER	FIM1_3699-FIM1_3700	FIM1_3699-FIM1_3700	FIM1_3699-FIM1_3700	-1	n.1286009delA	.	-1	-1	-	-	-	-
CP015058.1	1286013	TA	T	INDEL	PASS	FDHY23,LHP1044	-1	2	0	0	0	2	2	0.5	4	935.5	337	7.61	59.46	0.643	0.751	-0.11	7.118	46	77	TA/T	59.74	26	46	TA/T	56.52	intergenic_region	MODIFIER	FIM1_3699-FIM1_3700	FIM1_3699-FIM1_3700	FIM1_3699-FIM1_3700	-1	n.1286014delA	.	-1	-1	-	-	-	-
CP015058.1	1307867	A	AG	INDEL	PASS	FDHY23,LHP1044	-1	0	0	2	0	2	4	1	4	11930.1	299	31.3	60	-	-	-	0	172	172	AG/AG	100	117	117	AG/AG	100	intergenic_region	MODIFIER	FIM1_3710-FIM1_3711	FIM1_3710-FIM1_3711	FIM1_3710-FIM1_3711	-1	n.1307867_1307868insG	.	-1	-1	-	-	-	-
CP015058.1	1318492	GTTTTTTTTTTTTTTTTTTTTTTTTTTTTTTTTATT	GTTTTTTTTTTTTTTTTTTTTTTTTTTTTTTTTTATT,G	INDEL	PASS	FDHY23,LHP1044	-1	2	0	0	0	2	2,1	0.500,0.250	4	503.73	327	3.68	58.72	0.146	-1.237	-0.535	79.626	20::34	78	GTTTTTTTTTTTTTTTTTTTTTTTTTTTTTTTTTATT/G	69.23	15::0	59	GTTTTTTTTTTTTTTTTTTTTTTTTTTTTTTTTATT/GTTTTTTTTTTTTTTTTTTTTTTTTTTTTTTTTTATT	25.42	intergenic_region,intergenic_region	MODIFIER,MODIFIER	FIM1_3714-FIM1_3715,FIM1_3714-FIM1_3715	FIM1_3714-FIM1_3715,FIM1_3714-FIM1_3715	FIM1_3714-FIM1_3715,FIM1_3714-FIM1_3715	-1,-1	n.1318493_1318527delTTTTTTTTTTTTTTTTTTTTTTTTTTTTTTTTATT,n.1318524_1318525insT	.,.	-1,-1	-1,-1	-	-	-	-
CP015058.1	1323980	A	T	SNP	PASS	FDHY23,LHP1044	0	0	0	2	0	2	4	1	4	9975.09	258	29.27	59.32	3.31	2.37	-0.292	45.206	147	149	T/T	98.66	100	106	T/T	94.34	intergenic_region	MODIFIER	FIM1_3716-FIM1_3717	FIM1_3716-FIM1_3717	FIM1_3716-FIM1_3717	-1	n.1323980A>T	.	-1	-1	-	-	-	-
CP015058.1	1323985	CA	C	INDEL	PASS	FDHY23,LHP1044	-1	2	0	0	0	2	2	0.5	4	1825.5	350	12.01	58.99	-1.752	-2.272	0.255	42.396	69	86	CA/C	80.23	44	66	CA/C	66.67	intergenic_region	MODIFIER	FIM1_3716-FIM1_3717	FIM1_3716-FIM1_3717	FIM1_3716-FIM1_3717	-1	n.1323986delA	.	-1	-1	-	-	-	-
CP015058.1	1337606	TTA	T	INDEL	PASS	FDHY23,LHP1044	-1	0	0	2	0	2	4	1	4	3696.09	97	33.74	39.05	-	-	-	0	54	54	T/T	100	36	36	T/T	100	intergenic_region	MODIFIER	FIM1_3721-FIM1_3722	FIM1_3721-FIM1_3722	FIM1_3721-FIM1_3722	-1	n.1337607_1337608delTA	.	-1	-1	-	-	-	-
CP015058.1	1338857	GA	G	INDEL	PASS	FDHY23,LHP1044	-1	2	0	0	0	2	2	0.5	4	1816.46	353	5.62	36.55	-0.537	-1.487	-8.305	42.712	59	190	GA/G	31.05	41	133	GA/G	30.83	intergenic_region	MODIFIER	FIM1_3722-FIM1_3723	FIM1_3722-FIM1_3723	FIM1_3722-FIM1_3723	-1	n.1338858delA	.	-1	-1	-	-	-	-
CP015058.1	1340817	T	C	SNP	PASS	FDHY23,LHP1044	1	2	0	0	0	2	2	0.5	4	11486.5	918	13.08	57.47	0.431	0.485	-9.741	7.053	234	524	T/C	44.66	168	354	T/C	47.46	intergenic_region	MODIFIER	FIM1_3723-FIM1_3725	FIM1_3723-FIM1_3725	FIM1_3723-FIM1_3725	-1	n.1340817T>C	.	-1	-1	-	-	-	-
CP015058.1	1340860	T	C	SNP	PASS	FDHY23,LHP1044	1	2	0	0	0	2	2	0.5	4	12395.5	947	13.82	58.68	-1.7	0.464	-6.144	0	259	538	T/C	48.14	168	359	T/C	46.8	intergenic_region	MODIFIER	FIM1_3723-FIM1_3725	FIM1_3723-FIM1_3725	FIM1_3723-FIM1_3725	-1	n.1340860T>C	.	-1	-1	-	-	-	-
CP015058.1	1341043	T	C	SNP	PASS	FDHY23,LHP1044	1	2	0	0	0	2	2	0.5	4	2868.46	820	4.15	59.59	0.274	2.68	0	32.484	76	411	T/C	18.49	64	281	T/C	22.78	intergenic_region	MODIFIER	FIM1_3723-FIM1_3725	FIM1_3723-FIM1_3725	FIM1_3723-FIM1_3725	-1	n.1341043T>C	.	-1	-1	-	-	-	-
CP015059.1	103835	T	C	SNP	PASS	FDHY23,LHP1044	1	0	0	2	0	2	4	1	4	20808.1	573	29.25	60	-	-	-	0	367	367	C/C	100	203	203	C/C	100	synonymous_variant	LOW	FIM1_3770	FIM1_3770	gnl	0	protein_coding	2024-01-01	-1	1593	-	GO:0005737;GO:0005634;GO:0006457;GO:0005832;GO:0005524	K04077-ko04940 Type I diabetes mellitus;ko04212 Longevity regulating pathway - worm;ko05152 Tuberculosis;ko03018 RNA degradation;ko05134 Legionellosis	KOG0358-Chaperonin complex component, TCP-1 delta subunit (CCT4)[O]
CP015059.1	123687	GGGTGGTGGTGT	G	INDEL	PASS	FDHY23,LHP1044	-1	0	0	2	0	2	4	1	4	18744.1	450	29.92	60	-	-	-	0	242	242	G/G	100	177	177	G/G	100	frameshift_variant	HIGH	FIM1_3778	FIM1_3778	gnl	0	protein_coding	2024-01-01	-1	1431	-	GO:0022891;GO:0015761;GO:0005351;GO:0051594;GO:0016021;GO:0045835;GO:0008643;GO:0015758;GO:0007165;GO:0005887;GO:0005886;GO:0010255;GO:0005536;GO:0035428;GO:0015755;GO:0004872	K08139-ko04113 Meiosis - yeast	KOG0254-Predicted transporter (major facilitator superfamily)[R]
CP015059.1	126957	GAAAAAAAAAAAAAAAAAAAAAAATTAAAAAAATTAAAAAAAAAAAAATA	G	INDEL	PASS	FDHY23,LHP1044	-1	2	0	0	0	2	2	0.5	4	1319.5	283	15.52	59.15	0.251	1.93	-0.539	13.224	27	44	GAAAAAAAAAAAAAAAAAAAAAAATTAAAAAAATTAAAAAAAAAAAAATA/G	61.36	26	41	GAAAAAAAAAAAAAAAAAAAAAAATTAAAAAAATTAAAAAAAAAAAAATA/G	63.41	intergenic_region	MODIFIER	FIM1_3779-FIM1_3780	FIM1_3779-FIM1_3780	FIM1_3779-FIM1_3780	-1	n.126958_127006delAAAAAAAAAAAAAAAAAAAAAAATTAAAAAAATTAAAAAAAAAAAAATA	.	-1	-1	-	-	-	-
CP015059.1	130814	C	CATAACTTCGTATAATGTACATTATACGAAGTTAT	INDEL	PASS	FDHY23,LHP1044	-1	0	0	2	0	2	4	1	4	20145.1	413	34.73	60	-	-	-	0	249	249	CATAACTTCGTATAATGTACATTATACGAAGTTAT/CATAACTTCGTATAATGTACATTATACGAAGTTAT	100	131	131	CATAACTTCGTATAATGTACATTATACGAAGTTAT/CATAACTTCGTATAATGTACATTATACGAAGTTAT	100	intergenic_region	MODIFIER	FIM1_3780-FIM1_3782	FIM1_3780-FIM1_3782	FIM1_3780-FIM1_3782	-1	n.130814_130815insATAACTTCGTATAATGTACATTATACGAAGTTAT	.	-1	-1	-	-	-	-
CP015059.1	155868	G	GT	INDEL	PASS	FDHY23	-1	1	1	0	0	1	1	0.25	4	633.32	268	10.05	59.79	0.174	-1.737	-0.87	25.18	43	63	G/GT	68.25	0	106	G/G	0	intergenic_region	MODIFIER	FIM1_tRNA136-FIM1_3794	FIM1_tRNA136-FIM1_3794	FIM1_tRNA136-FIM1_3794	-1	n.155868_155869insT	.	-1	-1	-	-	-	-
CP015059.1	192953	ATTTTTTTTTTTTTTTTTTTTTTTTAAAAAAATGAACTAAAATTTTTT	A	INDEL	PASS	FDHY23,LHP1044	-1	2	0	0	0	2	2	0.5	4	3586.5	372	20.85	59.19	-3.999	-2.319	-0.417	195.701	61	96	ATTTTTTTTTTTTTTTTTTTTTTTTAAAAAAATGAACTAAAATTTTTT/A	63.54	41	76	ATTTTTTTTTTTTTTTTTTTTTTTTAAAAAAATGAACTAAAATTTTTT/A	53.95	intergenic_region	MODIFIER	FIM1_3814-FIM1_3815	FIM1_3814-FIM1_3815	FIM1_3814-FIM1_3815	-1	n.192954_193000delTTTTTTTTTTTTTTTTTTTTTTTTAAAAAAATGAACTAAAATTTTTT	.	-1	-1	-	-	-	-
CP015059.1	202427	T	A	SNP	PASS	FDHY23,LHP1044	0	0	0	2	0	2	4	1	4	15379.1	349	28.22	59.81	-	-	-	0	214	214	A/A	100	134	134	A|A	100	intergenic_region	MODIFIER	FIM1_3816-FIM1_3817	FIM1_3816-FIM1_3817	FIM1_3816-FIM1_3817	-1	n.202427T>A	.	-1	-1	-	-	-	-
CP015059.1	202446	C	A	SNP	PASS	FDHY23,LHP1044	0	0	0	2	0	2	4	1	4	15195.1	332	30.25	59.59	-	-	-	0	205	205	A/A	100	124	124	A|A	100	intergenic_region	MODIFIER	FIM1_3816-FIM1_3817	FIM1_3816-FIM1_3817	FIM1_3816-FIM1_3817	-1	n.202446C>A	.	-1	-1	-	-	-	-
CP015059.1	202450	T	A	SNP	PASS	FDHY23,LHP1044	0	0	0	2	0	2	4	1	4	5578.3	364	26.82	59.62	1.95	1.55	0	6.931	125	126	A/A	99.21	81	82	A/A	98.78	intergenic_region	MODIFIER	FIM1_3816-FIM1_3817	FIM1_3816-FIM1_3817	FIM1_3816-FIM1_3817	-1	n.202450T>A	.	-1	-1	-	-	-	-
CP015059.1	202451	T	C	SNP	PASS	FDHY23,LHP1044	1	1	0	1	0	2	3	0.75	4	3177.61	365	13.3	59.62	-2.038	1.24	-0.286	0.632	129	153	C/C	84.31	70	86	T/C	81.4	intergenic_region	MODIFIER	FIM1_3816-FIM1_3817	FIM1_3816-FIM1_3817	FIM1_3816-FIM1_3817	-1	n.202451T>C	.	-1	-1	-	-	-	-
CP015059.1	202455	T	A	SNP	PASS	FDHY23,LHP1044	0	2	0	0	0	2	2	0.5	4	3431.46	347	11.59	59.6	-0.994	2.34	1.47	2.138	135	187	T/A	72.19	74	109	T/A	67.89	intergenic_region	MODIFIER	FIM1_3816-FIM1_3817	FIM1_3816-FIM1_3817	FIM1_3816-FIM1_3817	-1	n.202455T>A	.	-1	-1	-	-	-	-
CP015059.1	212811	GAA	G	INDEL	PASS	FDHY23,LHP1044	-1	0	0	2	0	2	4	1	4	12953.1	320	28.9	59.4	-	-	-	0	79	79	G/G	100	128	128	G|G	100	intergenic_region	MODIFIER	FIM1_3819-FIM1_3820	FIM1_3819-FIM1_3820	FIM1_3819-FIM1_3820	-1	n.212812_212813delAA	.	-1	-1	-	-	-	-
CP015059.1	212815	A	T	SNP	PASS	FDHY23,LHP1044	0	0	0	2	0	2	4	1	4	8987.09	286	34.67	59.33	2.82	-	-0.596	0	79	83	T|T	95.18	129	129	T|T	100	intergenic_region	MODIFIER	FIM1_3819-FIM1_3820	FIM1_3819-FIM1_3820	FIM1_3819-FIM1_3820	-1	n.212815A>T	.	-1	-1	-	-	-	-
CP015059.1	212818	A	T	SNP	PASS	FDHY23,LHP1044	0	0	0	2	0	2	4	1	4	8683.09	277	32.28	59.3	6.03	1.03	-0.596	0	79	83	T|T	95.18	123	123	T|T	100	intergenic_region	MODIFIER	FIM1_3819-FIM1_3820	FIM1_3819-FIM1_3820	FIM1_3819-FIM1_3820	-1	n.212818A>T	.	-1	-1	-	-	-	-
CP015059.1	212821	A	T	SNP	PASS	FDHY23,LHP1044	0	0	0	2	0	2	4	1	4	8728.09	275	36.29	59.3	2.93	1.32	-0.596	0	79	83	T|T	95.18	121	121	T|T	100	intergenic_region	MODIFIER	FIM1_3819-FIM1_3820	FIM1_3819-FIM1_3820	FIM1_3819-FIM1_3820	-1	n.212821A>T	.	-1	-1	-	-	-	-
CP015059.1	212824	A	T	SNP	PASS	FDHY23,LHP1044	0	0	0	2	0	2	4	1	4	8502.09	265	30.3	59.27	5.01	1.53	-0.596	0	79	83	T|T	95.18	116	116	T|T	100	intergenic_region	MODIFIER	FIM1_3819-FIM1_3820	FIM1_3819-FIM1_3820	FIM1_3819-FIM1_3820	-1	n.212824A>T	.	-1	-1	-	-	-	-
CP015059.1	212827	A	T	SNP	PASS	FDHY23,LHP1044	0	0	0	2	0	2	4	1	4	8187.09	251	37.71	59.23	4.63	1.54	-0.596	0	79	83	T|T	95.18	114	114	T|T	100	intergenic_region	MODIFIER	FIM1_3819-FIM1_3820	FIM1_3819-FIM1_3820	FIM1_3819-FIM1_3820	-1	n.212827A>T	.	-1	-1	-	-	-	-
CP015059.1	212830	A	T	SNP	PASS	FDHY23,LHP1044	0	0	0	2	0	2	4	1	4	8230.09	237	25.52	59.19	5.08	1.66	-0.596	0	79	83	T|T	95.18	109	109	T|T	100	intergenic_region	MODIFIER	FIM1_3819-FIM1_3820	FIM1_3819-FIM1_3820	FIM1_3819-FIM1_3820	-1	n.212830A>T	.	-1	-1	-	-	-	-
CP015059.1	212833	A	T	SNP	PASS	FDHY23,LHP1044	0	0	0	2	0	2	4	1	4	8004.09	232	31.32	59.17	3.95	1.72	-0.596	0	79	83	T|T	95.18	106	106	T|T	100	intergenic_region	MODIFIER	FIM1_3819-FIM1_3820	FIM1_3819-FIM1_3820	FIM1_3819-FIM1_3820	-1	n.212833A>T	.	-1	-1	-	-	-	-
CP015059.1	212836	A	T	SNP	PASS	FDHY23,LHP1044	0	0	0	2	0	2	4	1	4	7824.09	225	35.16	59.14	3.29	1.66	-0.596	0	79	83	T|T	95.18	101	101	T|T	100	intergenic_region	MODIFIER	FIM1_3819-FIM1_3820	FIM1_3819-FIM1_3820	FIM1_3819-FIM1_3820	-1	n.212836A>T	.	-1	-1	-	-	-	-
CP015059.1	212839	A	T	SNP	PASS	FDHY23,LHP1044	0	0	0	2	0	2	4	1	4	7824.09	225	29.69	59.14	3.84	1.47	-0.596	0	79	83	T|T	95.18	105	105	T|T	100	intergenic_region	MODIFIER	FIM1_3819-FIM1_3820	FIM1_3819-FIM1_3820	FIM1_3819-FIM1_3820	-1	n.212839A>T	.	-1	-1	-	-	-	-
CP015059.1	212842	A	T	SNP	PASS	FDHY23,LHP1044	0	0	0	2	0	2	4	1	4	7823.09	225	29.03	59.14	2.8	1.22	-0.596	0	79	83	T|T	95.18	106	106	T|T	100	intergenic_region	MODIFIER	FIM1_3819-FIM1_3820	FIM1_3819-FIM1_3820	FIM1_3819-FIM1_3820	-1	n.212842A>T	.	-1	-1	-	-	-	-
CP015059.1	212845	A	T	SNP	PASS	FDHY23,LHP1044	0	0	0	2	0	2	4	1	4	7778.09	217	29.23	59.11	5.1	1.15	-0.596	0	79	83	T|T	95.18	105	105	T|T	100	intergenic_region	MODIFIER	FIM1_3819-FIM1_3820	FIM1_3819-FIM1_3820	FIM1_3819-FIM1_3820	-1	n.212845A>T	.	-1	-1	-	-	-	-
CP015059.1	212848	A	T	SNP	PASS	FDHY23,LHP1044	0	0	0	2	0	2	4	1	4	7822.09	217	28.85	59.11	5.1	1.07	-0.596	0	79	83	T|T	95.18	105	105	T|T	100	intergenic_region	MODIFIER	FIM1_3819-FIM1_3820	FIM1_3819-FIM1_3820	FIM1_3819-FIM1_3820	-1	n.212848A>T	.	-1	-1	-	-	-	-
CP015059.1	212851	A	T	SNP	PASS	FDHY23,LHP1044	0	0	0	2	0	2	4	1	4	7958.09	217	30.59	59.11	3.16	1.03	-0.596	0	79	83	T|T	95.18	106	106	T|T	100	intergenic_region	MODIFIER	FIM1_3819-FIM1_3820	FIM1_3819-FIM1_3820	FIM1_3819-FIM1_3820	-1	n.212851A>T	.	-1	-1	-	-	-	-
CP015059.1	212854	A	T	SNP	PASS	FDHY23,LHP1044	0	0	0	2	0	2	4	1	4	7958.09	218	27.9	59.11	2.74	0.904	-0.596	0	79	83	T|T	95.18	108	108	T|T	100	intergenic_region	MODIFIER	FIM1_3819-FIM1_3820	FIM1_3819-FIM1_3820	FIM1_3819-FIM1_3820	-1	n.212854A>T	.	-1	-1	-	-	-	-
CP015059.1	212857	A	T	SNP	PASS	FDHY23,LHP1044	0	0	0	2	0	2	4	1	4	8003.09	217	32.67	59.11	3.34	0.862	-0.596	0	79	83	T|T	95.18	104	104	T|T	100	intergenic_region	MODIFIER	FIM1_3819-FIM1_3820	FIM1_3819-FIM1_3820	FIM1_3819-FIM1_3820	-1	n.212857A>T	.	-1	-1	-	-	-	-
CP015059.1	212860	A	T	SNP	PASS	FDHY23,LHP1044	0	0	0	2	0	2	4	1	4	6348.13	214	27.99	59.1	-	-	-	0	75	75	T/T	100	74	74	T/T	100	intergenic_region	MODIFIER	FIM1_3819-FIM1_3820	FIM1_3819-FIM1_3820	FIM1_3819-FIM1_3820	-1	n.212860A>T	.	-1	-1	-	-	-	-
CP015059.1	218965	TAAAAAAAAAAAAAAAAAAA	T	INDEL	PASS	LHP1044	-1	0	0	1	1	1	2	1	2	3713.03	76	28.59	58.18	-	-	-	0	0	0	./.	0	76	76	T/T	100	frameshift_variant	HIGH	FIM1_3823	FIM1_3823	gnl	0	protein_coding	2024-01-01	-1	456	-	-	-	-
CP015059.1	239206	A	AT	INDEL	PASS	FDHY23	-1	1	1	0	0	1	1	0.25	4	362.32	329	3.55	59.82	-1.441	-3.189	1.04	24.066	51	102	A/AT	50	0	105	A/A	0	intergenic_region	MODIFIER	FIM1_3835-FIM1_3836	FIM1_3835-FIM1_3836	FIM1_3835-FIM1_3836	-1	n.239206_239207insT	.	-1	-1	-	-	-	-
CP015059.1	242109	G	GA,GAAAAAAAAAAAAAAAAAAAAA	INDEL	PASS	FDHY23,LHP1044	-1	2	0	0	0	2	1,1	0.250,0.250	4	724.52	303	6.25	59.73	-1.669	-3.631	-0.586	135.131	37::0	77	G/GA	48.05	10::13	39	G/GAAAAAAAAAAAAAAAAAAAAA	58.97	intergenic_region,intergenic_region	MODIFIER,MODIFIER	FIM1_3837-FIM1_3838,FIM1_3837-FIM1_3838	FIM1_3837-FIM1_3838,FIM1_3837-FIM1_3838	FIM1_3837-FIM1_3838,FIM1_3837-FIM1_3838	-1,-1	n.242109_242110insA,n.242109_242110insAAAAAAAAAAAAAAAAAAAAA	.,.	-1,-1	-1,-1	-	-	-	-
CP015059.1	252427	TAAATAAAAAAAA	T	INDEL	PASS	FDHY23,LHP1044	-1	0	0	2	0	2	4	1	4	6084.13	236	25.72	59.73	0.301	-	0.955	84.587	79	89	T/T	88.76	61	67	T/T	91.04	intergenic_region	MODIFIER	FIM1_3840-FIM1_3841	FIM1_3840-FIM1_3841	FIM1_3840-FIM1_3841	-1	n.252428_252439delAAATAAAAAAAA	.	-1	-1	-	-	-	-
CP015059.1	265080	A	T	SNP	PASS	LHP1044	0	1	0	0	1	1	1	0.5	2	73.37	41	7.34	60	2.82	-2.823	0	0	0	31	./.	0	6	10	A/T	60	intergenic_region	MODIFIER	FIM1_3844-FIM1_3845	FIM1_3844-FIM1_3845	FIM1_3844-FIM1_3845	-1	n.265080A>T	.	-1	-1	-	-	-	-
CP015059.1	276766	G	GT	INDEL	PASS	FDHY23,LHP1044	-1	2	0	0	0	2	2	0.5	4	467.5	318	2.92	59.93	0.379	-0.291	-0.897	1.642	25	100	G/GT	25	17	60	G/GT	28.33	intergenic_region	MODIFIER	FIM1_3849-FIM1_3850	FIM1_3849-FIM1_3850	FIM1_3849-FIM1_3850	-1	n.276766_276767insT	.	-1	-1	-	-	-	-
CP015059.1	288650	TAAAAAAAAAAAAAAAAAAAAAAAAAAAAA	T	INDEL	PASS	FDHY23,LHP1044	-1	0	0	2	0	2	4	1	4	12970.1	270	31.95	59.46	-	-	-	0	152	152	T/T	100	111	111	T/T	100	intergenic_region	MODIFIER	FIM1_3855-FIM1_3856	FIM1_3855-FIM1_3856	FIM1_3855-FIM1_3856	-1	n.288651_288679delAAAAAAAAAAAAAAAAAAAAAAAAAAAAA	.	-1	-1	-	-	-	-
CP015059.1	298439	AATGTTTCGTGCTGTTGTTGTTTGTAGTGTTTTTTTTTTTTTTTGCTTAGTGGGTGAAATTTGTGAAAATCTGCGTCGCCTGGGACGTGT	A	INDEL	PASS	LHP1044	-1	1	1	0	0	1	1	0.25	4	191.88	215	4.92	59.41	0.864	-3.137	0	14.74	0	99	AATGTTTCGTGCTGTTGTTGTTTGTAGTGTTTTTTTTTTTTTTTGCTTAGTGGGTGAAATTTGTGAAAATCTGCGTCGCCTGGGACGTGT/AATGTTTCGTGCTGTTGTTGTTTGTAGTGTTTTTTTTTTTTTTTGCTTAGTGGGTGAAATTTGTGAAAATCTGCGTCGCCTGGGACGTGT	0	12	39	AATGTTTCGTGCTGTTGTTGTTTGTAGTGTTTTTTTTTTTTTTTGCTTAGTGGGTGAAATTTGTGAAAATCTGCGTCGCCTGGGACGTGT/A	30.77	intergenic_region	MODIFIER	FIM1_3860-FIM1_3861	FIM1_3860-FIM1_3861	FIM1_3860-FIM1_3861	-1	n.298440_298528delATGTTTCGTGCTGTTGTTGTTTGTAGTGTTTTTTTTTTTTTTTGCTTAGTGGGTGAAATTTGTGAAAATCTGCGTCGCCTGGGACGTGT	.	-1	-1	-	-	-	-
CP015059.1	300687	AAT	A	INDEL	PASS	LHP1044	-1	1	1	0	0	1	1	0.25	4	410	331	4.41	59.94	0.912	0.165	0.677	0.617	11	115	AAT/AAT	9.57	21	93	AAT/A	22.58	intergenic_region	MODIFIER	FIM1_3861-FIM1_3862	FIM1_3861-FIM1_3862	FIM1_3861-FIM1_3862	-1	n.300688_300689delAT	.	-1	-1	-	-	-	-
CP015059.1	305774	G	GT	INDEL	PASS	LHP1044	-1	1	1	0	0	1	1	0.25	4	220.37	394	2.04	59.86	-0.536	-1.326	-1.625	12.976	21	187	G/G	11.23	19	108	G/GT	17.59	intergenic_region	MODIFIER	FIM1_3863-FIM1_3864	FIM1_3863-FIM1_3864	FIM1_3863-FIM1_3864	-1	n.305774_305775insT	.	-1	-1	-	-	-	-
CP015059.1	338980	C	A	SNP	PASS	FDHY23,LHP1044	0	0	0	2	0	2	4	1	4	4807.09	183	26.71	60	3.16	2.74	0	36.623	110	113	A/A	97.35	61	67	A/A	91.04	intergenic_region	MODIFIER	FIM1_3878-FIM1_3879	FIM1_3878-FIM1_3879	FIM1_3878-FIM1_3879	-1	n.338980C>A	.	-1	-1	-	-	-	-
CP015059.1	339007	C	A	SNP	PASS	FDHY23,LHP1044	0	0	0	2	0	2	4	1	4	4013.09	114	32.48	60	2.73	1.6	0	0	72	74	A/A	97.3	38	40	A/A	95	intergenic_region	MODIFIER	FIM1_3878-FIM1_3879	FIM1_3878-FIM1_3879	FIM1_3878-FIM1_3879	-1	n.339007C>A	.	-1	-1	-	-	-	-
CP015059.1	380617	A	T	SNP	PASS	LHP1044	0	1	1	0	0	1	1	0.25	4	155.91	324	2.29	59.64	0.921	-0.602	-0.243	0.507	7	100	A/A	7	12	68	A/T	17.65	intergenic_region	MODIFIER	FIM1_3901-FIM1_3902	FIM1_3901-FIM1_3902	FIM1_3901-FIM1_3902	-1	n.380617A>T	.	-1	-1	-	-	-	-
CP015059.1	414519	TAAAAAAAAAAAAAAAAAAAAAAAAAAAAAAAAA	T	INDEL	PASS	FDHY23,LHP1044	-1	0	0	2	0	2	4	1	4	5522.09	90	23.34	58.9	-	-	-	0	46	46	T/T	100	40	40	T/T	100	intergenic_region	MODIFIER	FIM1_3917-FIM1_3918	FIM1_3917-FIM1_3918	FIM1_3917-FIM1_3918	-1	n.414520_414552delAAAAAAAAAAAAAAAAAAAAAAAAAAAAAAAAA	.	-1	-1	-	-	-	-
CP015059.1	431656	ATTTTTTTTTTTTTTTTTTTTTTTTTTT	A	INDEL	PASS	FDHY23,LHP1044	-1	0	0	2	0	2	4	1	4	10889.1	221	28.37	59.49	-	-	-	0	132	132	A/A	100	79	79	A/A	100	intergenic_region	MODIFIER	FIM1_3927-FIM1_3928	FIM1_3927-FIM1_3928	FIM1_3927-FIM1_3928	-1	n.431657_431683delTTTTTTTTTTTTTTTTTTTTTTTTTTT	.	-1	-1	-	-	-	-
CP015059.1	446862	A	AATAACTTCGTATAATGTACATTATACGAAGTTAT	INDEL	PASS	FDHY23,LHP1044	-1	0	0	2	0	2	4	1	4	45053.1	1002	29.82	60	-	-	-	0	394	394	AATAACTTCGTATAATGTACATTATACGAAGTTAT/AATAACTTCGTATAATGTACATTATACGAAGTTAT	100	278	278	AATAACTTCGTATAATGTACATTATACGAAGTTAT/AATAACTTCGTATAATGTACATTATACGAAGTTAT	100	intergenic_region	MODIFIER	FIM1_3936-FIM1_3937	FIM1_3936-FIM1_3937	FIM1_3936-FIM1_3937	-1	n.446862_446863insATAACTTCGTATAATGTACATTATACGAAGTTAT	.	-1	-1	-	-	-	-
CP015059.1	494300	TAAAAAAAAAAAAAAAAAAAAAAACC	T	INDEL	PASS	FDHY23	-1	0	0	1	1	1	2	1	2	6506.03	136	29.8	59.57	-	-	-	0	130	130	T/T	100	0	0	./.	0	intergenic_region	MODIFIER	FIM1_3958-FIM1_3959	FIM1_3958-FIM1_3959	FIM1_3958-FIM1_3959	-1	n.494301_494325delAAAAAAAAAAAAAAAAAAAAAAACC	.	-1	-1	-	-	-	-
CP015059.1	508112	ACCTCAGGGGCACTGAGATGCCCGCAATTTTTTTTTTTTTGTTTTTTTTTTGTTTTTTTTTTCTTCCCTCCCCCAATCACAAGTGT	A	INDEL	PASS	FDHY23,LHP1044	-1	2	0	0	0	2	2	0.5	4	753.46	245	10.05	59.33	-1.531	-1.56	-1.442	49.647	43	53	ACCTCAGGGGCACTGAGATGCCCGCAATTTTTTTTTTTTTGTTTTTTTTTTGTTTTTTTTTTCTTCCCTCCCCCAATCACAAGTGT/A	81.13	6	22	ACCTCAGGGGCACTGAGATGCCCGCAATTTTTTTTTTTTTGTTTTTTTTTTGTTTTTTTTTTCTTCCCTCCCCCAATCACAAGTGT/A	27.27	intergenic_region	MODIFIER	FIM1_3963-FIM1_3964	FIM1_3963-FIM1_3964	FIM1_3963-FIM1_3964	-1	n.508113_508197delCCTCAGGGGCACTGAGATGCCCGCAATTTTTTTTTTTTTGTTTTTTTTTTGTTTTTTTTTTCTTCCCTCCCCCAATCACAAGTGT	.	-1	-1	-	-	-	-
CP015059.1	515285	C	CA	INDEL	PASS	FDHY23,LHP1044	-1	2	0	0	0	2	2	0.5	4	594.5	274	3.67	59.8	0.926	0.399	0.893	4.845	29	87	C/CA	33.33	21	75	C/CA	28	intergenic_region	MODIFIER	FIM1_3966-FIM1_3967	FIM1_3966-FIM1_3967	FIM1_3966-FIM1_3967	-1	n.515285_515286insA	.	-1	-1	-	-	-	-
CP015059.1	515308	T	G	SNP	PASS	FDHY23,LHP1044	0	0	0	2	0	2	4	1	4	8322.09	290	28.9	59.81	4.15	2.32	-0.274	59.009	141	156	G/G	90.38	121	132	G/G	91.67	intergenic_region	MODIFIER	FIM1_3966-FIM1_3967	FIM1_3966-FIM1_3967	FIM1_3966-FIM1_3967	-1	n.515308T>G	.	-1	-1	-	-	-	-
CP015059.1	544601	C	CT	INDEL	PASS	FDHY23,LHP1044	-1	2	0	0	0	2	2	0.5	4	715.5	374	3.24	60	1.29	-1.475	0	9.055	40	133	C/CT	30.08	23	88	C/CT	26.14	intergenic_region	MODIFIER	FIM1_tRNA140-FIM1_3978	FIM1_tRNA140-FIM1_3978	FIM1_tRNA140-FIM1_3978	-1	n.544601_544602insT	.	-1	-1	-	-	-	-
CP015059.1	548956	G	GT	INDEL	PASS	LHP1044	-1	1	1	0	0	1	1	0.25	4	383.91	433	2.48	60	-0.265	0.773	0	7.378	0	238	G/G	0	36	155	G/GT	23.23	intergenic_region	MODIFIER	FIM1_3980-FIM1_3981	FIM1_3980-FIM1_3981	FIM1_3980-FIM1_3981	-1	n.548956_548957insT	.	-1	-1	-	-	-	-
CP015059.1	567820	TAAAAAAAAAAAAAAAAAAAAAAAAAAA	TAAAAAAA,T	INDEL	PASS	FDHY23,LHP1044	-1	1	0	1	0	2	1,3	0.250,0.750	4	6012.42	219	28.34	59.03	1.6	0.293	-0.453	16.073	20::28	51	TAAAAAAA/T	94.12	8::43	53	T/T	96.23	intergenic_region,intergenic_region	MODIFIER,MODIFIER	FIM1_3990-FIM1_3991,FIM1_3990-FIM1_3991	FIM1_3990-FIM1_3991,FIM1_3990-FIM1_3991	FIM1_3990-FIM1_3991,FIM1_3990-FIM1_3991	-1,-1	n.567821_567847delAAAAAAAAAAAAAAAAAAAAAAAAAAA,n.567828_567847delAAAAAAAAAAAAAAAAAAAA	.,.	-1,-1	-1,-1	-	-	-	-
CP015059.1	567859	A	ATT	INDEL	PASS	FDHY23	-1	1	1	0	0	1	1	0.25	4	218.91	181	3.13	58.83	-1.613	0.319	0.721	37.848	24	70	A|ATT	34.29	9	61	A/A	14.75	intergenic_region	MODIFIER	FIM1_3990-FIM1_3991	FIM1_3990-FIM1_3991	FIM1_3990-FIM1_3991	-1	n.567859_567860insTT	.	-1	-1	-	-	-	-
CP015059.1	567868	A	T	SNP	PASS	FDHY23,LHP1044	0	2	0	0	0	2	2	0.5	4	2114.46	190	14.89	58.97	-0.42	0.02	-0.368	10.726	48	77	A|T	62.34	50	65	A/T	76.92	intergenic_region	MODIFIER	FIM1_3990-FIM1_3991	FIM1_3990-FIM1_3991	FIM1_3990-FIM1_3991	-1	n.567868A>T	.	-1	-1	-	-	-	-
CP015059.1	567872	A	T	SNP	PASS	FDHY23,LHP1044	0	2	0	0	0	2	2	0.5	4	2327.46	189	15.31	58.97	-1.261	-0.013	-0.313	8.862	55	84	A|T	65.48	53	68	A/T	77.94	intergenic_region	MODIFIER	FIM1_3990-FIM1_3991	FIM1_3990-FIM1_3991	FIM1_3990-FIM1_3991	-1	n.567872A>T	.	-1	-1	-	-	-	-
CP015059.1	567876	A	T	SNP	PASS	FDHY23,LHP1044	0	2	0	0	0	2	2	0.5	4	2366.46	187	15.17	58.96	-0.895	2.01	-0.313	7.404	59	88	A|T	67.05	53	68	A/T	77.94	intergenic_region	MODIFIER	FIM1_3990-FIM1_3991	FIM1_3990-FIM1_3991	FIM1_3990-FIM1_3991	-1	n.567876A>T	.	-1	-1	-	-	-	-
CP015059.1	567895	C	A	SNP	PASS	FDHY23	0	1	1	0	0	1	1	0.25	4	181.88	138	2.36	59.92	-3.81	-1.742	0.681	3.795	23	77	C/A	29.87	0	60	C/C	0	intergenic_region	MODIFIER	FIM1_3990-FIM1_3991	FIM1_3990-FIM1_3991	FIM1_3990-FIM1_3991	-1	n.567895C>A	.	-1	-1	-	-	-	-
CP015059.1	592674	T	TGGAA	INDEL	PASS	LHP1044	-1	1	0	0	1	1	1	0.5	2	817.41	57	19.94	59.96	-2.968	-4.964	1.71	0	0	6	./.	0	30	41	T/TGGAA	73.17	intergenic_region	MODIFIER	FIM1_4002-FIM1_4003	FIM1_4002-FIM1_4003	FIM1_4002-FIM1_4003	-1	n.592674_592675insGGAA	.	-1	-1	-	-	-	-
CP015059.1	632215	GT	G,GAT	INDEL	PASS	FDHY23,LHP1044	-1	1	0	1	0	2	1,3	0.250,0.750	4	14540.4	402	35.4	60	0.325	0.857	0	11.879	22::158	183	G/GAT	98.36	8::136	144	GAT/GAT	100	intergenic_region,intergenic_region	MODIFIER,MODIFIER	FIM1_4022-FIM1_4023,FIM1_4022-FIM1_4023	FIM1_4022-FIM1_4023,FIM1_4022-FIM1_4023	FIM1_4022-FIM1_4023,FIM1_4022-FIM1_4023	-1,-1	n.632215_632216insA,n.632216delT	.,.	-1,-1	-1,-1	-	-	-	-
CP015059.1	632231	A	AT	INDEL	PASS	FDHY23,LHP1044	-1	0	0	2	0	2	4	1	4	14450.2	381	29.26	60	-	-	-	0	166	166	AT/AT	100	138	138	AT/AT	100	intergenic_region	MODIFIER	FIM1_4022-FIM1_4023	FIM1_4022-FIM1_4023	FIM1_4022-FIM1_4023	-1	n.632231_632232insT	.	-1	-1	-	-	-	-
CP015059.1	635493	G	GA	INDEL	PASS	FDHY23,LHP1044	-1	2	0	0	0	2	2	0.5	4	568.5	361	3.82	59.88	-0.032	0.832	-1.052	50.909	21	73	G/GA	28.77	22	76	G/GA	28.95	intergenic_region	MODIFIER	FIM1_4023-FIM1_4024	FIM1_4023-FIM1_4024	FIM1_4023-FIM1_4024	-1	n.635493_635494insA	.	-1	-1	-	-	-	-
CP015059.1	645715	GTTTTTTTTTTTTTTTTTTTTTTT	G	INDEL	PASS	LHP1044	-1	1	1	0	0	1	1	0.25	4	895.88	202	13.17	59.97	-3.704	-3.216	-1	59.701	0	109	GTTTTTTTTTTTTTTTTTTTTTTT/GTTTTTTTTTTTTTTTTTTTTTTT	0	33	68	GTTTTTTTTTTTTTTTTTTTTTTT/G	48.53	intergenic_region	MODIFIER	FIM1_4029-FIM1_4030	FIM1_4029-FIM1_4030	FIM1_4029-FIM1_4030	-1	n.645716_645738delTTTTTTTTTTTTTTTTTTTTTTT	.	-1	-1	-	-	-	-
CP015059.1	652623	ATTTTTTTTTTTTTTTTTTT	A	INDEL	PASS	FDHY23	-1	0	0	1	1	1	2	1	2	2060.05	158	19.07	59.81	-1.105	2.2	-0.771	28.747	92	108	A/A	85.19	0	0	./.	0	intergenic_region	MODIFIER	FIM1_4033-FIM1_4034	FIM1_4033-FIM1_4034	FIM1_4033-FIM1_4034	-1	n.652624_652642delTTTTTTTTTTTTTTTTTTT	.	-1	-1	-	-	-	-
CP015059.1	652643	T	TAAAAAAAAAAAAAAAAAAAA,TAAAAAAAAAAAAAAAAAAAAA	INDEL	PASS	FDHY23	-1	1	0	0	1	1	1,1	0.500,0.500	2	2954.12	155	30.83	59.81	-	-	-	0	59::24	83	TAAAAAAAAAAAAAAAAAAAA/TAAAAAAAAAAAAAAAAAAAAA	100	0::0	0	./.	0	intergenic_region,intergenic_region	MODIFIER,MODIFIER	FIM1_4033-FIM1_4034,FIM1_4033-FIM1_4034	FIM1_4033-FIM1_4034,FIM1_4033-FIM1_4034	FIM1_4033-FIM1_4034,FIM1_4033-FIM1_4034	-1,-1	n.652643_652644insAAAAAAAAAAAAAAAAAAAA,n.652643_652644insAAAAAAAAAAAAAAAAAAAAA	.,.	-1,-1	-1,-1	-	-	-	-
CP015059.1	680635	C	CA	INDEL	PASS	FDHY23,LHP1044	-1	2	0	0	0	2	2	0.5	4	266.5	245	2.3	59.83	-1.949	-2.061	-1.078	37.753	18	67	C/CA	26.87	11	49	C/CA	22.45	intergenic_region	MODIFIER	FIM1_4047-FIM1_4048	FIM1_4047-FIM1_4048	FIM1_4047-FIM1_4048	-1	n.680635_680636insA	.	-1	-1	-	-	-	-
CP015059.1	686031	TAAAAAAAAAAAAAAAA	T	INDEL	PASS	FDHY23,LHP1044	-1	0	0	2	0	2	4	1	4	6153.09	348	23.67	59.77	-0.568	1.72	1.11	92.528	115	135	T/T	85.19	113	125	T/T	90.4	intergenic_region	MODIFIER	FIM1_4050-FIM1_4051	FIM1_4050-FIM1_4051	FIM1_4050-FIM1_4051	-1	n.686032_686047delAAAAAAAAAAAAAAAA	.	-1	-1	-	-	-	-
CP015059.1	686049	A	ATTTTTTTTTTTTTTTT,ATTTTTTTTTTTTTTTTT	INDEL	PASS	FDHY23,LHP1044	-1	2	0	0	0	2	2,2	0.500,0.500	4	12811.3	311	27.55	59.75	-	-	-	0	18::98	116	ATTTTTTTTTTTTTTTT/ATTTTTTTTTTTTTTTTT	100	17::92	109	ATTTTTTTTTTTTTTTT/ATTTTTTTTTTTTTTTTT	100	intergenic_region,intergenic_region	MODIFIER,MODIFIER	FIM1_4050-FIM1_4051,FIM1_4050-FIM1_4051	FIM1_4050-FIM1_4051,FIM1_4050-FIM1_4051	FIM1_4050-FIM1_4051,FIM1_4050-FIM1_4051	-1,-1	n.686049_686050insTTTTTTTTTTTTTTTT,n.686049_686050insTTTTTTTTTTTTTTTTT	.,.	-1,-1	-1,-1	-	-	-	-
CP015059.1	704715	G	T	SNP	PASS	FDHY23,LHP1044	0	0	0	2	0	2	4	1	4	3623.09	84	33.62	59.95	2.01	0.124	-0.115	4.228	41	41	T|T	100	38	40	T|T	95	intergenic_region	MODIFIER	FIM1_4059-FIM1_4060	FIM1_4059-FIM1_4060	FIM1_4059-FIM1_4060	-1	n.704715G>T	.	-1	-1	-	-	-	-
CP015059.1	704718	G	T	SNP	PASS	FDHY23,LHP1044	0	0	0	2	0	2	4	1	4	3799.09	91	33.52	59.96	2.34	-0.059	-0.112	4.328	46	46	T|T	100	40	42	T|T	95.24	intergenic_region	MODIFIER	FIM1_4059-FIM1_4060	FIM1_4059-FIM1_4060	FIM1_4059-FIM1_4060	-1	n.704718G>T	.	-1	-1	-	-	-	-
CP015059.1	704721	G	T	SNP	PASS	FDHY23,LHP1044	0	0	0	2	0	2	4	1	4	4529.09	99	27.36	59.96	-	-	-	0	50	50	T|T	100	48	48	T|T	100	intergenic_region	MODIFIER	FIM1_4059-FIM1_4060	FIM1_4059-FIM1_4060	FIM1_4059-FIM1_4060	-1	n.704721G>T	.	-1	-1	-	-	-	-
CP015059.1	704725	G	T	SNP	PASS	FDHY23,LHP1044	0	0	0	2	0	2	4	1	4	4616.09	103	30.63	59.96	-	-	-	0	54	54	T|T	100	48	48	T|T	100	intergenic_region	MODIFIER	FIM1_4059-FIM1_4060	FIM1_4059-FIM1_4060	FIM1_4059-FIM1_4060	-1	n.704725G>T	.	-1	-1	-	-	-	-
CP015059.1	704734	G	T	SNP	PASS	FDHY23,LHP1044	0	0	0	2	0	2	4	1	4	4743.09	108	31.62	59.96	-	-	-	0	58	58	T|T	100	49	49	T|T	100	intergenic_region	MODIFIER	FIM1_4059-FIM1_4060	FIM1_4059-FIM1_4060	FIM1_4059-FIM1_4060	-1	n.704734G>T	.	-1	-1	-	-	-	-
CP015059.1	705940	TAAAAAAAAAAAAAAAAAAAAAAAAAAA	T	INDEL	PASS	FDHY23,LHP1044	-1	0	0	2	0	2	4	1	4	10480.1	203	28.71	59.03	-	-	-	0	124	124	T/T	100	77	77	T/T	100	intergenic_region	MODIFIER	FIM1_4060-FIM1_4061	FIM1_4060-FIM1_4061	FIM1_4060-FIM1_4061	-1	n.705941_705967delAAAAAAAAAAAAAAAAAAAAAAAAAAA	.	-1	-1	-	-	-	-
CP015059.1	713722	A	AT	INDEL	PASS	LHP1044	-1	1	1	0	0	1	1	0.25	4	180.91	193	3.48	59.82	-0.956	0.211	-1.13	0	0	102	A/A	0	13	52	A/AT	25	frameshift_variant	HIGH	FIM1_4066	FIM1_4066	gnl	0	protein_coding	2024-02-02	-1	1371	-	GO:0000127;GO:0001009;GO:0001021;GO:0016311;GO:0042791;GO:0001041;GO:0000999;GO:0003677;GO:0016791;GO:0006359	-	-
CP015059.1	723963	G	GT	INDEL	PASS	FDHY23,LHP1044	-1	2	0	0	0	2	2	0.5	4	315.5	329	2.46	59.97	0.772	2.57	0.858	0.66	24	77	G/GT	31.17	25	51	G/GT	49.02	intergenic_region	MODIFIER	FIM1_4070-FIM1_4071	FIM1_4070-FIM1_4071	FIM1_4070-FIM1_4071	-1	n.723963_723964insT	.	-1	-1	-	-	-	-
CP015059.1	734332	ATTTTTTTTTTTTTTTTTTTTAGTTATGTTCTTGTTTTT	A	INDEL	PASS	FDHY23,LHP1044	-1	2	0	0	0	2	2	0.5	4	4750.5	400	25.96	59.05	-1.289	0.081	0.019	88.072	73	96	ATTTTTTTTTTTTTTTTTTTTAGTTATGTTCTTGTTTTT/A	76.04	70	87	ATTTTTTTTTTTTTTTTTTTTAGTTATGTTCTTGTTTTT/A	80.46	intergenic_region	MODIFIER	FIM1_4074-FIM1_4075	FIM1_4074-FIM1_4075	FIM1_4074-FIM1_4075	-1	n.734333_734370delTTTTTTTTTTTTTTTTTTTTAGTTATGTTCTTGTTTTT	.	-1	-1	-	-	-	-
CP015059.1	736871	CT	C	INDEL	PASS	FDHY23	-1	1	1	0	0	1	1	0.25	4	208.54	218	2.09	60	1.18	-0.896	0	0.619	26	100	CT/C	26	0	38	CT/CT	0	frameshift_variant	HIGH	FIM1_4076	FIM1_4076	gnl	0	protein_coding	2024-01-01	-1	498	-	-	-	-
CP015059.1	747737	TTTTTTTTTTTTTTTTTTTTTTTTTTTCGGGTTCTTCTTCTTC	T	INDEL	PASS	FDHY23,LHP1044	-1	2	0	0	0	2	2	0.5	4	1093.39	224	6.47	59.03	-1.657	-0.217	0.728	45.503	53	107	TTTTTTTTTTTTTTTTTTTTTTTTTTTCGGGTTCTTCTTCTTC/T	49.53	37	62	TTTTTTTTTTTTTTTTTTTTTTTTTTTCGGGTTCTTCTTCTTC/T	59.68	conservative_inframe_deletion	MODERATE	FIM1_4082	FIM1_4082	gnl	0	protein_coding	2024-01-01	-1	456	-	-	-	-
CP015059.1	747764	C	*,G	SNP	PASS	FDHY23,LHP1044	-1	1	0	1	0	2	3,1	0.750,0.250	4	426.77	192	2.44	59.12	-	-	-	0	110::0	110	*/*	100	59::6	65	*/G	100	missense_variant	MODERATE	FIM1_4082	FIM1_4082	gnl	0	protein_coding	2024-01-01	-1	456	-	-	-	-
CP015059.1	751298	C	CT	INDEL	PASS	FDHY23,LHP1044	-1	2	0	0	0	2	2	0.5	4	349.66	266	2.27	59.66	1.43	-0.721	-0.241	21.701	32	87	C/CT	36.78	18	67	C/CT	26.87	intergenic_region	MODIFIER	FIM1_4084-FIM1_4085	FIM1_4084-FIM1_4085	FIM1_4084-FIM1_4085	-1	n.751298_751299insT	.	-1	-1	-	-	-	-
CP015059.1	780778	T	G	SNP	PASS	FDHY23,LHP1044	0	0	0	2	0	2	4	1	4	6681.13	375	21.91	60	1.23	1.02	0	7.423	181	190	G/G	95.26	103	115	G/G	89.57	intergenic_region	MODIFIER	FIM1_4098-FIM1_4099	FIM1_4098-FIM1_4099	FIM1_4098-FIM1_4099	-1	n.780778T>G	.	-1	-1	-	-	-	-
CP015059.1	891522	CTTT	C,CT	INDEL	PASS	FDHY23,LHP1044	-1	2	0	0	0	2	2,1	0.500,0.250	4	2300.89	392	10.85	59.76	-1.409	-1.19	-0.816	15.19	50::39	126	CTTT/C	70.63	33::35	86	C/CT	79.07	intergenic_region,intergenic_region	MODIFIER,MODIFIER	FIM1_4154-FIM1_4155,FIM1_4154-FIM1_4155	FIM1_4154-FIM1_4155,FIM1_4154-FIM1_4155	FIM1_4154-FIM1_4155,FIM1_4154-FIM1_4155	-1,-1	n.891523_891525delTTT,n.891524_891525delTT	.,.	-1,-1	-1,-1	-	-	-	-
CP015059.1	893890	G	GA,GAA	INDEL	PASS	FDHY23,LHP1044	-1	2	0	0	0	2	2,1	0.500,0.250	4	3381.89	340	14.77	59.86	-0.873	0.355	0	24.01	76::19	122	G/GA	77.87	71::19	107	GA/GAA	84.11	intergenic_region,intergenic_region	MODIFIER,MODIFIER	FIM1_4156-FIM1_4157,FIM1_4156-FIM1_4157	FIM1_4156-FIM1_4157,FIM1_4156-FIM1_4157	FIM1_4156-FIM1_4157,FIM1_4156-FIM1_4157	-1,-1	n.893890_893891insA,n.893890_893891insAA	.,.	-1,-1	-1,-1	-	-	-	-
CP015059.1	904787	G	GCCAGCCA	INDEL	PASS	FDHY23,LHP1044	-1	0	0	2	0	2	4	1	4	7821.13	161	32.28	51.1	-	-	-	0	91	91	GCCAGCCA/GCCAGCCA	100	49	49	GCCAGCCA|GCCAGCCA	100	frameshift_variant&stop_lost&splice_region_variant	HIGH	FIM1_4165	FIM1_4165	gnl	0	protein_coding	2024-01-01	-1	99	-	GO:0005634;GO:0003677;GO:0006334;GO:0006352;GO:0000786	-	KOG3467-Histone H4[B]
CP015059.1	904788	T	TCA	INDEL	PASS	FDHY23,LHP1044	-1	0	0	2	0	2	4	1	4	7801.13	160	34.51	47.45	-	-	-	0	96	96	TCA/TCA	100	58	58	TCA|TCA	100	frameshift_variant&stop_lost&splice_region_variant	HIGH	FIM1_4165	FIM1_4165	gnl	0	protein_coding	2024-01-01	-1	99	-	GO:0005634;GO:0003677;GO:0006334;GO:0006352;GO:0000786	-	KOG3467-Histone H4[B]
CP015059.1	919436	C	CT,CTT	INDEL	PASS	FDHY23,LHP1044	-1	2	0	0	0	2	2,2	0.500,0.500	4	3403.15	351	15.4	59.65	-1.143	-0.708	0.192	6.294	81::35	146	CT/CTT	79.45	50::13	75	CT/CTT	84	intergenic_region,intergenic_region	MODIFIER,MODIFIER	FIM1_4171-FIM1_4172,FIM1_4171-FIM1_4172	FIM1_4171-FIM1_4172,FIM1_4171-FIM1_4172	FIM1_4171-FIM1_4172,FIM1_4171-FIM1_4172	-1,-1	n.919436_919437insT,n.919436_919437insTT	.,.	-1,-1	-1,-1	-	-	-	-
CP015059.1	1052222	C	CTT,CTTT	INDEL	PASS	FDHY23,LHP1044	-1	2	0	0	0	2	2,2	0.500,0.500	4	7649.15	407	34.46	59.73	1.42	1.54	-0.194	0	91::35	135	CTT/CTTT	93.33	61::24	87	CTT/CTTT	97.7	intergenic_region,intergenic_region	MODIFIER,MODIFIER	FIM1_4240-FIM1_4241,FIM1_4240-FIM1_4241	FIM1_4240-FIM1_4241,FIM1_4240-FIM1_4241	FIM1_4240-FIM1_4241,FIM1_4240-FIM1_4241	-1,-1	n.1052222_1052223insTT,n.1052222_1052223insTTT	.,.	-1,-1	-1,-1	-	-	-	-
CP015059.1	1068283	C	CA,CAA	INDEL	PASS	FDHY23,LHP1044	-1	2	0	0	0	2	2,2	0.500,0.500	4	3354.15	288	19.17	59.55	0.276	-0.397	-0.379	1.435	63::17	104	CA/CAA	76.92	40::18	71	CA/CAA	81.69	intergenic_region,intergenic_region	MODIFIER,MODIFIER	FIM1_4249-FIM1_4250,FIM1_4249-FIM1_4250	FIM1_4249-FIM1_4250,FIM1_4249-FIM1_4250	FIM1_4249-FIM1_4250,FIM1_4249-FIM1_4250	-1,-1	n.1068283_1068284insA,n.1068283_1068284insAA	.,.	-1,-1	-1,-1	-	-	-	-
CP015059.1	1076829	A	AG	INDEL	PASS	FDHY23	-1	1	1	0	0	1	1	0.25	4	1374.93	146	20.83	60	1.25	-0.546	0	0	58	66	A/AG	87.88	3	43	A/A	6.98	intergenic_region	MODIFIER	FIM1_4253-FIM1_tRNA148	FIM1_4253-FIM1_tRNA148	FIM1_4253-FIM1_tRNA148	-1	n.1076829_1076830insG	.	-1	-1	-	-	-	-
CP015059.1	1093279	A	G	SNP	PASS	FDHY23,LHP1044	1	2	0	0	0	2	2	0.5	4	1269.46	202	7.93	59.61	0.759	2.28	0.269	18.263	52	96	A/G	54.17	34	64	A|G	53.12	intergenic_region	MODIFIER	FIM1_4261-FIM1_4262	FIM1_4261-FIM1_4262	FIM1_4261-FIM1_4262	-1	n.1093279A>G	.	-1	-1	-	-	-	-
CP015059.1	1093282	A	G	SNP	PASS	FDHY23,LHP1044	1	2	0	0	0	2	2	0.5	4	1393.46	228	7.7	59.64	-0.484	2.95	0.157	22.196	60	110	A/G	54.55	35	71	A|G	49.3	intergenic_region	MODIFIER	FIM1_4261-FIM1_4262	FIM1_4261-FIM1_4262	FIM1_4261-FIM1_4262	-1	n.1093282A>G	.	-1	-1	-	-	-	-
CP015059.1	1127586	C	CT	INDEL	PASS	LHP1044	-1	1	1	0	0	1	1	0.25	4	290.91	364	3.88	60	2.15	-0.865	0	90.164	29	132	C/C	21.97	28	75	C/CT	37.33	intergenic_region	MODIFIER	FIM1_4274-FIM1_4275	FIM1_4274-FIM1_4275	FIM1_4274-FIM1_4275	-1	n.1127586_1127587insT	.	-1	-1	-	-	-	-
CP015059.1	1169788	C	CCT	INDEL	PASS	FDHY23,LHP1044	-1	2	0	0	0	2	2	0.5	4	12777.5	565	29.04	60	0.412	-0.061	0	0.964	226	249	C/CCT	90.76	172	191	C/CCT	90.05	intergenic_region	MODIFIER	FIM1_4297-FIM1_4298	FIM1_4297-FIM1_4298	FIM1_4297-FIM1_4298	-1	n.1169788_1169789insCT	.	-1	-1	-	-	-	-
CP015059.1	1171994	T	TTACCATGTTGAAACCCCAGAAGTTCAACAAAAGACTACTGTATTCACTCCATGGACTGGTACTACTACTGCCACTATTGCCACTGAGTTGTCCACAACTACTGGTGCTGACGGTATCGAAACTGTGAAGACGATC	INDEL	PASS	FDHY23	-1	1	1	0	0	1	1	0.25	4	5202.32	850	17.82	55.58	-	-	-	0	0	292	T/TTACCATGTTGAAACCCCAGAAGTTCAACAAAAGACTACTGTATTCACTCCATGGACTGGTACTACTACTGCCACTATTGCCACTGAGTTGTCCACAACTACTGGTGCTGACGGTATCGAAACTGTGAAGACGATC	0	0	424	T/T	0	disruptive_inframe_insertion	MODERATE	FIM1_4298	FIM1_4298	gnl	0	protein_coding	2024-01-01	-1	3648	-	GO:0031589;GO:0000128;GO:0005576;GO:0009277;GO:0000501;GO:0005537;GO:0031225	-	-
CP015059.1	1172174	T	C	SNP	PASS	FDHY23,LHP1044	1	2	0	0	0	2	2	0.5	4	9430.46	779	12.31	52.38	1.58	0.701	-3.994	27.136	212	491	T/C	43.18	101	275	T/C	36.73	synonymous_variant	LOW	FIM1_4298	FIM1_4298	gnl	0	protein_coding	2024-01-01	-1	3648	-	GO:0031589;GO:0000128;GO:0005576;GO:0009277;GO:0000501;GO:0005537;GO:0031225	-	-
CP015059.1	1173114	A	ATCTTCACGCCATGGACCGGTACTGTCACTGCAACCATCGCTACCGATTTGTCTACCATTACTGGCGCCAATGGTATTGAAACTGTGAAAACGATCTACCACGTCCAGACCCCAGAGGTTGAAGTTGCTACTACAG	INDEL	PASS	FDHY23,LHP1044	-1	0	0	2	0	2	4	1	4	1184.09	26	29.49	33.38	-0.171	-0.359	2.43	0	17	19	ATCTTCACGCCATGGACCGGTACTGTCACTGCAACCATCGCTACCGATTTGTCTACCATTACTGGCGCCAATGGTATTGAAACTGTGAAAACGATCTACCACGTCCAGACCCCAGAGGTTGAAGTTGCTACTACAG/ATCTTCACGCCATGGACCGGTACTGTCACTGCAACCATCGCTACCGATTTGTCTACCATTACTGGCGCCAATGGTATTGAAACTGTGAAAACGATCTACCACGTCCAGACCCCAGAGGTTGAAGTTGCTACTACAG	89.47	7	7	ATCTTCACGCCATGGACCGGTACTGTCACTGCAACCATCGCTACCGATTTGTCTACCATTACTGGCGCCAATGGTATTGAAACTGTGAAAACGATCTACCACGTCCAGACCCCAGAGGTTGAAGTTGCTACTACAG/ATCTTCACGCCATGGACCGGTACTGTCACTGCAACCATCGCTACCGATTTGTCTACCATTACTGGCGCCAATGGTATTGAAACTGTGAAAACGATCTACCACGTCCAGACCCCAGAGGTTGAAGTTGCTACTACAG	100	conservative_inframe_insertion	MODERATE	FIM1_4298	FIM1_4298	gnl	0	protein_coding	2024-01-01	-1	3648	-	GO:0031589;GO:0000128;GO:0005576;GO:0009277;GO:0000501;GO:0005537;GO:0031225	-	-
CP015059.1	1178914	C	CA	INDEL	PASS	FDHY23,LHP1044	-1	2	0	0	0	2	2	0.5	4	431.5	228	2.4	34.88	0.803	0.881	0.503	0	24	107	C/CA	22.43	20	73	C/CA	27.4	intergenic_region	MODIFIER	FIM1_4299-FIM1_4300	FIM1_4299-FIM1_4300	FIM1_4299-FIM1_4300	-1	n.1178914_1178915insA	.	-1	-1	-	-	-	-
CP015059.1	1180083	A	T	SNP	PASS	FDHY23,LHP1044	0	2	0	0	0	2	2	0.5	4	11281.5	820	13.76	42.11	2.15	-1.41	-7.13	4.051	245	504	A/T	48.61	151	316	A/T	47.78	synonymous_variant	LOW	FIM1_4300	FIM1_4300	gnl	0	protein_coding	2024-01-01	-1	1437	-	GO:0005737;GO:0016021;GO:0022857;GO:0055085	-	-
CP015059.1	1182150	C	T	SNP	PASS	FDHY23,LHP1044	1	0	0	2	0	2	4	1	4	19014.1	520	28.72	44.61	-0.539	1.68	-1.53	0	309	310	T/T	99.68	209	209	T/T	100	intergenic_region	MODIFIER	FIM1_4300-FIM1_4301	FIM1_4300-FIM1_4301	FIM1_4300-FIM1_4301	-1	n.1182150C>T	.	-1	-1	-	-	-	-
CP015059.1	1182190	T	C	SNP	PASS	FDHY23,LHP1044	1	0	0	2	0	2	4	1	4	18577.1	506	21.26	40.53	-	-	-	0	302	302	C/C	100	203	203	C/C	100	intergenic_region	MODIFIER	FIM1_4300-FIM1_4301	FIM1_4300-FIM1_4301	FIM1_4300-FIM1_4301	-1	n.1182190T>C	.	-1	-1	-	-	-	-
CP015059.1	1183590	T	C	SNP	PASS	FDHY23,LHP1044	1	2	0	0	0	2	2	0.5	4	5089.46	611	8.34	40.55	3.15	1.97	-5.686	33.623	125	363	T/C	34.44	80	247	T/C	32.39	intergenic_region	MODIFIER	FIM1_4301-FIM1_4303	FIM1_4301-FIM1_4303	FIM1_4301-FIM1_4303	-1	n.1183590T>C	.	-1	-1	-	-	-	-
CP015059.1	1183647	A	G	SNP	PASS	FDHY23,LHP1044	1	2	0	0	0	2	2	0.5	4	8151.46	700	11.64	40.13	0.68	-0.339	-7.135	24.457	188	422	A/G	44.55	120	278	A/G	43.17	intergenic_region	MODIFIER	FIM1_4301-FIM1_4303	FIM1_4301-FIM1_4303	FIM1_4301-FIM1_4303	-1	n.1183647A>G	.	-1	-1	-	-	-	-
CP015059.1	1184649	G	C	SNP	PASS	FDHY23,LHP1044	0	0	0	2	0	2	4	1	4	10359.1	306	33.96	41.13	-0.009	-1.619	2.91	27.916	177	186	C/C	95.16	116	119	C/C	97.48	intergenic_region	MODIFIER	FIM1_4301-FIM1_4303	FIM1_4301-FIM1_4303	FIM1_4301-FIM1_4303	-1	n.1184649G>C	.	-1	-1	-	-	-	-
CP015059.1	1187067	G	A	SNP	PASS	FDHY23,LHP1044	1	2	0	0	0	2	2	0.5	4	4965.46	596	8.35	41.86	0.025	-3.094	-12.33	3.602	147	368	G/A	39.95	94	227	G/A	41.41	intergenic_region	MODIFIER	FIM1_4303-FIM1_4304	FIM1_4303-FIM1_4304	FIM1_4303-FIM1_4304	-1	n.1187067G>A	.	-1	-1	-	-	-	-
CP015059.1	1201455	C	T	SNP	PASS	FDHY23,LHP1044	1	0	0	2	0	2	4	1	4	19588.1	462	34.17	53.47	-1.541	4.27	4.85	15.612	247	255	T|T	96.86	200	204	T|T	98.04	intergenic_region	MODIFIER	FIM1_4314-FIM1_4315	FIM1_4314-FIM1_4315	FIM1_4314-FIM1_4315	-1	n.1201455C>T	.	-1	-1	-	-	-	-
CP015059.1	1201457	T	A	SNP	PASS	FDHY23,LHP1044	0	0	0	2	0	2	4	1	4	19694.1	463	30.69	53.44	-1.661	4.46	4.85	15.501	247	255	A|A	96.86	201	205	A|A	98.05	intergenic_region	MODIFIER	FIM1_4314-FIM1_4315	FIM1_4314-FIM1_4315	FIM1_4314-FIM1_4315	-1	n.1201457T>A	.	-1	-1	-	-	-	-
CP015059.1	1201460	G	A	SNP	PASS	FDHY23,LHP1044	1	0	0	2	0	2	4	1	4	19908.1	464	29.35	53.43	-1.177	3.81	4.15	6.087	250	256	A|A	97.66	203	205	A|A	99.02	intergenic_region	MODIFIER	FIM1_4314-FIM1_4315	FIM1_4314-FIM1_4315	FIM1_4314-FIM1_4315	-1	n.1201460G>A	.	-1	-1	-	-	-	-
CP015059.1	1201483	C	A	SNP	PASS	FDHY23,LHP1044	0	0	0	2	0	2	4	1	4	20020.1	451	31.58	53.34	-	-	-	0	256	256	A|A	100	194	194	A|A	100	intergenic_region	MODIFIER	FIM1_4314-FIM1_4315	FIM1_4314-FIM1_4315	FIM1_4314-FIM1_4315	-1	n.1201483C>A	.	-1	-1	-	-	-	-
CP015059.1	1201488	T	C	SNP	PASS	FDHY23,LHP1044	1	0	0	2	0	2	4	1	4	19844.1	440	28.74	53.31	-	-	-	0	248	248	C|C	100	192	192	C|C	100	intergenic_region	MODIFIER	FIM1_4314-FIM1_4315	FIM1_4314-FIM1_4315	FIM1_4314-FIM1_4315	-1	n.1201488T>C	.	-1	-1	-	-	-	-
CP015059.1	1201516	G	T	SNP	PASS	FDHY23,LHP1044	0	0	0	2	0	2	4	1	4	16989.1	382	26.46	51.57	-0.794	1.62	1.24	4.359	210	210	T|T	100	171	172	T|T	99.42	intergenic_region	MODIFIER	FIM1_4314-FIM1_4315	FIM1_4314-FIM1_4315	FIM1_4314-FIM1_4315	-1	n.1201516G>T	.	-1	-1	-	-	-	-
CP015059.1	1201518	C	T	SNP	PASS	FDHY23,LHP1044	1	0	0	2	0	2	4	1	4	16989.1	375	31.4	51.39	-0.777	1.61	1.23	4.437	206	206	T|T	100	168	169	T|T	99.41	intergenic_region	MODIFIER	FIM1_4314-FIM1_4315	FIM1_4314-FIM1_4315	FIM1_4314-FIM1_4315	-1	n.1201518C>T	.	-1	-1	-	-	-	-
CP015059.1	1201555	A	T	SNP	PASS	FDHY23,LHP1044	0	0	0	2	0	2	4	1	4	9860.09	274	35.35	47.19	-0.917	0.787	1.11	14.172	152	152	T/T	100	120	122	T/T	98.36	intergenic_region	MODIFIER	FIM1_4314-FIM1_4315	FIM1_4314-FIM1_4315	FIM1_4314-FIM1_4315	-1	n.1201555A>T	.	-1	-1	-	-	-	-
CP015059.1	1201570	GGGA	G	INDEL	PASS	FDHY23,LHP1044	-1	0	0	2	0	2	4	1	4	10240.1	254	27.61	45.13	-1.314	0.127	0.882	22.547	127	127	G/G	100	108	111	G/G	97.3	intergenic_region	MODIFIER	FIM1_4314-FIM1_4315	FIM1_4314-FIM1_4315	FIM1_4314-FIM1_4315	-1	n.1201571_1201573delGGA	.	-1	-1	-	-	-	-
CP015059.1	1201756	GT	G	INDEL	PASS	FDHY23,LHP1044	-1	2	0	0	0	2	2	0.5	4	2504.46	208	12.52	39.18	0.326	0.386	-1.951	0	57	120	GT/G	47.5	43	80	GT/G	53.75	intergenic_region	MODIFIER	FIM1_4314-FIM1_4315	FIM1_4314-FIM1_4315	FIM1_4314-FIM1_4315	-1	n.1201757delT	.	-1	-1	-	-	-	-
CP015059.1	1201922	G	A	SNP	PASS	FDHY23,LHP1044	1	2	0	0	0	2	2	0.5	4	10422.5	782	13.36	53.94	-2.181	-0.432	-3.956	0.527	208	440	G/A	47.27	168	340	G/A	49.41	intergenic_region	MODIFIER	FIM1_4314-FIM1_4315	FIM1_4314-FIM1_4315	FIM1_4314-FIM1_4315	-1	n.1201922G>A	.	-1	-1	-	-	-	-
CP015059.1	1201950	G	GAATTAGTGGTAAT	INDEL	PASS	FDHY23,LHP1044	-1	2	0	0	0	2	2	0.5	4	14874.5	850	17.62	54.45	-1.371	0.617	-5.917	1.731	212	485	G/GAATTAGTGGTAAT	43.71	169	359	G/GAATTAGTGGTAAT	47.08	intergenic_region	MODIFIER	FIM1_4314-FIM1_4315	FIM1_4314-FIM1_4315	FIM1_4314-FIM1_4315	-1	n.1201950_1201951insAATTAGTGGTAAT	.	-1	-1	-	-	-	-
CP015059.1	1207956	AAGGAGAATTAGTG	A	INDEL	PASS	FDHY23,LHP1044	-1	2	0	0	0	2	2	0.5	4	21241.5	993	21.52	57.61	2.92	3.01	-3.173	10.71	345	598	AAGGAGAATTAGTG/A	57.69	195	389	AAGGAGAATTAGTG/A	50.13	intergenic_region	MODIFIER	FIM1_4315-CHR_END	FIM1_4315-CHR_END	FIM1_4315-CHR_END	-1	n.1207957_1207969delAGGAGAATTAGTG	.	-1	-1	-	-	-	-
CP015059.1	1207999	T	A	SNP	PASS	FDHY23,LHP1044	0	2	0	0	0	2	2	0.5	4	19207.5	944	20.43	59.03	0.2	-0.834	-3.332	13.197	403	587	T/A	68.65	210	353	T/A	59.49	intergenic_region	MODIFIER	FIM1_4315-CHR_END	FIM1_4315-CHR_END	FIM1_4315-CHR_END	-1	n.1207999T>A	.	-1	-1	-	-	-	-
CP015059.1	1208097	GAA	G,GA	INDEL	PASS	FDHY23,LHP1044	-1	2	0	0	0	2	2,2	0.500,0.500	4	23721.1	678	25.41	60	0.379	1.64	0	0	357::61	423	G/GA	98.82	155::50	210	G/GA	97.62	intergenic_region,intergenic_region	MODIFIER,MODIFIER	FIM1_4315-CHR_END,FIM1_4315-CHR_END	FIM1_4315-CHR_END,FIM1_4315-CHR_END	FIM1_4315-CHR_END,FIM1_4315-CHR_END	-1,-1	n.1208098_1208099delAA,n.1208099delA	.,.	-1,-1	-1,-1	-	-	-	-
CP015059.1	1208107	A	C	SNP	PASS	FDHY23,LHP1044	0	2	0	0	0	2	2	0.5	4	17407.5	665	26.26	60	-1.966	3.98	0	7.921	361	444	A/C	81.31	161	219	A/C	73.52	intergenic_region	MODIFIER	FIM1_4315-CHR_END	FIM1_4315-CHR_END	FIM1_4315-CHR_END	-1	n.1208107A>C	.	-1	-1	-	-	-	-
CP015059.1	1208152	TGCGGGG	T	INDEL	PASS	FDHY23,LHP1044	-1	2	0	0	0	2	2	0.5	4	15151.1	574	28.06	60	-3.831	4.43	0	30.374	318	355	TGCGGGG/T	89.58	160	185	TGCGGGG/T	86.49	intergenic_region	MODIFIER	FIM1_4315-CHR_END	FIM1_4315-CHR_END	FIM1_4315-CHR_END	-1	n.1208153_1208158delGCGGGG	.	-1	-1	-	-	-	-
CP015059.1	1208160	G	T	SNP	PASS	FDHY23,LHP1044	0	2	0	0	0	2	2	0.5	4	20880.5	557	33.4	60	-2.649	3.58	0	49.024	333	365	G|T	91.23	167	191	G|T	87.43	intergenic_region	MODIFIER	FIM1_4315-CHR_END	FIM1_4315-CHR_END	FIM1_4315-CHR_END	-1	n.1208160G>T	.	-1	-1	-	-	-	-
CP015059.1	1208163	G	T	SNP	PASS	FDHY23,LHP1044	0	2	0	0	0	2	2	0.5	4	20974.5	553	30.2	60	-2.267	-3.118	0	49.657	331	363	G|T	91.18	166	189	G|T	87.83	intergenic_region	MODIFIER	FIM1_4315-CHR_END	FIM1_4315-CHR_END	FIM1_4315-CHR_END	-1	n.1208163G>T	.	-1	-1	-	-	-	-
CP015059.1	1208168	G	GCC	INDEL	PASS	FDHY23,LHP1044	-1	2	0	0	0	2	2	0.5	4	21449.5	559	31.98	60	-1.428	5.02	0	52.366	331	367	G|GCC	90.19	166	191	G|GCC	86.91	intergenic_region	MODIFIER	FIM1_4315-CHR_END	FIM1_4315-CHR_END	FIM1_4315-CHR_END	-1	n.1208168_1208169insCC	.	-1	-1	-	-	-	-
CP015059.1	1208185	T	C	SNP	PASS	FDHY23,LHP1044	1	2	0	0	0	2	2	0.5	4	20338.5	523	28.65	60	0.217	3.01	0	37.316	316	341	T|C	92.67	160	182	T|C	87.91	intergenic_region	MODIFIER	FIM1_4315-CHR_END	FIM1_4315-CHR_END	FIM1_4315-CHR_END	-1	n.1208185T>C	.	-1	-1	-	-	-	-
CP015059.1	1208203	A	T	SNP	PASS	FDHY23,LHP1044	0	2	0	0	0	2	2	0.5	4	19015.5	538	25.65	60	0.624	5.24	0	5.668	296	348	A|T	85.06	144	189	A|T	76.19	intergenic_region	MODIFIER	FIM1_4315-CHR_END	FIM1_4315-CHR_END	FIM1_4315-CHR_END	-1	n.1208203A>T	.	-1	-1	-	-	-	-
CP015059.1	1208218	A	T	SNP	PASS	FDHY23,LHP1044	0	2	0	0	0	2	2	0.5	4	16934.5	531	32.01	60	2.5	3.61	0	7.582	277	341	A|T	81.23	130	188	A|T	69.15	intergenic_region	MODIFIER	FIM1_4315-CHR_END	FIM1_4315-CHR_END	FIM1_4315-CHR_END	-1	n.1208218A>T	.	-1	-1	-	-	-	-
CP015059.1	1208271	A	AAGAGGGAGG	INDEL	PASS	FDHY23,LHP1044	-1	2	0	0	0	2	2	0.5	4	17411.5	668	29.26	58.42	-2.344	-1.576	0	20.388	265	389	A/AAGAGGGAGG	68.12	113	206	A/AAGAGGGAGG	54.85	intergenic_region	MODIFIER	FIM1_4315-CHR_END	FIM1_4315-CHR_END	FIM1_4315-CHR_END	-1	n.1208271_1208272insAGAGGGAGG	.	-1	-1	-	-	-	-
CP015059.1	1208297	C	T	SNP	PASS	FDHY23,LHP1044	1	2	0	0	0	2	2	0.5	4	19068.5	790	25.42	58.9	-0.427	-2.57	0	37.347	332	483	C|T	68.74	147	267	C|T	55.06	intergenic_region	MODIFIER	FIM1_4315-CHR_END	FIM1_4315-CHR_END	FIM1_4315-CHR_END	-1	n.1208297C>T	.	-1	-1	-	-	-	-
CP015059.1	1208321	T	A	SNP	PASS	FDHY23,LHP1044	0	2	0	0	0	2	2	0.5	4	17566.5	793	23.58	58.38	2.23	0.329	-0.845	31.08	298	473	T|A	63	137	272	T|A	50.37	intergenic_region	MODIFIER	FIM1_4315-CHR_END	FIM1_4315-CHR_END	FIM1_4315-CHR_END	-1	n.1208321T>A	.	-1	-1	-	-	-	-
CP015059.1	1208322	G	T	SNP	PASS	FDHY23,LHP1044	0	2	0	0	0	2	2	0.5	4	17390.5	793	23.31	58.41	1.89	0.287	-0.854	31.08	298	474	G|T	62.87	137	272	G|T	50.37	intergenic_region	MODIFIER	FIM1_4315-CHR_END	FIM1_4315-CHR_END	FIM1_4315-CHR_END	-1	n.1208322G>T	.	-1	-1	-	-	-	-
CP015059.1	1208331	G	A	SNP	PASS	FDHY23,LHP1044	1	2	0	0	0	2	2	0.5	4	16861.5	766	22.91	58.86	2.21	1.03	-2.737	31.258	290	467	G|A	62.1	131	269	G|A	48.7	intergenic_region	MODIFIER	FIM1_4315-CHR_END	FIM1_4315-CHR_END	FIM1_4315-CHR_END	-1	n.1208331G>A	.	-1	-1	-	-	-	-
CP015059.1	1208339	T	A	SNP	PASS	FDHY23,LHP1044	0	2	0	0	0	2	2	0.5	4	12855.3	705	19.96	58.76	7.54	1.32	-2.923	37.938	206	387	T/A	53.23	116	257	T/A	45.14	intergenic_region	MODIFIER	FIM1_4315-CHR_END	FIM1_4315-CHR_END	FIM1_4315-CHR_END	-1	n.1208339T>A	.	-1	-1	-	-	-	-
CP015059.1	1208340	G	T	SNP	PASS	FDHY23,LHP1044	0	2	0	0	0	2	2	0.5	4	12662.3	705	19.45	58.76	6.13	1.4	-1.532	30.982	206	391	G/T	52.69	116	260	G|T	44.62	intergenic_region	MODIFIER	FIM1_4315-CHR_END	FIM1_4315-CHR_END	FIM1_4315-CHR_END	-1	n.1208340G>T	.	-1	-1	-	-	-	-
CP015059.1	1208342	G	A	SNP	PASS	FDHY23,LHP1044	1	2	0	0	0	2	2	0.5	4	13536.5	700	20.89	58.75	6.41	1.21	-1.532	31.125	206	391	G/A	52.69	115	257	G/A	44.75	intergenic_region	MODIFIER	FIM1_4315-CHR_END	FIM1_4315-CHR_END	FIM1_4315-CHR_END	-1	n.1208342G>A	.	-1	-1	-	-	-	-
CP015059.1	1208345	G	A	SNP	PASS	FDHY23,LHP1044	1	2	0	0	0	2	2	0.5	4	11695.5	681	18.25	58.78	5.9	0.361	-2.909	38.273	208	390	G/A	53.33	115	251	G|A	45.82	intergenic_region	MODIFIER	FIM1_4315-CHR_END	FIM1_4315-CHR_END	FIM1_4315-CHR_END	-1	n.1208345G>A	.	-1	-1	-	-	-	-
CP015059.1	1208348	T	A	SNP	PASS	FDHY23,LHP1044	0	2	0	0	0	2	2	0.5	4	12340.3	680	19.25	58.78	4.46	-0.091	-1.56	28.961	206	394	T/A	52.28	113	247	T|A	45.75	intergenic_region	MODIFIER	FIM1_4315-CHR_END	FIM1_4315-CHR_END	FIM1_4315-CHR_END	-1	n.1208348T>A	.	-1	-1	-	-	-	-
CP015059.1	1208350	A	AG	INDEL	PASS	FDHY23,LHP1044	-1	2	0	0	0	2	2	0.5	4	11542.5	680	17.9	58.78	4.86	-0.155	-1.596	26.74	207	399	A/AG	51.88	111	246	A|AG	45.12	intergenic_region	MODIFIER	FIM1_4315-CHR_END	FIM1_4315-CHR_END	FIM1_4315-CHR_END	-1	n.1208350_1208351insG	.	-1	-1	-	-	-	-
CP015059.1	1208354	T	A	SNP	PASS	FDHY23,LHP1044	0	2	0	0	0	2	2	0.5	4	12799.5	674	19.78	58.8	4.9	-0.7	-2.95	24.866	215	410	T/A	52.44	107	237	T/A	45.15	intergenic_region	MODIFIER	FIM1_4315-CHR_END	FIM1_4315-CHR_END	FIM1_4315-CHR_END	-1	n.1208354T>A	.	-1	-1	-	-	-	-
CP015059.1	1208364	G	A	SNP	PASS	FDHY23,LHP1044	1	2	0	0	0	2	2	0.5	4	11605.5	647	18.69	59.07	4.23	-2.15	-3.027	15.785	190	386	G/A	49.22	102	235	G/A	43.4	intergenic_region	MODIFIER	FIM1_4315-CHR_END	FIM1_4315-CHR_END	FIM1_4315-CHR_END	-1	n.1208364G>A	.	-1	-1	-	-	-	-
CP015059.1	1208366	A	AAG	INDEL	PASS	FDHY23,LHP1044	-1	2	0	0	0	2	2	0.5	4	11578.5	643	18.44	59.13	3.16	-1.918	-1.872	9.879	187	390	A|AAG	47.95	102	238	A|AAG	42.86	intergenic_region	MODIFIER	FIM1_4315-CHR_END	FIM1_4315-CHR_END	FIM1_4315-CHR_END	-1	n.1208366_1208367insAG	.	-1	-1	-	-	-	-
CP015059.1	1208376	TATAG	T	INDEL	PASS	FDHY23,LHP1044	-1	2	0	0	0	2	2	0.5	4	8218.09	626	13.61	59.54	4.08	-2.463	-3.143	3.349	157	372	TATAG/T	42.2	85	232	TATAG/T	36.64	intergenic_region	MODIFIER	FIM1_4315-CHR_END	FIM1_4315-CHR_END	FIM1_4315-CHR_END	-1	n.1208377_1208380delATAG	.	-1	-1	-	-	-	-
CP015059.1	1208383	G	GCAGTT	INDEL	PASS	FDHY23,LHP1044	-1	2	0	0	0	2	2	0.5	4	9830.5	622	15.88	59.76	6.89	-0.704	-3.365	3.342	160	379	G/GCAGTT	42.22	93	240	G/GCAGTT	38.75	intergenic_region	MODIFIER	FIM1_4315-CHR_END	FIM1_4315-CHR_END	FIM1_4315-CHR_END	-1	n.1208383_1208384insCAGTT	.	-1	-1	-	-	-	-
CP015059.1	1208385	TA	T	INDEL	PASS	FDHY23,LHP1044	-1	2	0	0	0	2	2	0.5	4	9790.46	615	16	59.76	7.41	-3.17	-3.483	1.831	151	375	TA/T	40.27	88	237	TA/T	37.13	intergenic_region	MODIFIER	FIM1_4315-CHR_END	FIM1_4315-CHR_END	FIM1_4315-CHR_END	-1	n.1208386delA	.	-1	-1	-	-	-	-
CP015059.1	1208387	A	G	SNP	PASS	FDHY23,LHP1044	1	2	0	0	0	2	2	0.5	4	8957.46	616	14.61	59.76	9.23	-3.415	-3.452	1.831	152	376	A/G	40.43	89	237	A/G	37.55	intergenic_region	MODIFIER	FIM1_4315-CHR_END	FIM1_4315-CHR_END	FIM1_4315-CHR_END	-1	n.1208387A>G	.	-1	-1	-	-	-	-
CP015059.1	1208397	GC	G	INDEL	PASS	FDHY23,LHP1044	-1	2	0	0	0	2	2	0.5	4	8290.46	601	13.79	59.75	6.9	-3.362	-3.774	1.878	136	362	GC|G	37.57	80	239	GC|G	33.47	intergenic_region	MODIFIER	FIM1_4315-CHR_END	FIM1_4315-CHR_END	FIM1_4315-CHR_END	-1	n.1208398delC	.	-1	-1	-	-	-	-
CP015059.1	1208399	A	ATG	INDEL	PASS	FDHY23,LHP1044	-1	2	0	0	0	2	2	0.5	4	7942.5	603	13.17	59.75	4.79	-3.016	-3.245	2.621	134	361	A/ATG	37.12	79	242	A/ATG	32.64	intergenic_region	MODIFIER	FIM1_4315-CHR_END	FIM1_4315-CHR_END	FIM1_4315-CHR_END	-1	n.1208399_1208400insTG	.	-1	-1	-	-	-	-
CP015059.1	1208402	T	G	SNP	PASS	FDHY23,LHP1044	0	2	0	0	0	2	2	0.5	4	7589.5	589	12.93	59.75	6.02	-3.269	-3.918	2.641	122	345	T/G	35.36	77	242	T/G	31.82	intergenic_region	MODIFIER	FIM1_4315-CHR_END	FIM1_4315-CHR_END	FIM1_4315-CHR_END	-1	n.1208402T>G	.	-1	-1	-	-	-	-
CP015059.1	1208411	A	AG	INDEL	PASS	FDHY23,LHP1044	-1	2	0	0	0	2	2	0.5	4	6758.5	594	11.71	59.7	6.17	-4.6	-3.653	0.567	110	339	A|AG	32.45	76	238	A|AG	31.93	intergenic_region	MODIFIER	FIM1_4315-CHR_END	FIM1_4315-CHR_END	FIM1_4315-CHR_END	-1	n.1208411_1208412insG	.	-1	-1	-	-	-	-
CP015059.1	1208417	GT	G	INDEL	PASS	FDHY23,LHP1044	-1	2	0	0	0	2	2	0.5	4	6281.46	596	10.87	59.67	4.95	-4.059	-4.065	1.201	104	340	GT|G	30.59	72	238	GT|G	30.25	intergenic_region	MODIFIER	FIM1_4315-CHR_END	FIM1_4315-CHR_END	FIM1_4315-CHR_END	-1	n.1208418delT	.	-1	-1	-	-	-	-
CP015059.1	1208427	T	TGC	INDEL	PASS	FDHY23,LHP1044	-1	2	0	0	0	2	2	0.5	4	4770.5	577	8.6	59.63	3.83	-3.067	-4.383	0.601	84	327	T|TGC	25.69	62	228	T|TGC	27.19	intergenic_region	MODIFIER	FIM1_4315-CHR_END	FIM1_4315-CHR_END	FIM1_4315-CHR_END	-1	n.1208427_1208428insGC	.	-1	-1	-	-	-	-
CP015059.1	1208429	AAG	A	INDEL	PASS	FDHY23,LHP1044	-1	2	0	0	0	2	2	0.5	4	4674.46	567	8.56	59.62	4.54	-2.489	-4.52	0.615	74	319	AAG|A	23.2	59	227	AAG|A	25.99	intergenic_region	MODIFIER	FIM1_4315-CHR_END	FIM1_4315-CHR_END	FIM1_4315-CHR_END	-1	n.1208430_1208431delAG	.	-1	-1	-	-	-	-
CP015059.1	1208435	G	A	SNP	PASS	FDHY23,LHP1044	1	2	0	0	0	2	2	0.5	4	4323.46	553	8.1	59.62	4.89	-1.903	-4.492	0.619	68	313	G|A	21.73	58	221	G|A	26.24	intergenic_region	MODIFIER	FIM1_4315-CHR_END	FIM1_4315-CHR_END	FIM1_4315-CHR_END	-1	n.1208435G>A	.	-1	-1	-	-	-	-
CP015059.1	1208440	G	A	SNP	PASS	FDHY23,LHP1044	1	2	0	0	0	2	2	0.5	4	3894.46	522	7.74	59.63	4.7	0.022	-4.643	0	54	287	G|A	18.82	54	216	G|A	25	intergenic_region	MODIFIER	FIM1_4315-CHR_END	FIM1_4315-CHR_END	FIM1_4315-CHR_END	-1	n.1208440G>A	.	-1	-1	-	-	-	-
CP015059.1	1208444	A	G	SNP	PASS	FDHY23,LHP1044	1	2	0	0	0	2	2	0.5	4	3810.46	498	7.67	59.73	4.7	-0.793	-4.775	0	45	280	A|G	16.07	52	217	A|G	23.96	intergenic_region	MODIFIER	FIM1_4315-CHR_END	FIM1_4315-CHR_END	FIM1_4315-CHR_END	-1	n.1208444A>G	.	-1	-1	-	-	-	-
CP015059.1	1208445	G	A	SNP	PASS	FDHY23,LHP1044	1	2	0	0	0	2	2	0.5	4	3842.46	498	7.73	59.73	2.89	-0.815	-4.822	0.663	47	281	G|A	16.73	51	216	G|A	23.61	intergenic_region	MODIFIER	FIM1_4315-CHR_END	FIM1_4315-CHR_END	FIM1_4315-CHR_END	-1	n.1208445G>A	.	-1	-1	-	-	-	-
CP015059.1	1208452	G	T	SNP	PASS	FDHY23,LHP1044	0	2	0	0	0	2	2	0.5	4	3752.46	522	7.22	59.99	1.81	-1.411	0	6.087	66	298	G|T	22.15	60	222	G|T	27.03	intergenic_region	MODIFIER	FIM1_4315-CHR_END	FIM1_4315-CHR_END	FIM1_4315-CHR_END	-1	n.1208452G>T	.	-1	-1	-	-	-	-
CP015059.1	1208481	A	G	SNP	PASS	FDHY23,LHP1044	1	2	0	0	0	2	2	0.5	4	1280.46	463	2.8	60	2.11	1.27	0	10.494	39	267	A|G	14.61	23	191	A|G	12.04	intergenic_region	MODIFIER	FIM1_4315-CHR_END	FIM1_4315-CHR_END	FIM1_4315-CHR_END	-1	n.1208481A>G	.	-1	-1	-	-	-	-
CP015059.1	1208500	G	A	SNP	PASS	FDHY23,LHP1044	1	2	0	0	0	2	2	0.5	4	951.46	434	2.22	60	2.03	-1.629	0	13.611	26	245	G|A	10.61	24	184	G|A	13.04	intergenic_region	MODIFIER	FIM1_4315-CHR_END	FIM1_4315-CHR_END	FIM1_4315-CHR_END	-1	n.1208500G>A	.	-1	-1	-	-	-	-
CP015059.1	1208583	T	C	SNP	PASS	FDHY23,LHP1044	1	2	0	0	0	2	2	0.5	4	6887.46	549	13.3	56.78	1.05	0.63	-8.751	0.547	105	304	T/C	34.54	81	214	T/C	37.85	intergenic_region	MODIFIER	FIM1_4315-CHR_END	FIM1_4315-CHR_END	FIM1_4315-CHR_END	-1	n.1208583T>C	.	-1	-1	-	-	-	-
CP015059.1	1208586	G	A	SNP	PASS	FDHY23,LHP1044	1	2	0	0	0	2	2	0.5	4	2445.46	554	4.68	56.73	0.103	-1.058	-1.159	23.02	69	310	G/A	22.26	42	213	G/A	19.72	intergenic_region	MODIFIER	FIM1_4315-CHR_END	FIM1_4315-CHR_END	FIM1_4315-CHR_END	-1	n.1208586G>A	.	-1	-1	-	-	-	-
CP015059.1	1208587	A	G	SNP	PASS	FDHY23,LHP1044	1	2	0	0	0	2	2	0.5	4	7112.46	557	13.5	56.75	-0.935	1.34	-9.089	0	112	311	A/G	36.01	84	216	A/G	38.89	intergenic_region	MODIFIER	FIM1_4315-CHR_END	FIM1_4315-CHR_END	FIM1_4315-CHR_END	-1	n.1208587A>G	.	-1	-1	-	-	-	-
CP015059.1	1208615	A	AGG	INDEL	PASS	FDHY23,LHP1044	-1	2	0	0	0	2	2	0.5	4	5428.5	626	9.49	56.95	-0.852	1.32	1.11	18.223	105	339	A/AGG	30.97	60	233	A/AGG	25.75	intergenic_region	MODIFIER	FIM1_4315-CHR_END	FIM1_4315-CHR_END	FIM1_4315-CHR_END	-1	n.1208615_1208616insGG	.	-1	-1	-	-	-	-
CP015059.1	1208618	GAGGAAAGAGT	G	INDEL	PASS	FDHY23,LHP1044	-1	2	0	0	0	2	2	0.5	4	2147.46	696	3.4	57.21	2.2	2.09	-11.21	26.497	43	378	GAGGAAAGAGT/G	11.38	44	254	GAGGAAAGAGT/G	17.32	intergenic_region	MODIFIER	FIM1_4315-CHR_END	FIM1_4315-CHR_END	FIM1_4315-CHR_END	-1	n.1208619_1208628delAGGAAAGAGT	.	-1	-1	-	-	-	-
CP015059.1	1208632	GGGGAGGGGAGAGA	G	INDEL	PASS	FDHY23,LHP1044	-1	2	0	0	0	2	2	0.5	4	2505.46	826	3.29	57.7	-3.3	-3.265	-10.93	20.46	49	461	GGGGAGGGGAGAGA/G	10.63	48	300	GGGGAGGGGAGAGA/G	16	intergenic_region	MODIFIER	FIM1_4315-CHR_END	FIM1_4315-CHR_END	FIM1_4315-CHR_END	-1	n.1208633_1208645delGGGAGGGGAGAGA	.	-1	-1	-	-	-	-
CP015059.1	1208642	G	A	SNP	PASS	FDHY23,LHP1044	1	2	0	0	0	2	2	0.5	4	7473.09	769	12.21	57.59	-3.916	-0.318	-7.686	9.37	176	385	G/A	45.71	89	227	G/A	39.21	intergenic_region	MODIFIER	FIM1_4315-CHR_END	FIM1_4315-CHR_END	FIM1_4315-CHR_END	-1	n.1208642G>A	.	-1	-1	-	-	-	-
CP015059.1	1208646	G	C	SNP	PASS	FDHY23,LHP1044	0	2	0	0	0	2	2	0.5	4	10743.5	811	14.44	57.7	-0.663	-0.035	0.78	0.535	188	449	G|C	41.87	98	295	G/C	33.22	intergenic_region	MODIFIER	FIM1_4315-CHR_END	FIM1_4315-CHR_END	FIM1_4315-CHR_END	-1	n.1208646G>C	.	-1	-1	-	-	-	-
CP015059.1	1208648	AGT	A	INDEL	PASS	FDHY23,LHP1044	-1	2	0	0	0	2	2	0.5	4	2245.5	946	2.61	57.91	3.77	-3.188	-11.23	20.351	57	521	AGT/A	10.94	50	340	AGT/A	14.71	intergenic_region	MODIFIER	FIM1_4315-CHR_END	FIM1_4315-CHR_END	FIM1_4315-CHR_END	-1	n.1208649_1208650delGT	.	-1	-1	-	-	-	-
CP015059.1	1208652	AGGTTGGTTAGAGAGAG	A	INDEL	PASS	FDHY23,LHP1044	-1	2	0	0	0	2	2	0.5	4	2278.46	945	2.65	57.9	2.24	-	-11.22	20.282	57	520	AGGTTGGTTAGAGAGAG/A	10.96	50	339	AGGTTGGTTAGAGAGAG/A	14.75	intergenic_region	MODIFIER	FIM1_4315-CHR_END	FIM1_4315-CHR_END	FIM1_4315-CHR_END	-1	n.1208653_1208668delGGTTGGTTAGAGAGAG	.	-1	-1	-	-	-	-
CP015059.1	1208660	TAG	T	INDEL	PASS	FDHY23,LHP1044	-1	2	0	0	0	2	2	0.5	4	8797.09	895	12.44	57.81	0.973	1.34	-7.708	9.226	204	436	TAG/T	46.79	110	271	TAG/T	40.59	intergenic_region	MODIFIER	FIM1_4315-CHR_END	FIM1_4315-CHR_END	FIM1_4315-CHR_END	-1	n.1208661_1208662delAG	.	-1	-1	-	-	-	-
CP015059.1	1208670	CAT	C	INDEL	PASS	FDHY23,LHP1044	-1	2	0	0	0	2	2	0.5	4	12142.5	922	14.44	57.96	-1.807	2.43	0.966	0	211	511	CAT|C	41.29	112	330	CAT|C	33.94	intergenic_region	MODIFIER	FIM1_4315-CHR_END	FIM1_4315-CHR_END	FIM1_4315-CHR_END	-1	n.1208671_1208672delAT	.	-1	-1	-	-	-	-
CP015059.1	1208674	C	G	SNP	PASS	FDHY23,LHP1044	0	2	0	0	0	2	2	0.5	4	12211.5	928	14.52	57.96	-2.644	4.3	1.03	0	214	509	C|G	42.04	114	332	C|G	34.34	intergenic_region	MODIFIER	FIM1_4315-CHR_END	FIM1_4315-CHR_END	FIM1_4315-CHR_END	-1	n.1208674C>G	.	-1	-1	-	-	-	-
CP015059.1	1208676	C	T	SNP	PASS	FDHY23,LHP1044	1	2	0	0	0	2	2	0.5	4	2541.46	947	3.02	57.95	4.48	-2.109	-10.86	22.466	60	510	C/T	11.76	54	331	C/T	16.31	intergenic_region	MODIFIER	FIM1_4315-CHR_END	FIM1_4315-CHR_END	FIM1_4315-CHR_END	-1	n.1208676C>T	.	-1	-1	-	-	-	-
CP015059.1	1208691	T	G	SNP	PASS	FDHY23,LHP1044	0	2	0	0	0	2	2	0.5	4	17464.5	1009	21.14	57.13	2.53	-1.688	-7.193	16.532	275	504	T|G	54.56	161	322	T|G	50	intergenic_region	MODIFIER	FIM1_4315-CHR_END	FIM1_4315-CHR_END	FIM1_4315-CHR_END	-1	n.1208691T>G	.	-1	-1	-	-	-	-
CP015059.1	1208694	G	A	SNP	PASS	FDHY23,LHP1044	1	2	0	0	0	2	2	0.5	4	17638.5	1017	21.25	57.16	0.48	-2.073	-6.9	18.18	278	507	G|A	54.83	164	323	G|A	50.77	intergenic_region	MODIFIER	FIM1_4315-CHR_END	FIM1_4315-CHR_END	FIM1_4315-CHR_END	-1	n.1208694G>A	.	-1	-1	-	-	-	-
CP015059.1	1208716	T	C	SNP	PASS	FDHY23,LHP1044	1	2	0	0	0	2	2	0.5	4	2925.46	1020	3.57	57.01	5.38	-5.497	-11.58	21.867	66	493	T|C	13.39	53	326	T|C	16.26	intergenic_region	MODIFIER	FIM1_4315-CHR_END	FIM1_4315-CHR_END	FIM1_4315-CHR_END	-1	n.1208716T>C	.	-1	-1	-	-	-	-
CP015059.1	1208772	A	C	SNP	PASS	FDHY23,LHP1044	0	2	0	0	0	2	2	0.5	4	1724.46	779	2.97	56.54	-0.723	-3.866	2.07	3.862	52	350	A|C	14.86	30	230	A|C	13.04	intergenic_region	MODIFIER	FIM1_4315-CHR_END	FIM1_4315-CHR_END	FIM1_4315-CHR_END	-1	n.1208772A>C	.	-1	-1	-	-	-	-
CP015059.1	1208778	T	G	SNP	PASS	FDHY23,LHP1044	0	2	0	0	0	2	2	0.5	4	1552.46	779	2.66	56.73	-0.263	-4.059	1.93	7.187	46	350	T|G	13.14	26	234	T|G	11.11	intergenic_region	MODIFIER	FIM1_4315-CHR_END	FIM1_4315-CHR_END	FIM1_4315-CHR_END	-1	n.1208778T>G	.	-1	-1	-	-	-	-
CP015059.1	1208797	A	G	SNP	PASS	FDHY23,LHP1044	1	2	0	0	0	2	2	0.5	4	3698.46	858	6.57	54.52	0.122	-1.267	-6.764	0	65	325	A|G	20	44	238	A|G	18.49	intergenic_region	MODIFIER	FIM1_4315-CHR_END	FIM1_4315-CHR_END	FIM1_4315-CHR_END	-1	n.1208797A>G	.	-1	-1	-	-	-	-
CP015059.1	1208817	T	C	SNP	PASS	FDHY23,LHP1044	1	2	0	0	0	2	2	0.5	4	2777.46	870	4.81	54.9	-2.486	2.16	-6.821	1.418	65	330	T|C	19.7	45	247	T|C	18.22	intergenic_region	MODIFIER	FIM1_4315-CHR_END	FIM1_4315-CHR_END	FIM1_4315-CHR_END	-1	n.1208817T>C	.	-1	-1	-	-	-	-
CP015059.1	1208884	T	C,G	SNP	PASS	FDHY23,LHP1044	-1	2	0	0	0	2	1,1	0.250,0.250	4	4535.45	893	6.39	55.56	1.55	-2.196	-12.19	8.629	88::63	406	T/C	37.19	52::50	304	T/G	33.55	intergenic_region,intergenic_region	MODIFIER,MODIFIER	FIM1_4315-CHR_END,FIM1_4315-CHR_END	FIM1_4315-CHR_END,FIM1_4315-CHR_END	FIM1_4315-CHR_END,FIM1_4315-CHR_END	-1,-1	n.1208884T>C,n.1208884T>G	.,.	-1,-1	-1,-1	-	-	-	-
CP015059.1	1208887	G	C,T	SNP	PASS	FDHY23,LHP1044	-1	2	0	0	0	2	1,1	0.250,0.250	4	4609.45	893	6.47	55.4	2.38	-1.524	-12.48	9.897	83::68	407	G/C	37.1	51::56	305	G/T	35.08	intergenic_region,intergenic_region	MODIFIER,MODIFIER	FIM1_4315-CHR_END,FIM1_4315-CHR_END	FIM1_4315-CHR_END,FIM1_4315-CHR_END	FIM1_4315-CHR_END,FIM1_4315-CHR_END	-1,-1	n.1208887G>C,n.1208887G>T	.,.	-1,-1	-1,-1	-	-	-	-
CP015059.1	1208912	C	T	SNP	PASS	FDHY23,LHP1044	1	2	0	0	0	2	2	0.5	4	2730.46	902	3.55	55.16	-0.355	3.77	1.17	39.239	67	429	C/T	15.62	43	341	C/T	12.61	intergenic_region	MODIFIER	FIM1_4315-CHR_END	FIM1_4315-CHR_END	FIM1_4315-CHR_END	-1	n.1208912C>T	.	-1	-1	-	-	-	-
CP015059.1	1209049	T	C	SNP	PASS	FDHY23	1	1	1	0	0	1	1	0.25	4	9871.88	1030	19.21	50.23	-3.092	3.81	-10.67	10.685	268	514	T/C	52.14	0	99	T/T	0	intergenic_region	MODIFIER	FIM1_4315-CHR_END	FIM1_4315-CHR_END	FIM1_4315-CHR_END	-1	n.1209049T>C	.	-1	-1	-	-	-	-
CP015059.1	1209069	A	T	SNP	PASS	FDHY23	0	1	1	0	0	1	1	0.25	4	8911.88	989	18.68	50.47	0.036	4.74	-8.531	30.039	223	477	A/T	46.75	0	99	A/A	0	intergenic_region	MODIFIER	FIM1_4315-CHR_END	FIM1_4315-CHR_END	FIM1_4315-CHR_END	-1	n.1209069A>T	.	-1	-1	-	-	-	-
CP015059.1	1209070	C	T	SNP	PASS	FDHY23	1	1	1	0	0	1	1	0.25	4	9405.88	984	19.68	50.47	-2.951	5.17	-9.875	16.629	231	478	C/T	48.33	0	99	C/C	0	intergenic_region	MODIFIER	FIM1_4315-CHR_END	FIM1_4315-CHR_END	FIM1_4315-CHR_END	-1	n.1209070C>T	.	-1	-1	-	-	-	-
CP015059.1	1209087	C	G	SNP	PASS	FDHY23	0	1	1	0	0	1	1	0.25	4	8419.88	954	18.88	50.47	-1.488	0.237	-10.85	18.269	213	446	C/G	47.76	0	99	C/C	0	intergenic_region	MODIFIER	FIM1_4315-CHR_END	FIM1_4315-CHR_END	FIM1_4315-CHR_END	-1	n.1209087C>G	.	-1	-1	-	-	-	-
CP015059.1	1209107	G	A	SNP	PASS	FDHY23	1	1	1	0	0	1	1	0.25	4	5647.88	759	13.95	50.33	0.46	-4.376	-8.267	25.169	154	405	G|A	38.02	0	99	G/G	0	intergenic_region	MODIFIER	FIM1_4315-CHR_END	FIM1_4315-CHR_END	FIM1_4315-CHR_END	-1	n.1209107G>A	.	-1	-1	-	-	-	-
CP015059.1	1209108	A	T	SNP	PASS	FDHY23	0	1	1	0	0	1	1	0.25	4	5647.88	753	14.08	50.29	0.684	-4.446	-8.312	29.918	150	401	A|T	37.41	0	99	A/A	0	intergenic_region	MODIFIER	FIM1_4315-CHR_END	FIM1_4315-CHR_END	FIM1_4315-CHR_END	-1	n.1209108A>T	.	-1	-1	-	-	-	-
CP015059.1	1209190	G	C	SNP	PASS	FDHY23,LHP1044	0	2	0	0	0	2	2	0.5	4	2834.46	427	8.54	56.54	4.45	-3.456	-8.798	45.091	76	230	G|C	33.04	8	102	G/C	7.84	intergenic_region	MODIFIER	FIM1_4315-CHR_END	FIM1_4315-CHR_END	FIM1_4315-CHR_END	-1	n.1209190G>C	.	-1	-1	-	-	-	-
CP015059.1	1209191	C	A	SNP	PASS	FDHY23,LHP1044	0	2	0	0	0	2	2	0.5	4	2837.46	426	8.65	56.49	4.15	-3.534	-8.967	47.868	75	225	C|A	33.33	9	103	C/A	8.74	intergenic_region	MODIFIER	FIM1_4315-CHR_END	FIM1_4315-CHR_END	FIM1_4315-CHR_END	-1	n.1209191C>A	.	-1	-1	-	-	-	-
CP015059.1	1209194	A	ACTAG	INDEL	PASS	FDHY23,LHP1044	-1	2	0	0	0	2	2	0.5	4	2558.5	412	8.56	56.56	3.64	-3.681	-9.106	57.181	58	201	A/ACTAG	28.86	7	98	A/ACTAG	7.14	intergenic_region	MODIFIER	FIM1_4315-CHR_END	FIM1_4315-CHR_END	FIM1_4315-CHR_END	-1	n.1209194_1209195insCTAG	.	-1	-1	-	-	-	-
CP015059.1	1209199	GAGGGC	G	INDEL	PASS	FDHY23,LHP1044	-1	2	0	0	0	2	2	0.5	4	2075.46	409	7.44	56.77	4.34	-3.597	-9.415	56.119	44	180	GAGGGC/G	24.44	10	99	GAGGGC/G	10.1	intergenic_region	MODIFIER	FIM1_4315-CHR_END	FIM1_4315-CHR_END	FIM1_4315-CHR_END	-1	n.1209200_1209204delAGGGC	.	-1	-1	-	-	-	-
CP015059.1	1209211	A	ACAC	INDEL	PASS	FDHY23,LHP1044	-1	2	0	0	0	2	2	0.5	4	2972.5	391	10.81	56.57	3.4	-2.087	-9.495	44.077	53	173	A|ACAC	30.64	23	102	A/ACAC	22.55	intergenic_region	MODIFIER	FIM1_4315-CHR_END	FIM1_4315-CHR_END	FIM1_4315-CHR_END	-1	n.1209211_1209212insCAC	.	-1	-1	-	-	-	-
CP015059.1	1209213	G	A	SNP	PASS	FDHY23,LHP1044	1	2	0	0	0	2	2	0.5	4	2705.46	379	10.29	56.79	3.09	-1.83	-9.453	44.748	44	162	G|A	27.16	25	101	G/A	24.75	intergenic_region	MODIFIER	FIM1_4315-CHR_END	FIM1_4315-CHR_END	FIM1_4315-CHR_END	-1	n.1209213G>A	.	-1	-1	-	-	-	-
CP015059.1	1209215	AG	A	INDEL	PASS	FDHY23,LHP1044	-1	2	0	0	0	2	2	0.5	4	2291.46	378	8.99	56.79	3.05	-1.329	-9.352	48.694	43	156	AG|A	27.56	25	99	AG/A	25.25	intergenic_region	MODIFIER	FIM1_4315-CHR_END	FIM1_4315-CHR_END	FIM1_4315-CHR_END	-1	n.1209216delG	.	-1	-1	-	-	-	-
CP015059.1	1209217	AAG	A	INDEL	PASS	FDHY23,LHP1044	-1	2	0	0	0	2	2	0.5	4	2510.46	372	10.08	56.85	1.22	-0.828	-9.301	48.464	41	151	AAG|A	27.15	25	98	AAG/A	25.51	intergenic_region	MODIFIER	FIM1_4315-CHR_END	FIM1_4315-CHR_END	FIM1_4315-CHR_END	-1	n.1209218_1209219delAG	.	-1	-1	-	-	-	-
CP015059.1	1209223	T	TG	INDEL	PASS	FDHY23,LHP1044	-1	2	0	0	0	2	2	0.5	4	2796.5	388	11.14	56.35	1.89	-0.972	-9.516	44.357	42	149	T|TG	28.19	33	102	T/TG	32.35	intergenic_region	MODIFIER	FIM1_4315-CHR_END	FIM1_4315-CHR_END	FIM1_4315-CHR_END	-1	n.1209223_1209224insG	.	-1	-1	-	-	-	-
CP015059.1	1209235	A	C	SNP	PASS	FDHY23,LHP1044	0	2	0	0	0	2	2	0.5	4	3534.46	456	13.34	54.69	3.43	1.03	-8.638	27.214	49	156	A|C	31.41	47	109	A|C	43.12	intergenic_region	MODIFIER	FIM1_4315-CHR_END	FIM1_4315-CHR_END	FIM1_4315-CHR_END	-1	n.1209235A>C	.	-1	-1	-	-	-	-
CP015059.1	1209244	G	A	SNP	PASS	FDHY23,LHP1044	1	2	0	0	0	2	2	0.5	4	3257.46	459	12.2	54.03	2.71	2.94	-8.455	34.575	43	158	G|A	27.22	48	109	G|A	44.04	intergenic_region	MODIFIER	FIM1_4315-CHR_END	FIM1_4315-CHR_END	FIM1_4315-CHR_END	-1	n.1209244G>A	.	-1	-1	-	-	-	-
CP015059.1	1209248	T	C	SNP	PASS	FDHY23,LHP1044	1	2	0	0	0	2	2	0.5	4	3373.46	456	12.78	53.83	2.87	3.51	-8.106	32.409	43	154	T|C	27.92	47	110	T/C	42.73	intergenic_region	MODIFIER	FIM1_4315-CHR_END	FIM1_4315-CHR_END	FIM1_4315-CHR_END	-1	n.1209248T>C	.	-1	-1	-	-	-	-
CP015059.1	1209255	AG	A	INDEL	PASS	FDHY23	-1	1	1	0	0	1	1	0.25	4	424.88	393	2.58	53.85	-0.488	-1.235	-3.509	2.579	21	165	AG|A	12.73	0	113	AG/AG	0	intergenic_region	MODIFIER	FIM1_4315-CHR_END	FIM1_4315-CHR_END	FIM1_4315-CHR_END	-1	n.1209256delG	.	-1	-1	-	-	-	-
CP015059.1	1209258	C	T	SNP	PASS	FDHY23	1	1	1	0	0	1	1	0.25	4	418.88	392	2.54	53.78	-1.099	1.9	-3.455	2.644	21	165	C|T	12.73	0	113	C/C	0	intergenic_region	MODIFIER	FIM1_4315-CHR_END	FIM1_4315-CHR_END	FIM1_4315-CHR_END	-1	n.1209258C>T	.	-1	-1	-	-	-	-
CP015059.1	1209259	A	T	SNP	PASS	FDHY23	0	1	1	0	0	1	1	0.25	4	418.88	396	2.48	53.68	-0.144	-0.312	-3.307	2.623	21	169	A|T	12.43	0	113	A/A	0	intergenic_region	MODIFIER	FIM1_4315-CHR_END	FIM1_4315-CHR_END	FIM1_4315-CHR_END	-1	n.1209259A>T	.	-1	-1	-	-	-	-
CP015059.1	1209272	G	T	SNP	PASS	FDHY23,LHP1044	0	2	0	0	0	2	2	0.5	4	707.46	526	2.09	52.14	1.37	3.21	-2.612	0.935	26	197	G|T	13.2	16	142	G|T	11.27	intergenic_region	MODIFIER	FIM1_4315-CHR_END	FIM1_4315-CHR_END	FIM1_4315-CHR_END	-1	n.1209272G>T	.	-1	-1	-	-	-	-
CP015059.1	1209289	GA	G	INDEL	PASS	LHP1044	-1	1	1	0	0	1	1	0.25	4	804.88	369	6.14	50.87	-0.694	1.88	-4.093	3.375	0	168	GA/GA	0	28	131	GA/G	21.37	intergenic_region	MODIFIER	FIM1_4315-CHR_END	FIM1_4315-CHR_END	FIM1_4315-CHR_END	-1	n.1209290delA	.	-1	-1	-	-	-	-
CP015059.1	1209302	A	T	SNP	PASS	FDHY23,LHP1044	0	2	0	0	0	2	2	0.5	4	5140.46	449	17.73	50.48	2.3	3.31	-7.068	0.697	77	165	A|T	46.67	57	125	A/T	45.6	intergenic_region	MODIFIER	FIM1_4315-CHR_END	FIM1_4315-CHR_END	FIM1_4315-CHR_END	-1	n.1209302A>T	.	-1	-1	-	-	-	-
CP015059.1	1209303	G	A	SNP	PASS	FDHY23,LHP1044	1	2	0	0	0	2	2	0.5	4	5286.46	446	18.36	50.46	2.68	2.99	-7.296	1.481	76	163	G|A	46.63	60	125	G/A	48	intergenic_region	MODIFIER	FIM1_4315-CHR_END	FIM1_4315-CHR_END	FIM1_4315-CHR_END	-1	n.1209303G>A	.	-1	-1	-	-	-	-
CP015059.1	1209316	G	T	SNP	PASS	LHP1044	0	1	1	0	0	1	1	0.25	4	482.88	244	3.96	48.69	-2.021	2.83	-2.863	3.326	0	68	G/G	0	25	122	G/T	20.49	intergenic_region	MODIFIER	FIM1_4315-CHR_END	FIM1_4315-CHR_END	FIM1_4315-CHR_END	-1	n.1209316G>T	.	-1	-1	-	-	-	-
CP015061.1	520	C	A	SNP	PASS	FDHY23,LHP1044	0	2	0	0	0	2	2	0.5	4	18536.5	902	23.03	52.52	-0.205	-4.728	-12.2	0.528	182	364	C|A	50	272	441	C/A	61.68	intergenic_region	MODIFIER	CHR_START-FIM1_4316	CHR_START-FIM1_4316	CHR_START-FIM1_4316	-1	n.520C>A	.	-1	-1	-	-	-	-
CP015061.1	521	C	G	SNP	PASS	FDHY23,LHP1044	0	2	0	0	0	2	2	0.5	4	18318.5	912	22.48	52.6	-1.002	-4.566	-12.34	1.105	182	369	C|G	49.32	273	446	C/G	61.21	intergenic_region	MODIFIER	CHR_START-FIM1_4316	CHR_START-FIM1_4316	CHR_START-FIM1_4316	-1	n.521C>G	.	-1	-1	-	-	-	-
CP015061.1	541	TTC	T	INDEL	PASS	LHP1044	-1	1	1	0	0	1	1	0.25	4	4263.88	770	10.45	51.94	5.36	-5.592	-6.892	3.599	0	308	TTC/TTC	0	118	408	TTC|T	28.92	intergenic_region	MODIFIER	CHR_START-FIM1_4316	CHR_START-FIM1_4316	CHR_START-FIM1_4316	-1	n.542_543delTC	.	-1	-1	-	-	-	-
CP015061.1	543	C	A,*	SNP	PASS	FDHY23,LHP1044	-1	2	0	0	0	2	1,1	0.250,0.250	4	1914.22	799	2.69	54.74	4.05	-5.018	-8.447	1.281	64::0	304	C|A	21.05	0::118	408	C|*	28.92	intergenic_region	MODIFIER	CHR_START-FIM1_4316	CHR_START-FIM1_4316	CHR_START-FIM1_4316	-1	n.543C>A	.	-1	-1	-	-	-	-
CP015061.1	551	C	T	SNP	PASS	LHP1044	1	1	1	0	0	1	1	0.25	4	1394.88	630	3.51	51.77	1.08	0.07	-4.8	1.745	0	183	C/C	0	57	397	C/T	14.36	intergenic_region	MODIFIER	CHR_START-FIM1_4316	CHR_START-FIM1_4316	CHR_START-FIM1_4316	-1	n.551C>T	.	-1	-1	-	-	-	-
CP015061.1	563	T	C	SNP	PASS	LHP1044	1	1	1	0	0	1	1	0.25	4	1739.88	611	4.58	51.89	2	1.62	-5.767	0.499	0	183	T/T	0	64	380	T|C	16.84	intergenic_region	MODIFIER	CHR_START-FIM1_4316	CHR_START-FIM1_4316	CHR_START-FIM1_4316	-1	n.563T>C	.	-1	-1	-	-	-	-
CP015061.1	564	C	T	SNP	PASS	LHP1044	1	1	1	0	0	1	1	0.25	4	1751.88	609	4.62	51.9	3.48	3.13	-5.636	2.817	0	183	C/C	0	64	379	C/T	16.89	intergenic_region	MODIFIER	CHR_START-FIM1_4316	CHR_START-FIM1_4316	CHR_START-FIM1_4316	-1	n.564C>T	.	-1	-1	-	-	-	-
CP015061.1	574	TC	T	INDEL	PASS	LHP1044	-1	1	1	0	0	1	1	0.25	4	1964.88	575	5.41	52.43	2.67	3	-6.789	2.99	0	183	TC/TC	0	68	363	TC|T	18.73	intergenic_region	MODIFIER	CHR_START-FIM1_4316	CHR_START-FIM1_4316	CHR_START-FIM1_4316	-1	n.575delC	.	-1	-1	-	-	-	-
CP015061.1	583	C	T	SNP	PASS	LHP1044	1	1	1	0	0	1	1	0.25	4	2465.88	574	7.01	52.76	2.58	2.57	-7.719	6.414	0	183	C/C	0	78	352	C/T	22.16	intergenic_region	MODIFIER	CHR_START-FIM1_4316	CHR_START-FIM1_4316	CHR_START-FIM1_4316	-1	n.583C>T	.	-1	-1	-	-	-	-
CP015061.1	587	T	TC	INDEL	PASS	LHP1044	-1	1	1	0	0	1	1	0.25	4	2429.91	562	6.79	52.9	2.48	3.26	-8.495	0.465	0	183	T/T	0	79	358	T|TC	22.07	intergenic_region	MODIFIER	CHR_START-FIM1_4316	CHR_START-FIM1_4316	CHR_START-FIM1_4316	-1	n.587_588insC	.	-1	-1	-	-	-	-
CP015061.1	589	G	A	SNP	PASS	LHP1044	1	1	1	0	0	1	1	0.25	4	2627.88	546	7.89	53.58	3.23	2.89	-8.244	11.409	0	183	G/G	0	79	333	G/A	23.72	intergenic_region	MODIFIER	CHR_START-FIM1_4316	CHR_START-FIM1_4316	CHR_START-FIM1_4316	-1	n.589G>A	.	-1	-1	-	-	-	-
CP015061.1	594	TC	T	INDEL	PASS	LHP1044	-1	1	1	0	0	1	1	0.25	4	2783.77	535	8.41	53.93	1.97	2.34	-8.661	12.342	0	183	TC/TC	0	84	331	TC/T	25.38	intergenic_region	MODIFIER	CHR_START-FIM1_4316	CHR_START-FIM1_4316	CHR_START-FIM1_4316	-1	n.595delC	.	-1	-1	-	-	-	-
CP015061.1	628	G	C	SNP	PASS	LHP1044	0	1	1	0	0	1	1	0.25	4	1760.26	1358	5.43	52.23	2.11	-2.454	-6.976	1.595	0	1000	G/G	0	61	324	G/C	18.83	intergenic_region	MODIFIER	CHR_START-FIM1_4316	CHR_START-FIM1_4316	CHR_START-FIM1_4316	-1	n.628G>C	.	-1	-1	-	-	-	-
CP015061.1	629	T	G	SNP	PASS	LHP1044	0	1	1	0	0	1	1	0.25	4	1757.27	1358	5.42	52.23	3.51	-2.703	-6.976	1.595	0	1000	T/T	0	61	324	T/G	18.83	intergenic_region	MODIFIER	CHR_START-FIM1_4316	CHR_START-FIM1_4316	CHR_START-FIM1_4316	-1	n.629T>G	.	-1	-1	-	-	-	-
CP015061.1	631	G	A	SNP	PASS	LHP1044	1	1	1	0	0	1	1	0.25	4	1754.27	1362	5.43	51.92	2.45	-3.252	-6.949	2.217	0	1000	G/G	0	61	323	G/A	18.89	intergenic_region	MODIFIER	CHR_START-FIM1_4316	CHR_START-FIM1_4316	CHR_START-FIM1_4316	-1	n.631G>A	.	-1	-1	-	-	-	-
CP015061.1	641	C	T	SNP	PASS	LHP1044	1	1	1	0	0	1	1	0.25	4	4058.29	1337	12.22	51.2	-0.348	2.61	-9.934	4.698	0	971	C/C	0	113	332	C/T	34.04	intergenic_region	MODIFIER	CHR_START-FIM1_4316	CHR_START-FIM1_4316	CHR_START-FIM1_4316	-1	n.641C>T	.	-1	-1	-	-	-	-
CP015061.1	646	A	T	SNP	PASS	LHP1044	0	1	0	0	1	1	1	0.5	2	5653.37	1345	16.83	51.45	-0.774	1.88	-9.926	35.533	0	975	./.	0	145	336	A/T	43.15	intergenic_region	MODIFIER	CHR_START-FIM1_4316	CHR_START-FIM1_4316	CHR_START-FIM1_4316	-1	n.646A>T	.	-1	-1	-	-	-	-
CP015061.1	653	T	C	SNP	PASS	LHP1044	1	1	0	0	1	1	1	0.5	2	2911.37	1333	8.99	51.14	0.464	-7.15	-5.099	4.5	0	969	./.	0	79	324	T|C	24.38	intergenic_region	MODIFIER	CHR_START-FIM1_4316	CHR_START-FIM1_4316	CHR_START-FIM1_4316	-1	n.653T>C	.	-1	-1	-	-	-	-
CP015061.1	683	A	C	SNP	PASS	FDHY23,LHP1044	0	2	0	0	0	2	2	0.5	4	22534.5	1414	22.36	49.73	0.254	0.626	-10.3	1.136	489	764	A/C	64.01	85	244	A/C	34.84	intergenic_region	MODIFIER	CHR_START-FIM1_4316	CHR_START-FIM1_4316	CHR_START-FIM1_4316	-1	n.683A>C	.	-1	-1	-	-	-	-
CP015061.1	689	CA	C	INDEL	PASS	FDHY23,LHP1044	-1	2	0	0	0	2	2	0.5	4	2687.46	1484	2.22	49.72	2.16	0.801	-0.848	13.569	111	892	CA|C	12.44	27	321	CA|C	8.41	intergenic_region	MODIFIER	CHR_START-FIM1_4316	CHR_START-FIM1_4316	CHR_START-FIM1_4316	-1	n.690delA	.	-1	-1	-	-	-	-
CP015061.1	690	A	G	SNP	PASS	FDHY23,LHP1044	1	2	0	0	0	2	2	0.5	4	25973.1	1471	24.43	49.74	0.194	1.91	-12.26	8.318	604	774	A/G	78.04	142	289	A/G	49.13	intergenic_region	MODIFIER	CHR_START-FIM1_4316	CHR_START-FIM1_4316	CHR_START-FIM1_4316	-1	n.690A>G	.	-1	-1	-	-	-	-
CP015061.1	691	T	G	SNP	PASS	FDHY23,LHP1044	0	2	0	0	0	2	2	0.5	4	2765.46	1486	2.28	49.79	3.36	0.864	-1.078	11.024	114	893	T|G	12.77	27	319	T|G	8.46	intergenic_region	MODIFIER	CHR_START-FIM1_4316	CHR_START-FIM1_4316	CHR_START-FIM1_4316	-1	n.691T>G	.	-1	-1	-	-	-	-
CP015061.1	700	T	C	SNP	PASS	FDHY23,LHP1044	1	2	0	0	0	2	2	0.5	4	5848.46	1547	4.67	50.35	-0.462	2.11	8.31	30.05	141	917	T/C	15.38	73	335	T|C	21.79	intergenic_region	MODIFIER	CHR_START-FIM1_4316	CHR_START-FIM1_4316	CHR_START-FIM1_4316	-1	n.700T>C	.	-1	-1	-	-	-	-
CP015061.1	703	G	A	SNP	PASS	FDHY23,LHP1044	1	2	0	0	0	2	2	0.5	4	4158.46	1553	3.34	50.55	2.98	-0.032	-1.127	10.155	135	910	G|A	14.84	38	334	G|A	11.38	intergenic_region	MODIFIER	CHR_START-FIM1_4316	CHR_START-FIM1_4316	CHR_START-FIM1_4316	-1	n.703G>A	.	-1	-1	-	-	-	-
CP015061.1	707	CT	C	INDEL	PASS	FDHY23,LHP1044	-1	2	0	0	0	2	2	0.5	4	20389.5	1574	16.27	50.57	3.37	4.98	-7.343	9.479	393	908	CT/C	43.28	142	345	CT/C	41.16	intergenic_region	MODIFIER	CHR_START-FIM1_4316	CHR_START-FIM1_4316	CHR_START-FIM1_4316	-1	n.708delT	.	-1	-1	-	-	-	-
CP015061.1	713	A	G	SNP	PASS	FDHY23,LHP1044	1	2	0	0	0	2	2	0.5	4	5090.46	1608	4	50.65	0.091	-0.856	-1.182	9.461	149	914	A|G	16.3	48	358	A/G	13.41	intergenic_region	MODIFIER	CHR_START-FIM1_4316	CHR_START-FIM1_4316	CHR_START-FIM1_4316	-1	n.713A>G	.	-1	-1	-	-	-	-
CP015061.1	723	C	T	SNP	PASS	FDHY23,LHP1044	1	2	0	0	0	2	2	0.5	4	6614.46	1640	5.14	50.74	2.06	-0.352	-0.677	12.094	166	902	C|T	18.4	64	386	C|T	16.58	intergenic_region	MODIFIER	CHR_START-FIM1_4316	CHR_START-FIM1_4316	CHR_START-FIM1_4316	-1	n.723C>T	.	-1	-1	-	-	-	-
CP015061.1	730	T	TTCTTTTTACAC	INDEL	PASS	FDHY23,LHP1044	-1	2	0	0	0	2	2	0.5	4	8604.5	1698	6.52	50.69	5.79	3.05	-11.79	7.916	229	915	T/TTCTTTTTACAC	25.03	46	404	T/TTCTTTTTACAC	11.39	intergenic_region	MODIFIER	CHR_START-FIM1_4316	CHR_START-FIM1_4316	CHR_START-FIM1_4316	-1	n.730_731insTCTTTTTACAC	.	-1	-1	-	-	-	-
CP015061.1	736	C	G	SNP	PASS	FDHY23,LHP1044	0	2	0	0	0	2	2	0.5	4	8121.46	1692	7.19	51.02	0.393	-0.456	-2.31	0.552	194	755	C/G	25.7	74	374	C/G	19.79	intergenic_region	MODIFIER	CHR_START-FIM1_4316	CHR_START-FIM1_4316	CHR_START-FIM1_4316	-1	n.736C>G	.	-1	-1	-	-	-	-
CP015061.1	750	GT	G	INDEL	PASS	FDHY23,LHP1044	-1	2	0	0	0	2	2	0.5	4	32030.3	1702	25.38	51.53	-0.279	3.6	-6.159	5.648	647	865	GT/G	74.8	229	397	GT/G	57.68	intergenic_region	MODIFIER	CHR_START-FIM1_4316	CHR_START-FIM1_4316	CHR_START-FIM1_4316	-1	n.751delT	.	-1	-1	-	-	-	-
CP015061.1	765	G	A	SNP	PASS	FDHY23,LHP1044	1	2	0	0	0	2	2	0.5	4	4409.38	1660	3.4	51.93	2.63	-4.316	-5.01	3.631	171	861	G/A	19.86	30	435	G|A	6.9	intergenic_region	MODIFIER	CHR_START-FIM1_4316	CHR_START-FIM1_4316	CHR_START-FIM1_4316	-1	n.765G>A	.	-1	-1	-	-	-	-
CP015061.1	766	C	A	SNP	PASS	FDHY23,LHP1044	0	2	0	0	0	2	2	0.5	4	11650.6	1661	8.98	51.97	2.58	-4.131	-5.02	9.632	317	862	C/A	36.77	30	436	C|A	6.88	intergenic_region	MODIFIER	CHR_START-FIM1_4316	CHR_START-FIM1_4316	CHR_START-FIM1_4316	-1	n.766C>A	.	-1	-1	-	-	-	-
CP015061.1	788	T	TCA	INDEL	PASS	FDHY23,LHP1044	-1	2	0	0	0	2	2	0.5	4	4830.5	1685	3.53	53.1	2.19	0.791	-5.6	8.17	103	831	T|TCA	12.39	96	539	T|TCA	17.81	intergenic_region	MODIFIER	CHR_START-FIM1_4316	CHR_START-FIM1_4316	CHR_START-FIM1_4316	-1	n.788_789insCA	.	-1	-1	-	-	-	-
CP015061.1	790	GTA	G	INDEL	PASS	FDHY23,LHP1044	-1	2	0	0	0	2	2	0.5	4	4675.46	1675	3.39	53.54	2.55	1.24	-5.624	8.575	98	833	GTA|G	11.76	90	547	GTA|G	16.45	intergenic_region	MODIFIER	CHR_START-FIM1_4316	CHR_START-FIM1_4316	CHR_START-FIM1_4316	-1	n.791_792delTA	.	-1	-1	-	-	-	-
CP015061.1	840	T	C	SNP	PASS	FDHY23,LHP1044	1	2	0	0	0	2	2	0.5	4	15315.5	1483	11.5	56.29	1.3	1.58	1.84	0	278	750	T/C	37.07	151	582	T/C	25.95	intergenic_region	MODIFIER	CHR_START-FIM1_4316	CHR_START-FIM1_4316	CHR_START-FIM1_4316	-1	n.840T>C	.	-1	-1	-	-	-	-
CP015061.1	848	T	A	SNP	PASS	FDHY23,LHP1044	0	2	0	0	0	2	2	0.5	4	11249.5	1419	8.36	57.37	2.9	4.43	6.12	2.05	177	751	T/A	23.57	160	594	T/A	26.94	intergenic_region	MODIFIER	CHR_START-FIM1_4316	CHR_START-FIM1_4316	CHR_START-FIM1_4316	-1	n.848T>A	.	-1	-1	-	-	-	-
CP015061.1	849	C	CT	INDEL	PASS	FDHY23,LHP1044	-1	2	0	0	0	2	2	0.5	4	33051.5	1416	24.61	57.38	0.108	3.53	1.22	2.527	458	747	C/CT	61.31	360	596	C/CT	60.4	intergenic_region	MODIFIER	CHR_START-FIM1_4316	CHR_START-FIM1_4316	CHR_START-FIM1_4316	-1	n.849_850insT	.	-1	-1	-	-	-	-
CP015061.1	859	T	G	SNP	PASS	FDHY23,LHP1044	0	2	0	0	0	2	2	0.5	4	17447.5	1723	10.47	56.24	2.78	2.2	-2.444	2.739	298	1053	T/G	28.3	208	613	T/G	33.93	intergenic_region	MODIFIER	CHR_START-FIM1_4316	CHR_START-FIM1_4316	CHR_START-FIM1_4316	-1	n.859T>G	.	-1	-1	-	-	-	-
CP015061.1	884	T	C	SNP	PASS	FDHY23,LHP1044	1	2	0	0	0	2	2	0.5	4	6816.46	1777	3.97	56.43	0.48	3.19	-6.241	0.726	216	1103	T/C	19.58	45	613	T/C	7.34	intergenic_region	MODIFIER	CHR_START-FIM1_4316	CHR_START-FIM1_4316	CHR_START-FIM1_4316	-1	n.884T>C	.	-1	-1	-	-	-	-
CP015061.1	885	C	T	SNP	PASS	FDHY23,LHP1044	1	2	0	0	0	2	2	0.5	4	6806.46	1774	3.97	56.43	0.43	3.31	-6.17	0.724	217	1101	C/T	19.71	45	614	C/T	7.33	intergenic_region	MODIFIER	CHR_START-FIM1_4316	CHR_START-FIM1_4316	CHR_START-FIM1_4316	-1	n.885C>T	.	-1	-1	-	-	-	-
CP015061.1	931	A	G	SNP	PASS	FDHY23,LHP1044	1	2	0	0	0	2	2	0.5	4	6724.46	1859	3.68	56.14	0.143	-0.558	-6.564	0	212	1130	A/G	18.76	65	695	A/G	9.35	intergenic_region	MODIFIER	CHR_START-FIM1_4316	CHR_START-FIM1_4316	CHR_START-FIM1_4316	-1	n.931A>G	.	-1	-1	-	-	-	-
CP015061.1	975	T	G	SNP	PASS	FDHY23,LHP1044	0	2	0	0	0	2	2	0.5	4	12905.5	1886	6.91	52.4	-1.336	5.03	7.67	5.176	245	1140	T|G	21.49	178	727	T|G	24.48	intergenic_region	MODIFIER	CHR_START-FIM1_4316	CHR_START-FIM1_4316	CHR_START-FIM1_4316	-1	n.975T>G	.	-1	-1	-	-	-	-
CP015061.1	976	C	G	SNP	PASS	FDHY23,LHP1044	0	2	0	0	0	2	2	0.5	4	12889.5	1881	6.92	52.41	-0.449	4.97	7.62	6.285	244	1134	C|G	21.52	180	728	C|G	24.73	intergenic_region	MODIFIER	CHR_START-FIM1_4316	CHR_START-FIM1_4316	CHR_START-FIM1_4316	-1	n.976C>G	.	-1	-1	-	-	-	-
CP015061.1	986	T	G	SNP	PASS	FDHY23,LHP1044	0	2	0	0	0	2	2	0.5	4	27572.5	1884	14.79	52.39	3.34	-1.406	-4.842	10.926	410	1135	T/G	36.12	318	729	T/G	43.62	intergenic_region	MODIFIER	CHR_START-FIM1_4316	CHR_START-FIM1_4316	CHR_START-FIM1_4316	-1	n.986T>G	.	-1	-1	-	-	-	-
CP015061.1	987	A	G	SNP	PASS	FDHY23,LHP1044	1	2	0	0	0	2	2	0.5	4	4941.46	1896	2.63	52.42	-0.662	-1.295	-3.817	0	190	1140	A/G	16.67	52	736	A/G	7.07	intergenic_region	MODIFIER	CHR_START-FIM1_4316	CHR_START-FIM1_4316	CHR_START-FIM1_4316	-1	n.987A>G	.	-1	-1	-	-	-	-
CP015061.1	990	G	A	SNP	PASS	FDHY23,LHP1044	1	2	0	0	0	2	2	0.5	4	39482.5	1889	21.1	52.35	1.72	-2.554	-9.055	9.326	610	1138	G/A	53.6	382	733	G/A	52.11	intergenic_region	MODIFIER	CHR_START-FIM1_4316	CHR_START-FIM1_4316	CHR_START-FIM1_4316	-1	n.990G>A	.	-1	-1	-	-	-	-
CP015061.1	1010	T	C	SNP	PASS	FDHY23,LHP1044	1	2	0	0	0	2	2	0.5	4	18004.5	1969	9.27	52.28	3.7	-2.006	-12.47	10.403	382	1179	T/C	32.4	226	764	T/C	29.58	intergenic_region	MODIFIER	CHR_START-FIM1_4316	CHR_START-FIM1_4316	CHR_START-FIM1_4316	-1	n.1010T>C	.	-1	-1	-	-	-	-
CP015061.1	1095	C	T	SNP	PASS	FDHY23	1	1	1	0	0	1	1	0.25	4	6078.88	2121	4.94	55.26	-0.807	3.3	5.12	0.682	224	1230	C|T	18.21	0	844	C/C	0	intergenic_region	MODIFIER	CHR_START-FIM1_4316	CHR_START-FIM1_4316	CHR_START-FIM1_4316	-1	n.1095C>T	.	-1	-1	-	-	-	-
CP015061.1	1098	A	G	SNP	PASS	FDHY23	1	1	1	0	0	1	1	0.25	4	6044.88	2114	4.95	55.61	0.42	3.16	5.12	0.676	226	1222	A|G	18.49	0	844	A/A	0	intergenic_region	MODIFIER	CHR_START-FIM1_4316	CHR_START-FIM1_4316	CHR_START-FIM1_4316	-1	n.1098A>G	.	-1	-1	-	-	-	-
CP015061.1	1103	C	CT	INDEL	PASS	FDHY23,LHP1044	-1	2	0	0	0	2	2	0.5	4	10431.5	2158	5.12	55.3	2.37	5.63	-12.5	5.556	130	1185	C|CT	10.97	272	853	C|CT	31.89	intergenic_region	MODIFIER	CHR_START-FIM1_4316	CHR_START-FIM1_4316	CHR_START-FIM1_4316	-1	n.1103_1104insT	.	-1	-1	-	-	-	-
CP015061.1	1114	C	T	SNP	PASS	FDHY23	1	1	1	0	0	1	1	0.25	4	5542.88	1894	5.1	57.62	-2.28	3.27	3.53	0.691	203	1087	C|T	18.68	0	750	C/C	0	intergenic_region	MODIFIER	CHR_START-FIM1_4316	CHR_START-FIM1_4316	CHR_START-FIM1_4316	-1	n.1114C>T	.	-1	-1	-	-	-	-
CP015061.1	1147	A	ATTTTCGT	INDEL	PASS	FDHY23,LHP1044	-1	2	0	0	0	2	2	0.5	4	8188.5	1818	5.35	57.18	2.33	2.97	5.49	0	170	853	A/ATTTTCGT	19.93	88	678	A/ATTTTCGT	12.98	intergenic_region	MODIFIER	CHR_START-FIM1_4316	CHR_START-FIM1_4316	CHR_START-FIM1_4316	-1	n.1147_1148insTTTTCGT	.	-1	-1	-	-	-	-
CP015061.1	1153	A	ATTT	INDEL	PASS	FDHY23,LHP1044	-1	2	0	0	0	2	2	0.5	4	14495.5	1800	8.54	57.17	1.51	1.6	5.74	0	273	953	A/ATTT	28.65	157	745	A/ATTT	21.07	intergenic_region	MODIFIER	CHR_START-FIM1_4316	CHR_START-FIM1_4316	CHR_START-FIM1_4316	-1	n.1153_1154insTTT	.	-1	-1	-	-	-	-
CP015061.1	1158	CA	C	INDEL	PASS	FDHY23,LHP1044	-1	2	0	0	0	2	2	0.5	4	23264.5	1820	13.65	57.17	0.327	0.176	-8.949	0	271	960	CA/C	28.23	393	744	CA/C	52.82	intergenic_region	MODIFIER	CHR_START-FIM1_4316	CHR_START-FIM1_4316	CHR_START-FIM1_4316	-1	n.1159delA	.	-1	-1	-	-	-	-
CP015061.1	1215	CCCTCT	C	INDEL	PASS	FDHY23	-1	1	1	0	0	1	1	0.25	4	2123.88	1424	2.78	56.71	1.93	0.417	-1.921	0	102	765	CCCTCT|C	13.33	0	599	CCCTCT/CCCTCT	0	intergenic_region	MODIFIER	CHR_START-FIM1_4316	CHR_START-FIM1_4316	CHR_START-FIM1_4316	-1	n.1216_1220delCCTCT	.	-1	-1	-	-	-	-
CP015061.1	1223	TCC	T	INDEL	PASS	FDHY23,LHP1044	-1	2	0	0	0	2	2	0.5	4	4660.46	1359	3.73	55.77	-0.519	1.8	5.35	0.786	120	707	TCC/T	16.97	70	544	TCC/T	12.87	intergenic_region	MODIFIER	CHR_START-FIM1_4316	CHR_START-FIM1_4316	CHR_START-FIM1_4316	-1	n.1224_1225delCC	.	-1	-1	-	-	-	-
CP015061.1	1265	C	T	SNP	PASS	FDHY23,LHP1044	1	2	0	0	0	2	2	0.5	4	9552.46	1165	8.99	55.67	0.697	-6.289	-11.78	7.675	143	603	C/T	23.71	134	460	C/T	29.13	intergenic_region	MODIFIER	CHR_START-FIM1_4316	CHR_START-FIM1_4316	CHR_START-FIM1_4316	-1	n.1265C>T	.	-1	-1	-	-	-	-
CP015061.1	1274	C	A	SNP	PASS	FDHY23,LHP1044	0	2	0	0	0	2	2	0.5	4	11781.5	1006	12.03	55.48	1.93	3.86	4.61	17.625	187	553	C/A	33.82	143	426	C/A	33.57	intergenic_region	MODIFIER	CHR_START-FIM1_4316	CHR_START-FIM1_4316	CHR_START-FIM1_4316	-1	n.1274C>A	.	-1	-1	-	-	-	-
CP015061.1	1276	T	TC	INDEL	PASS	FDHY23,LHP1044	-1	2	0	0	0	2	2	0.5	4	9949.13	995	11.34	55.52	5.01	0.718	0.808	5.325	184	490	T/TC	37.55	143	387	T/TC	36.95	intergenic_region	MODIFIER	CHR_START-FIM1_4316	CHR_START-FIM1_4316	CHR_START-FIM1_4316	-1	n.1276_1277insC	.	-1	-1	-	-	-	-
CP015061.1	1277	T	A	SNP	PASS	FDHY23,LHP1044	0	2	0	0	0	2	2	0.5	4	12163.5	989	14.69	55.57	3.57	1.18	-5.384	32.515	180	478	T/A	37.66	143	350	T/A	40.86	intergenic_region	MODIFIER	CHR_START-FIM1_4316	CHR_START-FIM1_4316	CHR_START-FIM1_4316	-1	n.1277T>A	.	-1	-1	-	-	-	-
CP015061.1	1282	T	C	SNP	PASS	FDHY23,LHP1044	1	2	0	0	0	2	2	0.5	4	14543.5	946	15.79	55.65	3.3	-2.14	4.89	11.678	208	518	T|C	40.15	160	403	T|C	39.7	intergenic_region	MODIFIER	CHR_START-FIM1_4316	CHR_START-FIM1_4316	CHR_START-FIM1_4316	-1	n.1282T>C	.	-1	-1	-	-	-	-
CP015061.1	1288	T	TAA	INDEL	PASS	FDHY23,LHP1044	-1	2	0	0	0	2	2	0.5	4	12743.5	929	14.08	55.65	3.74	-2.322	4.62	13.279	193	516	T|TAA	37.4	147	389	T|TAA	37.79	intergenic_region	MODIFIER	CHR_START-FIM1_4316	CHR_START-FIM1_4316	CHR_START-FIM1_4316	-1	n.1288_1289insAA	.	-1	-1	-	-	-	-
CP015061.1	1290	CT	C	INDEL	PASS	FDHY23,LHP1044	-1	2	0	0	0	2	2	0.5	4	12503.5	902	13.97	55.72	3.52	-2.137	4.44	15.13	181	514	CT|C	35.21	138	381	CT|C	36.22	intergenic_region	MODIFIER	CHR_START-FIM1_4316	CHR_START-FIM1_4316	CHR_START-FIM1_4316	-1	n.1291delT	.	-1	-1	-	-	-	-
CP015061.1	1296	C	CCCACCA	INDEL	PASS	FDHY23,LHP1044	-1	2	0	0	0	2	2	0.5	4	5044.5	857	6.16	55.79	2.3	2.76	4.94	2.39	101	472	C|CCCACCA	21.4	66	347	C|CCCACCA	19.02	intergenic_region	MODIFIER	CHR_START-FIM1_4316	CHR_START-FIM1_4316	CHR_START-FIM1_4316	-1	n.1296_1297insCCACCA	.	-1	-1	-	-	-	-
CP015061.1	1298	T	C	SNP	PASS	FDHY23,LHP1044	1	2	0	0	0	2	2	0.5	4	15056.5	828	18.34	55.83	5.74	-2.325	-2.473	7.353	213	481	T/C	44.28	150	340	T/C	44.12	intergenic_region	MODIFIER	CHR_START-FIM1_4316	CHR_START-FIM1_4316	CHR_START-FIM1_4316	-1	n.1298T>C	.	-1	-1	-	-	-	-
CP015061.1	1303	G	A	SNP	PASS	FDHY23,LHP1044	1	2	0	0	0	2	2	0.5	4	2183.09	795	-	55.98	-	-	-	0	0	0	G/A	0	0	0	G/A	0	intergenic_region	MODIFIER	CHR_START-FIM1_4316	CHR_START-FIM1_4316	CHR_START-FIM1_4316	-1	n.1303G>A	.	-1	-1	-	-	-	-
CP015061.1	1307	C	T	SNP	PASS	FDHY23,LHP1044	1	2	0	0	0	2	2	0.5	4	3480.46	765	4.59	56.05	3.22	-0.043	4.1	2.505	82	442	C|T	18.55	46	316	C|T	14.56	intergenic_region	MODIFIER	CHR_START-FIM1_4316	CHR_START-FIM1_4316	CHR_START-FIM1_4316	-1	n.1307C>T	.	-1	-1	-	-	-	-
CP015061.1	1309	AGC	A	INDEL	PASS	FDHY23,LHP1044	-1	2	0	0	0	2	2	0.5	4	3438.46	758	4.58	56.09	2.93	-0.908	3.94	1.593	81	438	AGC/A	18.49	44	313	AGC/A	14.06	intergenic_region	MODIFIER	CHR_START-FIM1_4316	CHR_START-FIM1_4316	CHR_START-FIM1_4316	-1	n.1310_1311delGC	.	-1	-1	-	-	-	-
CP015061.1	1320	T	G,C	SNP	PASS	FDHY23,LHP1044	-1	2	0	0	0	2	1,1	0.250,0.250	4	3829.45	748	5.15	56.17	3.55	2.03	-5.298	0	74::53	429	T/G	29.6	42::53	315	T/C	30.16	intergenic_region,intergenic_region	MODIFIER,MODIFIER	CHR_START-FIM1_4316,CHR_START-FIM1_4316	CHR_START-FIM1_4316,CHR_START-FIM1_4316	CHR_START-FIM1_4316,CHR_START-FIM1_4316	-1,-1	n.1320T>C,n.1320T>G	.,.	-1,-1	-1,-1	-	-	-	-
CP015061.1	1328	CA	C	INDEL	PASS	FDHY23,LHP1044	-1	2	0	0	0	2	2	0.5	4	2911.46	723	4.08	56.32	3.06	-0.098	-10.52	3.643	57	409	CA/C	13.94	55	304	CA/C	18.09	intergenic_region	MODIFIER	CHR_START-FIM1_4316	CHR_START-FIM1_4316	CHR_START-FIM1_4316	-1	n.1329delA	.	-1	-1	-	-	-	-
CP015061.1	1333	T	TCAC	INDEL	PASS	FDHY23,LHP1044	-1	2	0	0	0	2	2	0.5	4	5122.5	707	8.77	56.32	5.8	-5.125	-6.195	9.872	81	344	T/TCAC	23.55	58	240	T/TCAC	24.17	intergenic_region	MODIFIER	CHR_START-FIM1_4316	CHR_START-FIM1_4316	CHR_START-FIM1_4316	-1	n.1333_1334insCAC	.	-1	-1	-	-	-	-
CP015061.1	1334	T	TCCCA	INDEL	PASS	FDHY23,LHP1044	-1	2	0	0	0	2	2	0.5	4	4420.5	694	6.41	56.21	4.05	-7.768	3.54	12.101	78	399	T/TCCCA	19.55	51	291	T|TCCCA	17.53	intergenic_region	MODIFIER	CHR_START-FIM1_4316	CHR_START-FIM1_4316	CHR_START-FIM1_4316	-1	n.1334_1335insCCCA	.	-1	-1	-	-	-	-
CP015061.1	1336	A	AT,ACCCTTGGT	INDEL	PASS	FDHY23,LHP1044	-1	2	0	0	0	2	1,1	0.250,0.250	4	4612.52	680	6.82	56.09	4.71	-4.667	-7.074	5.352	70::59	392	A/AT	32.91	44::61	284	A/ACCCTTGGT	36.97	intergenic_region,intergenic_region	MODIFIER,MODIFIER	CHR_START-FIM1_4316,CHR_START-FIM1_4316	CHR_START-FIM1_4316,CHR_START-FIM1_4316	CHR_START-FIM1_4316,CHR_START-FIM1_4316	-1,-1	n.1336_1337insCCCTTGGT,n.1336_1337insT	.,.	-1,-1	-1,-1	-	-	-	-
CP015061.1	1337	A	G	SNP	PASS	FDHY23,LHP1044	1	2	0	0	0	2	2	0.5	4	3995.33	686	6.97	55.85	5.5	-4.612	-7.532	4.313	64	331	A/G	19.34	63	242	A/G	26.03	intergenic_region	MODIFIER	CHR_START-FIM1_4316	CHR_START-FIM1_4316	CHR_START-FIM1_4316	-1	n.1337A>G	.	-1	-1	-	-	-	-
CP015061.1	1347	CACAACT	C	INDEL	PASS	FDHY23,LHP1044	-1	2	0	0	0	2	2	0.5	4	3958.46	658	6.13	55.5	3.89	-0.588	-10.45	0	65	378	CACAACT|C	17.2	64	268	CACAACT|C	23.88	intergenic_region	MODIFIER	CHR_START-FIM1_4316	CHR_START-FIM1_4316	CHR_START-FIM1_4316	-1	n.1348_1353delACAACT	.	-1	-1	-	-	-	-
CP015061.1	1359	T	TTATC	INDEL	PASS	FDHY23,LHP1044	-1	2	0	0	0	2	2	0.5	4	4288.5	632	6.98	55.26	3.52	-2.339	-11.09	0	68	358	T|TTATC	18.99	66	256	T|TTATC	25.78	intergenic_region	MODIFIER	CHR_START-FIM1_4316	CHR_START-FIM1_4316	CHR_START-FIM1_4316	-1	n.1359_1360insTATC	.	-1	-1	-	-	-	-
CP015061.1	1361	ACG	A	INDEL	PASS	FDHY23,LHP1044	-1	2	0	0	0	2	2	0.5	4	4291.46	634	6.99	55.1	4.13	-3.878	-11.25	0.642	67	355	ACG|A	18.87	66	259	ACG|A	25.48	intergenic_region	MODIFIER	CHR_START-FIM1_4316	CHR_START-FIM1_4316	CHR_START-FIM1_4316	-1	n.1362_1363delCG	.	-1	-1	-	-	-	-
CP015061.1	1366	C	A	SNP	PASS	FDHY23,LHP1044	0	2	0	0	0	2	2	0.5	4	4366.46	597	7.55	54.95	3.54	-1.032	-11.32	0.622	67	328	C|A	20.43	67	250	C|A	26.8	intergenic_region	MODIFIER	CHR_START-FIM1_4316	CHR_START-FIM1_4316	CHR_START-FIM1_4316	-1	n.1366C>A	.	-1	-1	-	-	-	-
CP015061.1	1368	T	A	SNP	PASS	FDHY23,LHP1044	0	2	0	0	0	2	2	0.5	4	4460.46	601	7.66	54.9	3.26	-2.179	-11.4	0	67	331	T|A	20.24	69	251	T|A	27.49	intergenic_region	MODIFIER	CHR_START-FIM1_4316	CHR_START-FIM1_4316	CHR_START-FIM1_4316	-1	n.1368T>A	.	-1	-1	-	-	-	-
CP015061.1	1430	T	TC	INDEL	PASS	FDHY23,LHP1044	-1	2	0	0	0	2	2	0.5	4	6103.5	596	10.43	57.33	1.21	-2.958	-6.575	7.629	129	367	T/TC	35.15	61	218	T/TC	27.98	intergenic_region	MODIFIER	CHR_START-FIM1_4316	CHR_START-FIM1_4316	CHR_START-FIM1_4316	-1	n.1430_1431insC	.	-1	-1	-	-	-	-
CP015061.1	1525	A	T	SNP	PASS	FDHY23,LHP1044	0	2	0	0	0	2	2	0.5	4	16869.5	828	20.45	58.84	-0.206	3.57	-4.303	5.927	235	481	A|T	48.86	196	344	A|T	56.98	intergenic_region	MODIFIER	CHR_START-FIM1_4316	CHR_START-FIM1_4316	CHR_START-FIM1_4316	-1	n.1525A>T	.	-1	-1	-	-	-	-
CP015061.1	1531	T	C	SNP	PASS	FDHY23,LHP1044	1	2	0	0	0	2	2	0.5	4	17229.5	840	20.58	58.97	1.38	3.55	-3.977	4.959	238	486	T|C	48.97	196	351	T|C	55.84	intergenic_region	MODIFIER	CHR_START-FIM1_4316	CHR_START-FIM1_4316	CHR_START-FIM1_4316	-1	n.1531T>C	.	-1	-1	-	-	-	-
CP015061.1	1537	AAAAC	A	INDEL	PASS	FDHY23,LHP1044	-1	2	0	0	0	2	2	0.5	4	15036.5	850	18.05	59.13	1.84	2.74	-3.594	3.22	237	480	AAAAC/A	49.38	199	353	AAAAC|A	56.37	intergenic_region	MODIFIER	CHR_START-FIM1_4316	CHR_START-FIM1_4316	CHR_START-FIM1_4316	-1	n.1538_1541delAAAC	.	-1	-1	-	-	-	-
CP015061.1	1558	T	C	SNP	PASS	FDHY23,LHP1044	1	2	0	0	0	2	2	0.5	4	17852.5	892	21.08	59.43	-1.086	1.04	-3.118	3.223	252	485	T|C	51.96	210	362	T|C	58.01	intergenic_region	MODIFIER	CHR_START-FIM1_4316	CHR_START-FIM1_4316	CHR_START-FIM1_4316	-1	n.1558T>C	.	-1	-1	-	-	-	-
CP015061.1	1594	T	C	SNP	PASS	FDHY23,LHP1044	1	2	0	0	0	2	2	0.5	4	14195.5	804	18.7	59.51	0.158	1.76	-2.818	0	207	452	T|C	45.8	165	307	T|C	53.75	intergenic_region	MODIFIER	CHR_START-FIM1_4316	CHR_START-FIM1_4316	CHR_START-FIM1_4316	-1	n.1594T>C	.	-1	-1	-	-	-	-
CP015061.1	1599	T	C	SNP	PASS	FDHY23,LHP1044	1	2	0	0	0	2	2	0.5	4	14111.5	803	18.62	59.51	1.52	0.889	-2.837	0	202	449	T|C	44.99	165	309	T|C	53.4	intergenic_region	MODIFIER	CHR_START-FIM1_4316	CHR_START-FIM1_4316	CHR_START-FIM1_4316	-1	n.1599T>C	.	-1	-1	-	-	-	-
CP015061.1	1625	A	C	SNP	PASS	FDHY23,LHP1044	0	2	0	0	0	2	2	0.5	4	11342.5	766	15.71	58.84	1.56	0.728	-4.76	5.001	169	425	A|C	39.76	144	297	A|C	48.48	intergenic_region	MODIFIER	CHR_START-FIM1_4316	CHR_START-FIM1_4316	CHR_START-FIM1_4316	-1	n.1625A>C	.	-1	-1	-	-	-	-
CP015061.1	1643	A	AT	INDEL	PASS	FDHY23,LHP1044	-1	2	0	0	0	2	2	0.5	4	10183.5	764	14.12	58.41	4.54	0.627	-6.963	8.446	150	426	A|AT	35.21	125	295	A|AT	42.37	intergenic_region	MODIFIER	CHR_START-FIM1_4316	CHR_START-FIM1_4316	CHR_START-FIM1_4316	-1	n.1643_1644insT	.	-1	-1	-	-	-	-
CP015061.1	1649	T	C	SNP	PASS	FDHY23,LHP1044	1	2	0	0	0	2	2	0.5	4	8674.46	685	12.68	58.07	4.59	-0.865	-8.083	19.628	128	403	T|C	31.76	104	281	T|C	37.01	intergenic_region	MODIFIER	CHR_START-FIM1_4316	CHR_START-FIM1_4316	CHR_START-FIM1_4316	-1	n.1649T>C	.	-1	-1	-	-	-	-
CP015061.1	1655	ACATTTAAGATACTGTTTTTATGCTGTTTACAAAACAATTT	A	INDEL	PASS	FDHY23,LHP1044	-1	2	0	0	0	2	2	0.5	4	7915.46	798	9.92	57.37	4.29	-1.114	-7.102	15.739	125	471	ACATTTAAGATACTGTTTTTATGCTGTTTACAAAACAATTT|A	26.54	101	327	ACATTTAAGATACTGTTTTTATGCTGTTTACAAAACAATTT|A	30.89	intergenic_region	MODIFIER	CHR_START-FIM1_4316	CHR_START-FIM1_4316	CHR_START-FIM1_4316	-1	n.1656_1695delCATTTAAGATACTGTTTTTATGCTGTTTACAAAACAATTT	.	-1	-1	-	-	-	-
CP015061.1	34247	A	ATAGATCCCGAAT	INDEL	PASS	FDHY23,LHP1044	-1	2	0	0	0	2	2	0.5	4	1070.5	249	7.33	51.82	-0.426	-0.622	-2.095	41.33	31	79	A/ATAGATCCCGAAT	39.24	48	67	A/ATAGATCCCGAAT	71.64	intergenic_region	MODIFIER	FIM1_4329-FIM1_4330	FIM1_4329-FIM1_4330	FIM1_4329-FIM1_4330	-1	n.34247_34248insTAGATCCCGAAT	.	-1	-1	-	-	-	-
CP015061.1	34250	A	ATTGACCGTATGACCGGAAGT	INDEL	PASS	FDHY23,LHP1044	-1	2	0	0	0	2	2	0.5	4	769.5	172	6.93	48.68	1.47	0.607	-2.056	47.202	21	55	A|ATTGACCGTATGACCGGAAGT	38.18	41	56	A|ATTGACCGTATGACCGGAAGT	73.21	intergenic_region	MODIFIER	FIM1_4329-FIM1_4330	FIM1_4329-FIM1_4330	FIM1_4329-FIM1_4330	-1	n.34250_34251insTTGACCGTATGACCGGAAGT	.	-1	-1	-	-	-	-
CP015061.1	34251	A	ATTG	INDEL	PASS	FDHY23	-1	1	1	0	0	1	1	0.25	4	161.92	155	3.17	48.39	0.727	0.242	-0.926	5.117	20	51	A/ATTG	39.22	8	43	A|A	18.6	intergenic_region	MODIFIER	FIM1_4329-FIM1_4330	FIM1_4329-FIM1_4330	FIM1_4329-FIM1_4330	-1	n.34251_34252insTTG	.	-1	-1	-	-	-	-
CP015061.1	34253	C	CATACTCTCAGCTAATGGCTGTG	INDEL	PASS	FDHY23,LHP1044	-1	2	0	0	0	2	2	0.5	4	625.5	152	7.27	48.27	1.68	0.536	0.02	19.123	18	45	C|CATACTCTCAGCTAATGGCTGTG	40	32	41	C|CATACTCTCAGCTAATGGCTGTG	78.05	intergenic_region	MODIFIER	FIM1_4329-FIM1_4330	FIM1_4329-FIM1_4330	FIM1_4329-FIM1_4330	-1	n.34253_34254insATACTCTCAGCTAATGGCTGTG	.	-1	-1	-	-	-	-
CP015061.1	34254	C	CGTATGACCGGAAGTAACATACTCTCAGCTAATGGCTGTGCCA	INDEL	PASS	FDHY23,LHP1044	-1	2	0	0	0	2	2	0.5	4	212.49	125	9.66	48.64	0.961	-2.032	-0.941	4.976	0	18	C/CGTATGACCGGAAGTAACATACTCTCAGCTAATGGCTGTGCCA	0	6	22	C|CGTATGACCGGAAGTAACATACTCTCAGCTAATGGCTGTGCCA	27.27	intergenic_region	MODIFIER	FIM1_4329-FIM1_4330	FIM1_4329-FIM1_4330	FIM1_4329-FIM1_4330	-1	n.34254_34255insGTATGACCGGAAGTAACATACTCTCAGCTAATGGCTGTGCCA	.	-1	-1	-	-	-	-
CP015061.1	34256	A	AC	INDEL	PASS	FDHY23,LHP1044	-1	2	0	0	0	2	2	0.5	4	269.5	104	14.18	51.44	2.52	1.11	-0.967	16.435	1	3	A/AC	33.33	14	19	A|AC	73.68	intergenic_region	MODIFIER	FIM1_4329-FIM1_4330	FIM1_4329-FIM1_4330	FIM1_4329-FIM1_4330	-1	n.34256_34257insC	.	-1	-1	-	-	-	-
CP015061.1	34257	A	AT	INDEL	PASS	FDHY23,LHP1044	-1	1	0	1	0	2	3	0.75	4	2319.31	102	24.13	51.62	2.12	0.674	-1.465	49.15	1	7	A/AT	14.29	14	16	AT/AT	87.5	intergenic_region	MODIFIER	FIM1_4329-FIM1_4330	FIM1_4329-FIM1_4330	FIM1_4329-FIM1_4330	-1	n.34257_34258insT	.	-1	-1	-	-	-	-
CP015061.1	34258	A	ATTCTGGGCAGGGTGGTACGCC	INDEL	PASS	FDHY23	-1	1	1	0	0	1	1	0.25	4	31.91	97	2.45	49.53	-	-	-	0	0	13	A/ATTCTGGGCAGGGTGGTACGCC	0	0	51	A/A	0	intergenic_region	MODIFIER	FIM1_4329-FIM1_4330	FIM1_4329-FIM1_4330	FIM1_4329-FIM1_4330	-1	n.34258_34259insTTCTGGGCAGGGTGGTACGCC	.	-1	-1	-	-	-	-
CP015061.1	34259	A	ATTCTGGGCAGGGTGGTACGCC	INDEL	PASS	FDHY23,LHP1044	-1	1	0	1	0	2	3	0.75	4	2971.13	92	28.35	52.35	0.842	2.19	-0.632	6.88	9	15	A/ATTCTGGGCAGGGTGGTACGCC	60	50	50	ATTCTGGGCAGGGTGGTACGCC|ATTCTGGGCAGGGTGGTACGCC	100	intergenic_region	MODIFIER	FIM1_4329-FIM1_4330	FIM1_4329-FIM1_4330	FIM1_4329-FIM1_4330	-1	n.34259_34260insTTCTGGGCAGGGTGGTACGCC	.	-1	-1	-	-	-	-
CP015061.1	34262	A	ATTCATCGGTT	INDEL	PASS	FDHY23,LHP1044	-1	1	0	1	0	2	3	0.75	4	3675.13	89	31.38	55.14	1.74	2.73	-0.863	0	9	17	A/ATTCATCGGTT	52.94	56	56	ATTCATCGGTT|ATTCATCGGTT	100	intergenic_region	MODIFIER	FIM1_4329-FIM1_4330	FIM1_4329-FIM1_4330	FIM1_4329-FIM1_4330	-1	n.34262_34263insTTCATCGGTT	.	-1	-1	-	-	-	-
CP015061.1	67188	G	GA,GAA	INDEL	PASS	FDHY23,LHP1044	-1	2	0	0	0	2	2,2	0.500,0.500	4	3261.49	309	15.83	59.91	0.935	0.704	0	1.408	77::27	128	GA/GAA	81.25	54::8	78	GA/GAA	79.49	intergenic_region,intergenic_region	MODIFIER,MODIFIER	FIM1_4348-FIM1_4349,FIM1_4348-FIM1_4349	FIM1_4348-FIM1_4349,FIM1_4348-FIM1_4349	FIM1_4348-FIM1_4349,FIM1_4348-FIM1_4349	-1,-1	n.67188_67189insA,n.67188_67189insAA	.,.	-1,-1	-1,-1	-	-	-	-
CP015061.1	140224	ATATAGTTGGAAACTGTGAAAATTTCTTTTTTTTTTTTTTTTTTTT	A	INDEL	PASS	FDHY23,LHP1044	-1	2	0	0	0	2	2	0.5	4	1188.46	215	10.43	58.42	0.729	1.02	1.48	0	34	63	ATATAGTTGGAAACTGTGAAAATTTCTTTTTTTTTTTTTTTTTTTT/A	53.97	33	51	ATATAGTTGGAAACTGTGAAAATTTCTTTTTTTTTTTTTTTTTTTT/A	64.71	intergenic_region	MODIFIER	FIM1_4383-FIM1_4384	FIM1_4383-FIM1_4384	FIM1_4383-FIM1_4384	-1	n.140225_140269delTATAGTTGGAAACTGTGAAAATTTCTTTTTTTTTTTTTTTTTTTT	.	-1	-1	-	-	-	-
CP015061.1	140249	CTTTTTTTTTTTTTTTTTTTTTATAGTTGGAAACTGTGAAAATTTCA	*,CATAGTTGGAAACTGTGAAAATTTCA	INDEL	PASS	FDHY23,LHP1044	-1	2	0	0	0	2	2,2	0.500,0.500	4	606.06	224	5.36	58.42	-	-	-	0	43::18	61	*/CATAGTTGGAAACTGTGAAAATTTCA	100	38::14	52	*/CATAGTTGGAAACTGTGAAAATTTCA	100	intergenic_region	MODIFIER	FIM1_4383-FIM1_4384	FIM1_4383-FIM1_4384	FIM1_4383-FIM1_4384	-1	n.140250_140270delTTTTTTTTTTTTTTTTTTTTT	.	-1	-1	-	-	-	-
CP015061.1	145833	GA	G,GAA	INDEL	PASS	FDHY23,LHP1044	-1	2	0	0	0	2	1,1	0.250,0.250	4	676.52	437	2.06	60	-1.209	-1.238	0	10.46	43::23	195	GA/G	33.85	13::33	134	GA/GAA	34.33	intergenic_region,intergenic_region	MODIFIER,MODIFIER	FIM1_4385-FIM1_4386,FIM1_4385-FIM1_4386	FIM1_4385-FIM1_4386,FIM1_4385-FIM1_4386	FIM1_4385-FIM1_4386,FIM1_4385-FIM1_4386	-1,-1	n.145834delA,n.145834_145835insA	.,.	-1,-1	-1,-1	-	-	-	-
CP015061.1	147594	A	AT,ATT	INDEL	PASS	FDHY23,LHP1044	-1	2	0	0	0	2	2,2	0.500,0.500	4	3430.01	285	15.45	60	0.283	0.054	0	1.5	77::38	140	AT/ATT	82.14	59::14	82	AT/ATT	89.02	intergenic_region,intergenic_region	MODIFIER,MODIFIER	FIM1_4386-FIM1_4387,FIM1_4386-FIM1_4387	FIM1_4386-FIM1_4387,FIM1_4386-FIM1_4387	FIM1_4386-FIM1_4387,FIM1_4386-FIM1_4387	-1,-1	n.147594_147595insT,n.147594_147595insTT	.,.	-1,-1	-1,-1	-	-	-	-
CP015061.1	147957	T	A	SNP	PASS	FDHY23,LHP1044	0	1	0	1	0	2	3	0.75	4	2137.09	134	30.97	57.45	1.33	1.1	-0.625	12.505	6	15	T|A	40	50	54	A|A	92.59	intergenic_region	MODIFIER	FIM1_4386-FIM1_4387	FIM1_4386-FIM1_4387	FIM1_4386-FIM1_4387	-1	n.147957T>A	.	-1	-1	-	-	-	-
CP015061.1	147960	T	TTTTGAAGAAAAAAAA	INDEL	PASS	FDHY23	-1	1	1	0	0	1	1	0.25	4	53.91	126	3.85	56.64	0	1.57	1.05	0	2	14	T/TTTTGAAGAAAAAAAA	14.29	0	49	T/T	0	intergenic_region	MODIFIER	FIM1_4386-FIM1_4387	FIM1_4386-FIM1_4387	FIM1_4386-FIM1_4387	-1	n.147960_147961insTTTGAAGAAAAAAAA	.	-1	-1	-	-	-	-
CP015061.1	147964	T	TGA	INDEL	PASS	FDHY23,LHP1044	-1	2	0	0	0	2	2	0.5	4	1814.5	125	27.92	56.84	1.24	2.19	-0.67	1.445	6	17	T|TGA	35.29	44	48	T|TGA	91.67	intergenic_region	MODIFIER	FIM1_4386-FIM1_4387	FIM1_4386-FIM1_4387	FIM1_4386-FIM1_4387	-1	n.147964_147965insGA	.	-1	-1	-	-	-	-
CP015061.1	147966	G	GAAGGAAACA	INDEL	PASS	FDHY23	-1	1	1	0	0	1	1	0.25	4	461.81	73	27.17	54.01	0.288	0.295	-1.183	3.14	7	17	G/GAAGGAAACA	41.18	0	20	G/G	0	intergenic_region	MODIFIER	FIM1_4386-FIM1_4387	FIM1_4386-FIM1_4387	FIM1_4386-FIM1_4387	-1	n.147966_147967insAAGGAAACA	.	-1	-1	-	-	-	-
CP015061.1	147970	A	AAAAATTTTAGAAGGAAAC	INDEL	PASS	LHP1044	-1	1	1	0	0	1	1	0.25	4	1239.91	138	27.55	55.86	1.92	2.95	-0.669	66.13	5	59	A/A	8.47	25	45	A|AAAAATTTTAGAAGGAAAC	55.56	intergenic_region	MODIFIER	FIM1_4386-FIM1_4387	FIM1_4386-FIM1_4387	FIM1_4386-FIM1_4387	-1	n.147970_147971insAAAATTTTAGAAGGAAAC	.	-1	-1	-	-	-	-
CP015061.1	148815	AAAAAAAAAAAAAAAAAAAAAAAAAAAAAAACAAAAAAAAAATTTTTTTTTTTTTTTTTTTTTTTTTTT	A	INDEL	PASS	LHP1044	-1	1	1	0	0	1	1	0.25	4	1888.23	168	25.52	59.54	-0.984	4.49	-0.997	88.866	0	86	AAAAAAAAAAAAAAAAAAAAAAAAAAAAAAACAAAAAAAAAATTTTTTTTTTTTTTTTTTTTTTTTTTT/AAAAAAAAAAAAAAAAAAAAAAAAAAAAAAACAAAAAAAAAATTTTTTTTTTTTTTTTTTTTTTTTTTT	0	49	74	AAAAAAAAAAAAAAAAAAAAAAAAAAAAAAACAAAAAAAAAATTTTTTTTTTTTTTTTTTTTTTTTTTT/A	66.22	frameshift_variant	HIGH	FIM1_4387	FIM1_4387	gnl	0	protein_coding	2024-01-01	-1	786	-	-	-	-
CP015061.1	148818	AAAAAAAAAAAAAAAAAAAAAAAAAAAACAAAAAAAAAATTTTTTTTTTTTTTTTTTTTTTTTTTT	*,A	INDEL	PASS	FDHY23,LHP1044	-1	2	0	0	0	2	2,1	0.500,0.250	4	803.03	157	7.3	59.29	0.817	0.214	-0.157	17.386	17::39	57	*/A	98.25	49::0	53	AAAAAAAAAAAAAAAAAAAAAAAAAAAACAAAAAAAAAATTTTTTTTTTTTTTTTTTTTTTTTTTT/*	92.45	frameshift_variant	HIGH	FIM1_4387	FIM1_4387	gnl	0	protein_coding	2024-01-01	-1	786	-	-	-	-
CP015061.1	164649	T	TA,TAA	INDEL	PASS	FDHY23,LHP1044	-1	2	0	0	0	2	2,1	0.500,0.250	4	3176.81	403	12.71	59.85	0.093	-0.079	-0.496	0	79::27	139	T/TA	76.26	58::32	111	TA/TAA	81.08	intergenic_region,intergenic_region	MODIFIER,MODIFIER	FIM1_4397-FIM1_4398,FIM1_4397-FIM1_4398	FIM1_4397-FIM1_4398,FIM1_4397-FIM1_4398	FIM1_4397-FIM1_4398,FIM1_4397-FIM1_4398	-1,-1	n.164649_164650insA,n.164649_164650insAA	.,.	-1,-1	-1,-1	-	-	-	-
CP015061.1	172820	CTTTTTTTTTTTTTTTTTTTTTTTTT	C	INDEL	PASS	FDHY23,LHP1044	-1	0	0	2	0	2	4	1	4	11592.1	232	30.52	59.87	-	-	-	0	135	135	C/C	100	82	82	C/C	100	intergenic_region	MODIFIER	FIM1_4401-FIM1_4402	FIM1_4401-FIM1_4402	FIM1_4401-FIM1_4402	-1	n.172821_172845delTTTTTTTTTTTTTTTTTTTTTTTTT	.	-1	-1	-	-	-	-
CP015061.1	172857	A	AAAAAAAAAAAAAAC,AAAAAAAAAAAAAAAC	INDEL	PASS	FDHY23,LHP1044	-1	2	0	0	0	2	1,1	0.250,0.250	4	1126.52	230	7.77	59.36	1.71	2.46	-0.159	117.91	0::15	81	A/AAAAAAAAAAAAAAAC	18.52	18::0	64	A/AAAAAAAAAAAAAAC	28.12	intergenic_region,intergenic_region	MODIFIER,MODIFIER	FIM1_4401-FIM1_4402,FIM1_4401-FIM1_4402	FIM1_4401-FIM1_4402,FIM1_4401-FIM1_4402	FIM1_4401-FIM1_4402,FIM1_4401-FIM1_4402	-1,-1	n.172857_172858insAAAAAAAAAAAAAAC,n.172857_172858insAAAAAAAAAAAAAC	.,.	-1,-1	-1,-1	-	-	-	-
CP015061.1	209687	CTTTTTTTTTTTTTTTTTTTTT	C	INDEL	PASS	FDHY23	-1	0	0	1	1	1	2	1	2	3644.05	137	30.39	59.6	-	-	-	0	102	102	C/C	100	0	0	./.	0	intergenic_region	MODIFIER	FIM1_4415-FIM1_4416	FIM1_4415-FIM1_4416	FIM1_4415-FIM1_4416	-1	n.209688_209708delTTTTTTTTTTTTTTTTTTTTT	.	-1	-1	-	-	-	-
CP015061.1	268921	T	G	SNP	PASS	FDHY23,LHP1044	0	0	0	2	0	2	4	1	4	6466.09	254	27.87	60	1.3	2.43	0	19.167	110	123	G/G	89.43	105	109	G/G	96.33	intergenic_region	MODIFIER	FIM1_4443-FIM1_4444	FIM1_4443-FIM1_4444	FIM1_4443-FIM1_4444	-1	n.268921T>G	.	-1	-1	-	-	-	-
CP015061.1	268942	G	GA	INDEL	PASS	FDHY23,LHP1044	-1	2	0	0	0	2	2	0.5	4	335.54	316	2.77	59.75	-0.712	-2.769	-1.04	50.313	25	68	G/GA	36.76	21	53	G/GA	39.62	intergenic_region	MODIFIER	FIM1_4443-FIM1_4444	FIM1_4443-FIM1_4444	FIM1_4443-FIM1_4444	-1	n.268942_268943insA	.	-1	-1	-	-	-	-
CP015061.1	284307	C	CT	INDEL	PASS	FDHY23,LHP1044	-1	2	0	0	0	2	2	0.5	4	542.5	412	3.1	59.46	-0.27	-1.247	-0.069	27.855	27	98	C/CT	27.55	18	77	C/CT	23.38	intergenic_region	MODIFIER	FIM1_4449-FIM1_4450	FIM1_4449-FIM1_4450	FIM1_4449-FIM1_4450	-1	n.284307_284308insT	.	-1	-1	-	-	-	-
CP015061.1	314918	GTTTTTTTTTTTTTTTTTTTT	G	INDEL	PASS	FDHY23	-1	0	0	1	1	1	2	1	2	7989.06	178	29.74	59.59	-	-	-	0	133	133	G/G	100	0	0	./.	0	intergenic_region	MODIFIER	FIM1_4463-FIM1_4464	FIM1_4463-FIM1_4464	FIM1_4463-FIM1_4464	-1	n.314919_314938delTTTTTTTTTTTTTTTTTTTT	.	-1	-1	-	-	-	-
CP015061.1	314939	T	TAAAAAAAAAAAAAAAAAAAA,TAAAAAAAAAAAAAAAAAAAAA	INDEL	PASS	FDHY23,LHP1044	-1	2	0	0	0	2	2,2	0.500,0.500	4	7532.19	301	26.04	59.7	-	-	-	0	26::81	107	TAAAAAAAAAAAAAAAAAAAA/TAAAAAAAAAAAAAAAAAAAAA	100	17::82	99	TAAAAAAAAAAAAAAAAAAAA/TAAAAAAAAAAAAAAAAAAAAA	100	intergenic_region,intergenic_region	MODIFIER,MODIFIER	FIM1_4463-FIM1_4464,FIM1_4463-FIM1_4464	FIM1_4463-FIM1_4464,FIM1_4463-FIM1_4464	FIM1_4463-FIM1_4464,FIM1_4463-FIM1_4464	-1,-1	n.314939_314940insAAAAAAAAAAAAAAAAAAAA,n.314939_314940insAAAAAAAAAAAAAAAAAAAAA	.,.	-1,-1	-1,-1	-	-	-	-
CP015061.1	337231	C	CA	INDEL	PASS	FDHY23,LHP1044	-1	2	0	0	0	2	2	0.5	4	526.5	335	2.29	59.96	0.403	0.236	-1.097	0.433	33	124	C/CA	26.61	28	106	C/CA	26.42	intergenic_region	MODIFIER	FIM1_4474-FIM1_4475	FIM1_4474-FIM1_4475	FIM1_4474-FIM1_4475	-1	n.337231_337232insA	.	-1	-1	-	-	-	-
CP015061.1	350134	ATTTTTTTTTTTTTTTTTTTTTTTT	A	INDEL	PASS	FDHY23	-1	1	1	0	0	1	1	0.25	4	714.88	231	7.37	59.43	-4.965	-2.012	-0.289	97.109	25	97	ATTTTTTTTTTTTTTTTTTTTTTTT/A	25.77	0	78	ATTTTTTTTTTTTTTTTTTTTTTTT/ATTTTTTTTTTTTTTTTTTTTTTTT	0	intergenic_region	MODIFIER	FIM1_tRNA152-FIM1_4484	FIM1_tRNA152-FIM1_4484	FIM1_tRNA152-FIM1_4484	-1	n.350135_350158delTTTTTTTTTTTTTTTTTTTTTTTT	.	-1	-1	-	-	-	-
CP015061.1	392722	G	GA	INDEL	PASS	FDHY23,LHP1044	-1	2	0	0	0	2	2	0.5	4	8981.5	1958	4.75	59.99	1.79	1.59	0.522	1.35	238	1120	G/GA	21.25	183	772	G/GA	23.7	intergenic_region	MODIFIER	FIM1_4506-FIM1_4507	FIM1_4506-FIM1_4507	FIM1_4506-FIM1_4507	-1	n.392722_392723insA	.	-1	-1	-	-	-	-
CP015061.1	392737	C	CATAACTTCGTATAATGTACATTATAGAAGTTAT,CATAACTTCGTATAATGTACATTATACGAAGTTAT	INDEL	PASS	FDHY23,LHP1044	-1	2	0	0	0	2	2,2	0.500,0.500	4	59415.2	1689	31.12	59.99	1.39	-0.065	-0.026	0	146::585	733	CATAACTTCGTATAATGTACATTATAGAAGTTAT/CATAACTTCGTATAATGTACATTATACGAAGTTAT	99.73	140::397	537	CATAACTTCGTATAATGTACATTATAGAAGTTAT/CATAACTTCGTATAATGTACATTATACGAAGTTAT	100	intergenic_region,intergenic_region	MODIFIER,MODIFIER	FIM1_4506-FIM1_4507,FIM1_4506-FIM1_4507	FIM1_4506-FIM1_4507,FIM1_4506-FIM1_4507	FIM1_4506-FIM1_4507,FIM1_4506-FIM1_4507	-1,-1	n.392737_392738insATAACTTCGTATAATGTACATTATACGAAGTTAT,n.392737_392738insATAACTTCGTATAATGTACATTATAGAAGTTAT	.,.	-1,-1	-1,-1	-	-	-	-
CP015061.1	441576	T	A	SNP	PASS	FDHY23,LHP1044	0	0	0	2	0	2	4	1	4	17107.1	464	31.69	60	-	-	-	0	272	272	A/A	100	191	191	A/A	100	intergenic_region	MODIFIER	FIM1_4527-FIM1_4528	FIM1_4527-FIM1_4528	FIM1_4527-FIM1_4528	-1	n.441576T>A	.	-1	-1	-	-	-	-
CP015061.1	441986	G	GA	INDEL	PASS	FDHY23,LHP1044	-1	2	0	0	0	2	2	0.5	4	473.5	312	4.78	59.55	-1.788	-1.221	0.414	68.913	25	61	G/GA	40.98	17	38	G/GA	44.74	intergenic_region	MODIFIER	FIM1_4527-FIM1_4528	FIM1_4527-FIM1_4528	FIM1_4527-FIM1_4528	-1	n.441986_441987insA	.	-1	-1	-	-	-	-
CP015061.1	453069	ATTTTTTTTTTTTTTT	A	INDEL	PASS	LHP1044	-1	0	0	1	1	1	2	1	2	3451.03	66	31.88	59.77	-	-	-	0	0	0	./.	0	66	66	A|A	100	intergenic_region	MODIFIER	FIM1_4532-FIM1_4533	FIM1_4532-FIM1_4533	FIM1_4532-FIM1_4533	-1	n.453070_453084delTTTTTTTTTTTTTTT	.	-1	-1	-	-	-	-
CP015061.1	453086	T	A	SNP	PASS	LHP1044	0	0	0	1	1	1	2	1	2	3181.03	69	28.72	59.78	-	-	-	0	0	0	./.	0	69	69	A|A	100	intergenic_region	MODIFIER	FIM1_4532-FIM1_4533	FIM1_4532-FIM1_4533	FIM1_4532-FIM1_4533	-1	n.453086T>A	.	-1	-1	-	-	-	-
CP015061.1	453088	T	TAAAAAAAAAAAAAAAAAAA,TAAAAAAAAAAAAAAAAAAAA	INDEL	PASS	LHP1044	-1	1	0	0	1	1	1,1	0.500,0.500	2	3486.1	69	23.22	59.78	-	-	-	0	0::0	0	./.	0	45::12	57	TAAAAAAAAAAAAAAAAAAA/TAAAAAAAAAAAAAAAAAAAA	100	intergenic_region,intergenic_region	MODIFIER,MODIFIER	FIM1_4532-FIM1_4533,FIM1_4532-FIM1_4533	FIM1_4532-FIM1_4533,FIM1_4532-FIM1_4533	FIM1_4532-FIM1_4533,FIM1_4532-FIM1_4533	-1,-1	n.453088_453089insAAAAAAAAAAAAAAAAAAA,n.453088_453089insAAAAAAAAAAAAAAAAAAAA	.,.	-1,-1	-1,-1	-	-	-	-
CP015061.1	487037	CA	C,CAAAAAAAAAAAA	INDEL	PASS	FDHY23,LHP1044	-1	2	0	0	0	2	2,1	0.500,0.250	4	2406.89	359	12.94	59.16	2.3	1.73	-0.293	0.573	50::0	90	CA/C	55.56	26::53	96	C/CAAAAAAAAAAAA	82.29	intergenic_region,intergenic_region	MODIFIER,MODIFIER	FIM1_4547-FIM1_4548,FIM1_4547-FIM1_4548	FIM1_4547-FIM1_4548,FIM1_4547-FIM1_4548	FIM1_4547-FIM1_4548,FIM1_4547-FIM1_4548	-1,-1	n.487038delA,n.487038_487039insAAAAAAAAAAA	.,.	-1,-1	-1,-1	-	-	-	-
CP015061.1	489152	CA	C	INDEL	PASS	FDHY23,LHP1044	-1	2	0	0	0	2	2	0.5	4	1477.5	218	11.54	59.1	0.025	0.761	0.601	0	55	72	CA/C	76.39	36	56	CA/C	64.29	intergenic_region	MODIFIER	FIM1_4548-FIM1_4549	FIM1_4548-FIM1_4549	FIM1_4548-FIM1_4549	-1	n.489153delA	.	-1	-1	-	-	-	-
CP015061.1	489198	T	A	SNP	PASS	FDHY23,LHP1044	0	2	0	0	0	2	2	0.5	4	2055.46	146	15.34	59.34	-1.112	-0.223	0.302	13.482	33	76	T/A	43.42	35	58	T|A	60.34	intergenic_region	MODIFIER	FIM1_4548-FIM1_4549	FIM1_4548-FIM1_4549	FIM1_4548-FIM1_4549	-1	n.489198T>A	.	-1	-1	-	-	-	-
CP015061.1	489199	C	A	SNP	PASS	FDHY23,LHP1044	0	2	0	0	0	2	2	0.5	4	2433.46	143	17.76	59.33	-2.335	0.784	0.177	3.242	48	80	C/A	60	32	57	C|A	56.14	intergenic_region	MODIFIER	FIM1_4548-FIM1_4549	FIM1_4548-FIM1_4549	FIM1_4548-FIM1_4549	-1	n.489199C>A	.	-1	-1	-	-	-	-
CP015061.1	489200	T	A	SNP	PASS	LHP1044	0	1	1	0	0	1	1	0.25	4	270.29	136	4.83	59.77	-0.268	0.657	-1.001	1.052	0	73	T/T	0	27	56	T/A	48.21	intergenic_region	MODIFIER	FIM1_4548-FIM1_4549	FIM1_4548-FIM1_4549	FIM1_4548-FIM1_4549	-1	n.489200T>A	.	-1	-1	-	-	-	-
CP015061.1	489213	C	A	SNP	PASS	FDHY23,LHP1044	0	2	0	0	0	2	2	0.5	4	1444.46	177	8.65	59.71	-0.393	0.452	-0.926	33.024	33	100	C/A	33	35	67	C/A	52.24	intergenic_region	MODIFIER	FIM1_4548-FIM1_4549	FIM1_4548-FIM1_4549	FIM1_4548-FIM1_4549	-1	n.489213C>A	.	-1	-1	-	-	-	-
CP015061.1	489216	T	A	SNP	PASS	FDHY23	0	1	1	0	0	1	1	0.25	4	350.29	168	3.57	59.77	-3.814	-1.541	-2.349	5.91	26	98	T|A	26.53	0	67	T/T	0	intergenic_region	MODIFIER	FIM1_4548-FIM1_4549	FIM1_4548-FIM1_4549	FIM1_4548-FIM1_4549	-1	n.489216T>A	.	-1	-1	-	-	-	-
CP015061.1	505277	CT	C	INDEL	PASS	FDHY23,LHP1044	-1	2	0	0	0	2	2	0.5	4	653.5	347	4.3	59.91	-1.669	-1.811	-0.139	70.687	33	95	CT/C	34.74	23	57	CT/C	40.35	intergenic_region	MODIFIER	FIM1_4555-FIM1_4556	FIM1_4555-FIM1_4556	FIM1_4555-FIM1_4556	-1	n.505278delT	.	-1	-1	-	-	-	-
CP015061.1	515623	C	CA	INDEL	PASS	FDHY23,LHP1044	-1	2	0	0	0	2	2	0.5	4	503.5	383	2.47	59.99	-1.838	-0.817	0.845	12.993	28	122	C/CA	22.95	19	82	C/CA	23.17	intergenic_region	MODIFIER	FIM1_4561-FIM1_4562	FIM1_4561-FIM1_4562	FIM1_4561-FIM1_4562	-1	n.515623_515624insA	.	-1	-1	-	-	-	-
CP015061.1	517783	G	A	SNP	PASS	FDHY23,LHP1044	1	2	0	0	0	2	2	0.5	4	7257.46	608	11.94	59.9	0.784	1.14	-3.3	0	155	371	G/A	41.78	102	237	G/A	43.04	synonymous_variant	LOW	FIM1_4562	FIM1_4562	gnl	0	protein_coding	2024-01-01	-1	3591	-	-	-	-
CP015061.1	517831	C	CGCAGTAGACTTCTCTGGAGTTGGTTGATCTGGGGTTGGCTTAACTGGAGTAGAGCTGGTAGCAGTAGACTTCTCTGGAGTTGGTTGATCTGGAGTTGGCTTAACTGGAGTAGAGCTGGTA	INDEL	PASS	FDHY23,LHP1044	-1	0	0	2	0	2	4	1	4	18029.1	617	32.89	58.11	-	-	-	0	173	173	CGCAGTAGACTTCTCTGGAGTTGGTTGATCTGGGGTTGGCTTAACTGGAGTAGAGCTGGTAGCAGTAGACTTCTCTGGAGTTGGTTGATCTGGAGTTGGCTTAACTGGAGTAGAGCTGGTA/CGCAGTAGACTTCTCTGGAGTTGGTTGATCTGGGGTTGGCTTAACTGGAGTAGAGCTGGTAGCAGTAGACTTCTCTGGAGTTGGTTGATCTGGAGTTGGCTTAACTGGAGTAGAGCTGGTA	100	97	97	CGCAGTAGACTTCTCTGGAGTTGGTTGATCTGGGGTTGGCTTAACTGGAGTAGAGCTGGTAGCAGTAGACTTCTCTGGAGTTGGTTGATCTGGAGTTGGCTTAACTGGAGTAGAGCTGGTA/CGCAGTAGACTTCTCTGGAGTTGGTTGATCTGGGGTTGGCTTAACTGGAGTAGAGCTGGTAGCAGTAGACTTCTCTGGAGTTGGTTGATCTGGAGTTGGCTTAACTGGAGTAGAGCTGGTA	100	disruptive_inframe_insertion	MODERATE	FIM1_4562	FIM1_4562	gnl	0	protein_coding	2024-01-01	-1	3591	-	-	-	-
CP015061.1	522370	C	CA	INDEL	PASS	FDHY23,LHP1044	-1	2	0	0	0	2	2	0.5	4	523.5	414	2.06	60	-1.333	-1.822	0	18.045	32	155	C/CA	20.65	20	99	C/CA	20.2	intergenic_region	MODIFIER	FIM1_4562-FIM1_4563	FIM1_4562-FIM1_4563	FIM1_4562-FIM1_4563	-1	n.522370_522371insA	.	-1	-1	-	-	-	-
CP015061.1	523813	C	CTT,CTTT	INDEL	PASS	FDHY23,LHP1044	-1	2	0	0	0	2	2,2	0.500,0.500	4	8954.15	431	31.98	59.63	-0.207	-1.16	-0.284	2.755	124::39	169	CTT/CTTT	96.45	76::31	111	CTT/CTTT	96.4	intergenic_region,intergenic_region	MODIFIER,MODIFIER	FIM1_4564-FIM1_4565,FIM1_4564-FIM1_4565	FIM1_4564-FIM1_4565,FIM1_4564-FIM1_4565	FIM1_4564-FIM1_4565,FIM1_4564-FIM1_4565	-1,-1	n.523813_523814insTT,n.523813_523814insTTT	.,.	-1,-1	-1,-1	-	-	-	-
CP015061.1	560697	GAAAAAAAAAAA	G	INDEL	PASS	FDHY23,LHP1044	-1	0	0	2	0	2	4	1	4	12889.2	501	32.83	60	-	-	-	0	221	221	G/G	100	147	147	G/G	100	intergenic_region	MODIFIER	FIM1_4578-FIM1_4579	FIM1_4578-FIM1_4579	FIM1_4578-FIM1_4579	-1	n.560698_560708delAAAAAAAAAAA	.	-1	-1	-	-	-	-
CP015061.1	561598	C	CT	INDEL	PASS	FDHY23,LHP1044	-1	1	0	1	0	2	3	0.75	4	3827.24	312	19.63	60	0.857	0.316	0	3.524	88	109	C/CT	80.73	75	86	CT/CT	87.21	intergenic_region	MODIFIER	FIM1_4579-FIM1_4580	FIM1_4579-FIM1_4580	FIM1_4579-FIM1_4580	-1	n.561598_561599insT	.	-1	-1	-	-	-	-
CP015061.1	615463	T	A	SNP	PASS	FDHY23	0	1	1	0	0	1	1	0.25	4	402.1	77	10.31	59.71	-4.351	-3.173	1.13	0	21	39	T/A	53.85	6	30	T|T	20	missense_variant	MODERATE	FIM1_4611	FIM1_4611	gnl	0	protein_coding	2024-01-01	-1	519	-	-	-	-
CP015061.1	615464	T	A	SNP	PASS	FDHY23	0	1	1	0	0	1	1	0.25	4	401.1	77	12.94	59.71	-3.117	-3.984	1.5	0	19	31	T/A	61.29	6	30	T|T	20	missense_variant	MODERATE	FIM1_4611	FIM1_4611	gnl	0	protein_coding	2024-01-01	-1	519	-	-	-	-
CP015061.1	615469	T	G	SNP	PASS	FDHY23	0	1	0	0	1	1	1	0.5	2	286.37	58	5.84	59.93	-6.454	-5.325	0.74	0	16	49	T|G	32.65	0	5	./.	0	missense_variant	MODERATE	FIM1_4611	FIM1_4611	gnl	0	protein_coding	2024-01-01	-1	519	-	-	-	-
CP015061.1	615472	T	G	SNP	PASS	FDHY23	0	1	0	0	1	1	1	0.5	2	285.37	54	6.07	59.92	-4.847	-5.253	0.572	0	10	47	T|G	21.28	0	5	./.	0	missense_variant	MODERATE	FIM1_4611	FIM1_4611	gnl	0	protein_coding	2024-01-01	-1	519	-	-	-	-
CP015061.1	615473	T	G	SNP	PASS	FDHY23	0	1	0	0	1	1	1	0.5	2	263.37	46	6.42	59.91	-3.47	-6.269	0.519	0	7	41	T|G	17.07	0	5	./.	0	missense_variant	MODERATE	FIM1_4611	FIM1_4611	gnl	0	protein_coding	2024-01-01	-1	519	-	-	-	-
CP015061.1	627558	AT	A	INDEL	PASS	FDHY23,LHP1044	-1	2	0	0	0	2	2	0.5	4	334.5	229	2.03	60	-0.352	0.552	0.775	7.769	23	105	AT/A	21.9	15	60	AT/A	25	intergenic_region	MODIFIER	FIM1_4616-FIM1_4617	FIM1_4616-FIM1_4617	FIM1_4616-FIM1_4617	-1	n.627559delT	.	-1	-1	-	-	-	-
CP015061.1	632490	C	CT	INDEL	PASS	FDHY23,LHP1044	-1	2	0	0	0	2	2	0.5	4	594.5	314	3.86	59.64	1.77	-0.163	-0.25	0	28	91	C/CT	30.77	15	63	C/CT	23.81	intergenic_region	MODIFIER	FIM1_4617-FIM1_4618	FIM1_4617-FIM1_4618	FIM1_4617-FIM1_4618	-1	n.632490_632491insT	.	-1	-1	-	-	-	-
CP015061.1	632711	C	CT	INDEL	PASS	FDHY23,LHP1044	-1	2	0	0	0	2	2	0.5	4	481.5	337	2.72	59.92	-1.637	-1.378	-0.885	17.194	31	91	C/CT	34.07	28	86	C/CT	32.56	intergenic_region	MODIFIER	FIM1_4617-FIM1_4618	FIM1_4617-FIM1_4618	FIM1_4617-FIM1_4618	-1	n.632711_632712insT	.	-1	-1	-	-	-	-
CP015061.1	656840	GTA	G,GTATA	INDEL	PASS	FDHY23,LHP1044	-1	2	0	0	0	2	1,1	0.250,0.250	4	581.52	309	2.55	60	0.629	-0.83	0	3.368	16::7	127	GTA/G	18.11	7::22	101	GTA/GTATA	28.71	intergenic_region,intergenic_region	MODIFIER,MODIFIER	FIM1_4630-FIM1_4631,FIM1_4630-FIM1_4631	FIM1_4630-FIM1_4631,FIM1_4630-FIM1_4631	FIM1_4630-FIM1_4631,FIM1_4630-FIM1_4631	-1,-1	n.656841_656842delTA,n.656842_656843insTA	.,.	-1,-1	-1,-1	-	-	-	-
CP015061.1	674409	C	CATAACTTCGTATAATGTACATACGAAGTTAT,CATAACTTCGTATAATGTACATTATACGAAGTTAT	INDEL	PASS	FDHY23,LHP1044	-1	1	0	1	0	2	1,3	0.250,0.750	4	123709	2886	26.83	60	-	-	-	0	0::904	904	CATAACTTCGTATAATGTACATTATACGAAGTTAT/CATAACTTCGTATAATGTACATTATACGAAGTTAT	100	93::856	949	CATAACTTCGTATAATGTACATACGAAGTTAT/CATAACTTCGTATAATGTACATTATACGAAGTTAT	100	intergenic_region,intergenic_region	MODIFIER,MODIFIER	FIM1_4638-FIM1_4639,FIM1_4638-FIM1_4639	FIM1_4638-FIM1_4639,FIM1_4638-FIM1_4639	FIM1_4638-FIM1_4639,FIM1_4638-FIM1_4639	-1,-1	n.674409_674410insATAACTTCGTATAATGTACATACGAAGTTAT,n.674409_674410insATAACTTCGTATAATGTACATTATACGAAGTTAT	.,.	-1,-1	-1,-1	-	-	-	-
CP015061.1	674580	C	A	SNP	PASS	FDHY23,LHP1044	0	2	0	0	0	2	2	0.5	4	13764.5	3084	4.48	60	0.473	-0.097	0	2.27	421	1569	C/A	26.83	227	1500	C/A	15.13	synonymous_variant	LOW	FIM1_4639	FIM1_4639	gnl	0	protein_coding	2024-01-01	-1	2154	-	GO:0006464;GO:0016787;GO:0000932;GO:0005524;GO:0004835	K03787-ko00230 Purine metabolism;ko00760 Nicotinate and nicotinamide metabolism;ko00240 Pyrimidine metabolism	KOG2157-Predicted tubulin-tyrosine ligase[O]
CP015061.1	713548	T	TC	INDEL	PASS	FDHY23	-1	1	1	0	0	1	1	0.25	4	233.37	58	8.33	55.73	-0.263	1.46	0.667	26.874	11	28	T|TC	39.29	0	12	T|T	0	frameshift_variant	HIGH	FIM1_4659	FIM1_4659	gnl	0	protein_coding	2024-01-01	-1	516	-	-	-	-
CP015061.1	713549	T	C	SNP	PASS	FDHY23,LHP1044	1	2	0	0	0	2	2	0.5	4	340.43	50	10.32	55.01	1.32	1.46	0.667	8.209	11	18	T/C	61.11	3	15	T|C	20	synonymous_variant	LOW	FIM1_4659	FIM1_4659	gnl	0	protein_coding	2024-01-01	-1	516	-	-	-	-
CP015061.1	715729	CA	C	INDEL	PASS	FDHY23,LHP1044	-1	2	0	0	0	2	2	0.5	4	575.5	302	2.74	59.94	0.018	0.144	0.848	5.403	40	129	CA/C	31.01	18	81	CA/C	22.22	intergenic_region	MODIFIER	FIM1_4660-FIM1_4661	FIM1_4660-FIM1_4661	FIM1_4660-FIM1_4661	-1	n.715730delA	.	-1	-1	-	-	-	-
CP015061.1	720751	TAAAAAAAAAAAAAAAAAAAAAAAAA	T	INDEL	PASS	FDHY23	-1	0	0	1	1	1	2	1	2	7920.03	171	27.28	59.88	-	-	-	0	162	162	T/T	100	0	0	./.	0	intergenic_region	MODIFIER	FIM1_4664-FIM1_4665	FIM1_4664-FIM1_4665	FIM1_4664-FIM1_4665	-1	n.720752_720776delAAAAAAAAAAAAAAAAAAAAAAAAA	.	-1	-1	-	-	-	-
CP015061.1	720777	A	ATTTTTTTTTTTTTTTTTTTTT,ATTTTTTTTTTTTTTTTTTTTTT	INDEL	PASS	FDHY23	-1	1	0	0	1	1	1,1	0.500,0.500	2	7171.1	163	34.02	59.87	-	-	-	0	35::27	62	ATTTTTTTTTTTTTTTTTTTTT/ATTTTTTTTTTTTTTTTTTTTTT	100	0::0	0	./.	0	intergenic_region,intergenic_region	MODIFIER,MODIFIER	FIM1_4664-FIM1_4665,FIM1_4664-FIM1_4665	FIM1_4664-FIM1_4665,FIM1_4664-FIM1_4665	FIM1_4664-FIM1_4665,FIM1_4664-FIM1_4665	-1,-1	n.720777_720778insTTTTTTTTTTTTTTTTTTTTT,n.720777_720778insTTTTTTTTTTTTTTTTTTTTTT	.,.	-1,-1	-1,-1	-	-	-	-
CP015061.1	731874	C	CA	INDEL	PASS	LHP1044	-1	1	1	0	0	1	1	0.25	4	265.05	286	3.79	59.84	-0.433	-0.515	0	30.428	17	101	C/C	16.83	24	70	C/CA	34.29	intergenic_region	MODIFIER	FIM1_4667-FIM1_4668	FIM1_4667-FIM1_4668	FIM1_4667-FIM1_4668	-1	n.731874_731875insA	.	-1	-1	-	-	-	-
CP015061.1	765817	G	T	SNP	PASS	FDHY23	0	1	0	0	1	1	1	0.5	2	1715.37	639	8.58	58.27	-	-	-	0	57	200	G/T	28.5	0	184	./.	0	intergenic_region	MODIFIER	FIM1_4685-FIM1_4686	FIM1_4685-FIM1_4686	FIM1_4685-FIM1_4686	-1	n.765817G>T	.	-1	-1	-	-	-	-
CP015061.1	765931	G	A	SNP	PASS	FDHY23,LHP1044	1	2	0	0	0	2	2	0.5	4	6600.46	607	10.89	56.94	2.85	4.24	-10.35	18.496	109	365	G|A	29.86	85	241	G|A	35.27	intergenic_region	MODIFIER	FIM1_4685-FIM1_4686	FIM1_4685-FIM1_4686	FIM1_4685-FIM1_4686	-1	n.765931G>A	.	-1	-1	-	-	-	-
CP015061.1	765970	A	G	SNP	PASS	FDHY23,LHP1044	1	2	0	0	0	2	2	0.5	4	2892.46	676	4.29	58.15	3.52	-3.221	-4.827	15.297	62	423	A/G	14.66	45	252	A|G	17.86	intergenic_region	MODIFIER	FIM1_4685-FIM1_4686	FIM1_4685-FIM1_4686	FIM1_4685-FIM1_4686	-1	n.765970A>G	.	-1	-1	-	-	-	-
CP015061.1	765985	G	A	SNP	PASS	FDHY23,LHP1044	1	2	0	0	0	2	2	0.5	4	2420.46	643	3.78	58.8	3.33	-5.668	-11.19	22.808	51	404	G|A	12.62	35	237	G|A	14.77	intergenic_region	MODIFIER	FIM1_4685-FIM1_4686	FIM1_4685-FIM1_4686	FIM1_4685-FIM1_4686	-1	n.765985G>A	.	-1	-1	-	-	-	-
CP015061.1	792227	CT	C,CTT	INDEL	PASS	FDHY23,LHP1044	-1	2	0	0	0	2	1,1	0.250,0.250	4	875.52	358	3.93	59.76	0.342	0.776	-0.672	5.31	26::20	147	CT/CTT	31.29	46::0	76	CT/C	60.53	intergenic_region,intergenic_region	MODIFIER,MODIFIER	FIM1_4695-FIM1_4696,FIM1_4695-FIM1_4696	FIM1_4695-FIM1_4696,FIM1_4695-FIM1_4696	FIM1_4695-FIM1_4696,FIM1_4695-FIM1_4696	-1,-1	n.792228delT,n.792228_792229insT	.,.	-1,-1	-1,-1	-	-	-	-
CP015061.1	836561	G	GA	INDEL	PASS	FDHY23,LHP1044	-1	2	0	0	0	2	2	0.5	4	274.5	302	2.29	60	1.71	-0.619	0	45.143	15	61	G/GA	24.59	15	59	G/GA	25.42	intergenic_region	MODIFIER	FIM1_4716-FIM1_4717	FIM1_4716-FIM1_4717	FIM1_4716-FIM1_4717	-1	n.836561_836562insA	.	-1	-1	-	-	-	-
CP015061.1	845557	G	GTT,GTTT	INDEL	PASS	FDHY23,LHP1044	-1	2	0	0	0	2	2,2	0.500,0.500	4	7260.11	310	33.8	60	-0.514	-1.054	0	0	72::19	93	GTT/GTTT	97.85	41::24	65	GTT/GTTT	100	intergenic_region,intergenic_region	MODIFIER,MODIFIER	FIM1_4722-FIM1_4723,FIM1_4722-FIM1_4723	FIM1_4722-FIM1_4723,FIM1_4722-FIM1_4723	FIM1_4722-FIM1_4723,FIM1_4722-FIM1_4723	-1,-1	n.845557_845558insTT,n.845557_845558insTTT	.,.	-1,-1	-1,-1	-	-	-	-
CP015061.1	867656	G	GA	INDEL	PASS	FDHY23,LHP1044	-1	2	0	0	0	2	2	0.5	4	551.5	289	5.01	59.95	-1.757	-2.092	0	86.129	23	57	G/GA	40.35	23	53	G/GA	43.4	intergenic_region	MODIFIER	FIM1_4736-FIM1_4737	FIM1_4736-FIM1_4737	FIM1_4736-FIM1_4737	-1	n.867656_867657insA	.	-1	-1	-	-	-	-
CP015061.1	877271	A	C	SNP	PASS	FDHY23,LHP1044	0	2	0	0	0	2	2	0.5	4	1526.46	309	5.94	59.87	0.787	3.84	0.94	33.484	76	146	A/C	52.05	51	111	A/C	45.95	intergenic_region	MODIFIER	FIM1_4738-FIM1_4739	FIM1_4738-FIM1_4739	FIM1_4738-FIM1_4739	-1	n.877271A>C	.	-1	-1	-	-	-	-
CP015061.1	919406	C	T	SNP	PASS	LHP1044	1	1	0	0	1	1	1	0.5	2	9422.37	1195	20.85	59.03	2.59	1.27	-4.034	1.106	0	741	./.	0	244	452	C|T	53.98	missense_variant	MODERATE	FIM1_4760	FIM1_4760	gnl	0	protein_coding	2024-01-01	-1	2049	-	-	-	-
CP015061.1	919415	C	A	SNP	PASS	LHP1044	0	1	0	0	1	1	1	0.5	2	8890.37	1135	20.63	58.99	6.73	0.237	-4.217	1.729	0	702	./.	0	225	431	C|A	52.2	missense_variant	MODERATE	FIM1_4760	FIM1_4760	gnl	0	protein_coding	2024-01-01	-1	2049	-	-	-	-
CP015061.1	919421	CAG	C	INDEL	PASS	LHP1044	-1	1	1	0	0	1	1	0.25	4	8183.88	1102	19.67	58.95	5.58	0.13	-4.45	3.213	0	685	CAG/CAG	0	208	416	CAG|C	50	frameshift_variant	HIGH	FIM1_4760	FIM1_4760	gnl	0	protein_coding	2024-01-01	-1	2049	-	-	-	-
CP015061.1	938701	A	AATACCAACTGTTAAGACAAACTTCCTTGTCGAGACTCCTCAGGTTGAAACAGCAACCACAATCAATGCAGGATGGACCGGTACTTACACCACCACATACTCCACTGGTATTTCCACAGAGACTGGTGCTGATGGC	INDEL	PASS	LHP1044	-1	1	1	0	0	1	1	0.25	4	1576.91	435	8.26	57.38	-1.045	-5.433	-12.12	0	0	218	A/A	0	14	191	A|AATACCAACTGTTAAGACAAACTTCCTTGTCGAGACTCCTCAGGTTGAAACAGCAACCACAATCAATGCAGGATGGACCGGTACTTACACCACCACATACTCCACTGGTATTTCCACAGAGACTGGTGCTGATGGC	7.33	disruptive_inframe_insertion	MODERATE	FIM1_4769	FIM1_4769	gnl	0	protein_coding	2024-01-01	-1	1683	-	GO:0031589;GO:0000128;GO:0005576;GO:0009277;GO:0000501;GO:0005537;GO:0031225	-	-
CP015061.1	938770	A	G	SNP	PASS	LHP1044	1	1	1	0	0	1	1	0.25	4	432.29	569	2.09	57.34	-2.403	0.391	-11.57	17.86	0	354	A/A	0	24	207	A|G	11.59	synonymous_variant	LOW	FIM1_4769	FIM1_4769	gnl	0	protein_coding	2024-01-01	-1	1683	-	GO:0031589;GO:0000128;GO:0005576;GO:0009277;GO:0000501;GO:0005537;GO:0031225	-	-
CP015061.1	957186	GC	G	INDEL	PASS	FDHY23,LHP1044	-1	0	0	2	0	2	4	1	4	16747.1	454	26.49	52.8	-	-	-	0	271	271	G/G	100	178	178	G/G	100	intergenic_region	MODIFIER	FIM1_4776-CHR_END	FIM1_4776-CHR_END	FIM1_4776-CHR_END	-1	n.957187delC	.	-1	-1	-	-	-	-
CP015061.1	957374	GT	G	INDEL	PASS	FDHY23,LHP1044	-1	0	0	2	0	2	4	1	4	5067.09	161	34.24	37.9	-	-	-	0	91	91	G/G	100	57	57	G/G	100	intergenic_region	MODIFIER	FIM1_4776-CHR_END	FIM1_4776-CHR_END	FIM1_4776-CHR_END	-1	n.957375delT	.	-1	-1	-	-	-	-
CP015061.1	957494	GT	G	INDEL	PASS	FDHY23,LHP1044	-1	0	0	2	0	2	4	1	4	866.08	25	34.64	33.92	-	-	-	0	15	15	G/G	100	10	10	G/G	100	intergenic_region	MODIFIER	FIM1_4776-CHR_END	FIM1_4776-CHR_END	FIM1_4776-CHR_END	-1	n.957495delT	.	-1	-1	-	-	-	-
CP015061.1	957564	CA	C	INDEL	PASS	FDHY23	-1	0	0	1	1	1	2	1	2	223.51	9	31.93	29.06	-	-	-	0	7	7	C/C	100	0	2	./.	0	intergenic_region	MODIFIER	FIM1_4776-CHR_END	FIM1_4776-CHR_END	FIM1_4776-CHR_END	-1	n.957565delA	.	-1	-1	-	-	-	-
CP015061.1	957592	CG	C	INDEL	PASS	FDHY23,LHP1044	-1	0	0	2	0	2	4	1	4	1553.09	44	28.45	38.41	-	-	-	0	25	25	C/C	100	19	19	C/C	100	intergenic_region	MODIFIER	FIM1_4776-CHR_END	FIM1_4776-CHR_END	FIM1_4776-CHR_END	-1	n.957593delG	.	-1	-1	-	-	-	-
CP015060.1	1289	AGGAAAG	A	INDEL	PASS	FDHY23,LHP1044	-1	2	0	0	0	2	2	0.5	4	10797.1	531	22.78	52.74	-1.194	-1.339	1.08	1.872	170	288	AGGAAAG/A	59.03	131	186	AGGAAAG/A	70.43	intergenic_region	MODIFIER	CHR_START-FIM1_4779	CHR_START-FIM1_4779	CHR_START-FIM1_4779	-1	n.1290_1295delGGAAAG	.	-1	-1	-	-	-	-
CP015060.1	1308	A	G	SNP	PASS	FDHY23,LHP1044	1	0	0	2	0	2	4	1	4	14727.2	524	32.06	52.62	-	-	-	0	195	195	G/G	100	145	145	G|G	100	intergenic_region	MODIFIER	CHR_START-FIM1_4779	CHR_START-FIM1_4779	CHR_START-FIM1_4779	-1	n.1308A>G	.	-1	-1	-	-	-	-
CP015060.1	1322	T	A	SNP	PASS	FDHY23,LHP1044	0	2	0	0	0	2	2	0.5	4	5841.46	534	11.19	52.38	2.59	-	0.092	3.53	112	317	T/A	35.33	53	205	T|A	25.85	intergenic_region	MODIFIER	CHR_START-FIM1_4779	CHR_START-FIM1_4779	CHR_START-FIM1_4779	-1	n.1322T>A	.	-1	-1	-	-	-	-
CP015060.1	8292	G	A	SNP	PASS	FDHY23,LHP1044	1	2	0	0	0	2	2	0.5	4	10641.5	803	13.29	42.24	0.06	-0.369	-3.229	32.578	228	488	G/A	46.72	146	313	G/A	46.65	intergenic_region	MODIFIER	FIM1_4779-FIM1_4780	FIM1_4779-FIM1_4780	FIM1_4779-FIM1_4780	-1	n.8292G>A	.	-1	-1	-	-	-	-
CP015060.1	8436	CCCT	C	INDEL	PASS	FDHY23,LHP1044	-1	2	0	0	0	2	2	0.5	4	2661.46	527	5.19	45.49	3.48	2.09	-6.705	97.781	56	310	CCCT/C	18.06	39	203	CCCT/C	19.21	intergenic_region	MODIFIER	FIM1_4779-FIM1_4780	FIM1_4779-FIM1_4780	FIM1_4779-FIM1_4780	-1	n.8437_8439delCCT	.	-1	-1	-	-	-	-
CP015060.1	14670	TTA	T	INDEL	PASS	LHP1044	-1	1	1	0	0	1	1	0.25	4	226.91	352	2.06	60	-0.099	0.325	0	0	0	205	TTA/TTA	0	16	110	TTA/T	14.55	intergenic_region	MODIFIER	FIM1_4782-FIM1_4783	FIM1_4782-FIM1_4783	FIM1_4782-FIM1_4783	-1	n.14671_14672delTA	.	-1	-1	-	-	-	-
CP015060.1	29536	G	GT	INDEL	PASS	LHP1044	-1	1	1	0	0	1	1	0.25	4	219.92	247	3.73	59.94	-1.094	-0.67	0	15.776	10	87	G/G	11.49	18	59	G/GT	30.51	intergenic_region	MODIFIER	FIM1_4786-FIM1_4787	FIM1_4786-FIM1_4787	FIM1_4786-FIM1_4787	-1	n.29536_29537insT	.	-1	-1	-	-	-	-
CP015060.1	52315	T	TAGCAAAGCAAAGCAA	INDEL	PASS	FDHY23	-1	0	1	1	0	1	2	0.5	4	7562.48	359	31.52	59.9	1.08	0.325	-0.052	3.031	183	185	TAGCAAAGCAAAGCAA/TAGCAAAGCAAAGCAA	98.92	0	101	T/T	0	intergenic_region	MODIFIER	FIM1_4794-FIM1_4795	FIM1_4794-FIM1_4795	FIM1_4794-FIM1_4795	-1	n.52315_52316insAGCAAAGCAAAGCAA	.	-1	-1	-	-	-	-
CP015060.1	63695	C	CT	INDEL	PASS	FDHY23,LHP1044	-1	2	0	0	0	2	2	0.5	4	2842.5	342	15.45	59.92	-0.58	-0.255	0	6.932	84	117	C/CT	71.79	46	67	C/CT	68.66	intergenic_region	MODIFIER	FIM1_4799-FIM1_4800	FIM1_4799-FIM1_4800	FIM1_4799-FIM1_4800	-1	n.63695_63696insT	.	-1	-1	-	-	-	-
CP015060.1	160751	AAT	A	INDEL	PASS	FDHY23,LHP1044	-1	2	0	0	0	2	2	0.5	4	696.5	406	2.43	60	-0.761	0.81	0	0.473	29	173	AAT/A	16.76	19	114	AAT/A	16.67	intergenic_region	MODIFIER	FIM1_4845-FIM1_4846	FIM1_4845-FIM1_4846	FIM1_4845-FIM1_4846	-1	n.160752_160753delAT	.	-1	-1	-	-	-	-
CP015060.1	163682	AAAAAAAAAAAAAT	A	INDEL	PASS	FDHY23,LHP1044	-1	0	0	2	0	2	4	1	4	9911.08	647	18.77	59.94	0.764	1.91	0	0.976	298	322	A/A	92.55	181	206	A/A	87.86	intergenic_region	MODIFIER	FIM1_4846-FIM1_4847	FIM1_4846-FIM1_4847	FIM1_4846-FIM1_4847	-1	n.163683_163695delAAAAAAAAAAAAT	.	-1	-1	-	-	-	-
CP015060.1	164928	A	G	SNP	PASS	FDHY23,LHP1044	1	2	0	0	0	2	2	0.5	4	7279.46	665	10.95	58.79	3.76	-0.686	-6.619	2.686	132	400	A|G	33	79	265	A|G	29.81	synonymous_variant	LOW	FIM1_4847	FIM1_4847	gnl	0	protein_coding	2024-01-01	-1	2232	-	GO:0005794;GO:0006493;GO:0006486;GO:0006491;GO:0016021;GO:0000139;GO:0016757;GO:0000033	K05538-ko00513 Various types of N-glycan biosynthesis;ko00514 Other types of O-glycan biosynthesis	-
CP015060.1	164935	C	G	SNP	PASS	FDHY23,LHP1044	0	2	0	0	0	2	2	0.5	4	6973.46	640	10.9	58.76	3.8	-2.099	-7.271	6.842	116	385	C|G	30.13	71	255	C|G	27.84	missense_variant	MODERATE	FIM1_4847	FIM1_4847	gnl	0	protein_coding	2024-01-01	-1	2232	-	GO:0005794;GO:0006493;GO:0006486;GO:0006491;GO:0016021;GO:0000139;GO:0016757;GO:0000033	K05538-ko00513 Various types of N-glycan biosynthesis;ko00514 Other types of O-glycan biosynthesis	-
CP015060.1	164937	A	G	SNP	PASS	FDHY23,LHP1044	1	2	0	0	0	2	2	0.5	4	6448.46	639	10.09	58.76	3.36	-2.115	-7.435	8.137	114	383	A|G	29.77	69	256	A|G	26.95	synonymous_variant	LOW	FIM1_4847	FIM1_4847	gnl	0	protein_coding	2024-01-01	-1	2232	-	GO:0005794;GO:0006493;GO:0006486;GO:0006491;GO:0016021;GO:0000139;GO:0016757;GO:0000033	K05538-ko00513 Various types of N-glycan biosynthesis;ko00514 Other types of O-glycan biosynthesis	-
CP015060.1	164943	G	T	SNP	PASS	FDHY23,LHP1044	0	2	0	0	0	2	2	0.5	4	6055.46	624	9.7	58.73	4.68	-4.044	-7.469	8.249	108	378	G|T	28.57	66	246	G|T	26.83	synonymous_variant	LOW	FIM1_4847	FIM1_4847	gnl	0	protein_coding	2024-01-01	-1	2232	-	GO:0005794;GO:0006493;GO:0006486;GO:0006491;GO:0016021;GO:0000139;GO:0016757;GO:0000033	K05538-ko00513 Various types of N-glycan biosynthesis;ko00514 Other types of O-glycan biosynthesis	-
CP015060.1	164955	G	A	SNP	PASS	FDHY23,LHP1044	1	2	0	0	0	2	2	0.5	4	3953.46	576	6.89	58.63	4.25	-5.294	-8.692	20.313	81	355	G/A	22.82	47	219	G|A	21.46	synonymous_variant	LOW	FIM1_4847	FIM1_4847	gnl	0	protein_coding	2024-01-01	-1	2232	-	GO:0005794;GO:0006493;GO:0006486;GO:0006491;GO:0016021;GO:0000139;GO:0016757;GO:0000033	K05538-ko00513 Various types of N-glycan biosynthesis;ko00514 Other types of O-glycan biosynthesis	-
CP015060.1	164958	G	A	SNP	PASS	FDHY23,LHP1044	1	2	0	0	0	2	2	0.5	4	3845.46	578	6.65	58.63	4.28	-5.255	-9.062	16.736	77	359	G|A	21.45	44	219	G|A	20.09	synonymous_variant	LOW	FIM1_4847	FIM1_4847	gnl	0	protein_coding	2024-01-01	-1	2232	-	GO:0005794;GO:0006493;GO:0006486;GO:0006491;GO:0016021;GO:0000139;GO:0016757;GO:0000033	K05538-ko00513 Various types of N-glycan biosynthesis;ko00514 Other types of O-glycan biosynthesis	-
CP015060.1	164967	T	C	SNP	PASS	FDHY23,LHP1044	1	2	0	0	0	2	2	0.5	4	2687.46	546	4.92	58.55	3.86	-5.07	-10.62	25.134	55	340	T|C	16.18	32	206	T|C	15.53	synonymous_variant	LOW	FIM1_4847	FIM1_4847	gnl	0	protein_coding	2024-01-01	-1	2232	-	GO:0005794;GO:0006493;GO:0006486;GO:0006491;GO:0016021;GO:0000139;GO:0016757;GO:0000033	K05538-ko00513 Various types of N-glycan biosynthesis;ko00514 Other types of O-glycan biosynthesis	-
CP015060.1	170199	A	G	SNP	PASS	FDHY23,LHP1044	1	0	0	2	0	2	4	1	4	17019.1	459	29	52.73	-	-	-	0	272	272	G/G	100	187	187	G/G	100	synonymous_variant	LOW	FIM1_4848	FIM1_4848	gnl	0	protein_coding	2024-01-01	-1	2235	-	GO:0005794;GO:0006493;GO:0006486;GO:0006491;GO:0016021;GO:0000139;GO:0016757;GO:0000033	K05538-ko00513 Various types of N-glycan biosynthesis;ko00514 Other types of O-glycan biosynthesis	-
CP015060.1	184859	C	CGGGGGGGGGGGGG	INDEL	PASS	LHP1044	-1	1	1	0	0	1	1	0.25	4	1348.91	88	30.65	60	1.3	-3.509	0	24.123	0	36	C/C	0	7	22	C/CGGGGGGGGGGGGG	31.82	frameshift_variant	HIGH	FIM1_4854	FIM1_4854	gnl	0	protein_coding	2024-01-01	-1	1767	-	GO:0022890;GO:0015850;GO:0006812;GO:0016021;GO:0055085;GO:0005886;GO:0015665	-	-
CP015060.1	196407	TTATATATATATATATATATATATATATATATATTTGTTTATATTTAATGCTTTTATACTATTACAATGATATGAAAAGGTAGTTA	T	INDEL	PASS	LHP1044	-1	1	0	0	1	1	1	0.5	2	456.41	169	5.85	59.27	-0.057	-	-1.225	12.7	0	42	./.	0	28	78	TTATATATATATATATATATATATATATATATATTTGTTTATATTTAATGCTTTTATACTATTACAATGATATGAAAAGGTAGTTA/T	35.9	intergenic_region	MODIFIER	FIM1_4859-FIM1_4860	FIM1_4859-FIM1_4860	FIM1_4859-FIM1_4860	-1	n.196408_196492delTATATATATATATATATATATATATATATATATTTGTTTATATTTAATGCTTTTATACTATTACAATGATATGAAAAGGTAGTTA	.	-1	-1	-	-	-	-
CP015060.1	211394	AAAAAAAAAAT	A	INDEL	PASS	FDHY23,LHP1044	-1	0	0	2	0	2	4	1	4	7783.13	376	23.44	60	2.49	1.63	0	3.819	182	197	A/A	92.39	124	135	A/A	91.85	intergenic_region	MODIFIER	FIM1_4870-FIM1_4871	FIM1_4870-FIM1_4871	FIM1_4870-FIM1_4871	-1	n.211395_211404delAAAAAAAAAT	.	-1	-1	-	-	-	-
CP015060.1	212748	CT	C,CTTTT	INDEL	PASS	FDHY23,LHP1044	-1	2	0	0	0	2	2,1	0.500,0.250	4	1555.89	363	8.64	59.95	2.22	1.79	0	4.899	56::34	114	C/CTTTT	78.95	27::8	66	CT/C	53.03	intergenic_region,intergenic_region	MODIFIER,MODIFIER	FIM1_4871-FIM1_4872,FIM1_4871-FIM1_4872	FIM1_4871-FIM1_4872,FIM1_4871-FIM1_4872	FIM1_4871-FIM1_4872,FIM1_4871-FIM1_4872	-1,-1	n.212749delT,n.212749_212750insTTT	.,.	-1,-1	-1,-1	-	-	-	-
CP015060.1	266246	A	G	SNP	PASS	FDHY23,LHP1044	1	2	0	0	0	2	2	0.5	4	1293.46	855	2.16	55.9	-8.585	0.542	-7.755	3.237	60	344	A/G	17.44	59	255	A/G	23.14	synonymous_variant	LOW	FIM1_4899	FIM1_4899	gnl	0	protein_coding	2024-01-01	-1	312	-	GO:0005634;GO:0003677;GO:0006334;GO:0000786	-	KOG3467-Histone H4[B]
CP015060.1	274882	AGT	A	INDEL	PASS	LHP1044	-1	1	1	0	0	1	1	0.25	4	322.91	419	2.2	60	1.46	-0.143	0	0	17	221	AGT/AGT	7.69	21	147	AGT/A	14.29	intergenic_region	MODIFIER	FIM1_4905-FIM1_4906	FIM1_4905-FIM1_4906	FIM1_4905-FIM1_4906	-1	n.274883_274884delGT	.	-1	-1	-	-	-	-
CP015060.1	323349	C	G	SNP	PASS	FDHY23	0	0	1	1	0	1	2	0.5	4	7655.44	260	33.62	60	-	-	-	0	208	208	G/G	100	0	52	C/C	0	missense_variant	MODERATE	FIM1_4931	FIM1_4931	gnl	0	protein_coding	2024-01-01	-1	1974	-	GO:0005737;GO:0004177;GO:0005634;GO:0043171;GO:0004301;GO:0008270;GO:0004463;GO:0044255;GO:0008237;GO:0030163	K01254-ko00590 Arachidonic acid metabolism	KOG1047-Bifunctional leukotriene A4 hydrolase/aminopeptidase LTA4H[IOVE]
CP015060.1	324551	TTCCATTTCTTGCGA	T	INDEL	PASS	LHP1044	-1	0	1	1	0	1	2	0.5	4	216.58	187	19.69	59.65	0	1.6	0	6.575	0	100	TTCCATTTCTTGCGA/TTCCATTTCTTGCGA	0	9	11	T/T	81.82	intergenic_region	MODIFIER	FIM1_4931-FIM1_4932	FIM1_4931-FIM1_4932	FIM1_4931-FIM1_4932	-1	n.324552_324565delTCCATTTCTTGCGA	.	-1	-1	-	-	-	-
CP015060.1	324556	T	*,A	SNP	PASS	FDHY23,LHP1044	-1	1	0	1	0	2	3,1	0.750,0.250	4	162.27	48	5.8	58.38	-0.413	1.03	-0.182	0	12::4	17	*/A	94.12	9::0	11	*/*	81.82	intergenic_region	MODIFIER	FIM1_4931-FIM1_4932	FIM1_4931-FIM1_4932	FIM1_4931-FIM1_4932	-1	n.324556T>A	.	-1	-1	-	-	-	-
CP015060.1	325972	T	G	SNP	PASS	FDHY23,LHP1044	0	0	0	2	0	2	4	1	4	10561.1	260	29.76	60	-	-	-	0	159	159	G/G	100	101	101	G/G	100	intergenic_region	MODIFIER	FIM1_4931-FIM1_4932	FIM1_4931-FIM1_4932	FIM1_4931-FIM1_4932	-1	n.325972T>G	.	-1	-1	-	-	-	-
CP015060.1	345669	C	CT	INDEL	PASS	FDHY23,LHP1044	-1	2	0	0	0	2	2	0.5	4	422.5	315	2.19	59.85	-0.24	-1.973	-1.274	23.553	31	119	C/CT	26.05	25	74	C/CT	33.78	intergenic_region	MODIFIER	FIM1_4940-FIM1_4941	FIM1_4940-FIM1_4941	FIM1_4940-FIM1_4941	-1	n.345669_345670insT	.	-1	-1	-	-	-	-
CP015060.1	352381	AT	A	INDEL	PASS	LHP1044	-1	1	1	0	0	1	1	0.25	4	363.92	335	3.14	60	-0.205	-0.424	0	7.266	17	136	AT/AT	12.5	29	116	AT/A	25	intergenic_region	MODIFIER	FIM1_4943-FIM1_4944	FIM1_4943-FIM1_4944	FIM1_4943-FIM1_4944	-1	n.352382delT	.	-1	-1	-	-	-	-
CP015060.1	356566	A	C	SNP	PASS	FDHY23,LHP1044	0	0	0	2	0	2	4	1	4	6459.09	159	32.91	60	-	-	-	0	79	79	C/C	100	80	80	C/C	100	intergenic_region	MODIFIER	FIM1_4944-FIM1_4945	FIM1_4944-FIM1_4945	FIM1_4944-FIM1_4945	-1	n.356566A>C	.	-1	-1	-	-	-	-
CP015060.1	356580	A	AG	INDEL	PASS	FDHY23,LHP1044	-1	2	0	0	0	2	2	0.5	4	1246.5	111	15.39	60	-0.536	0.322	0	0	20	35	A/AG	57.14	35	46	A/AG	76.09	intergenic_region	MODIFIER	FIM1_4944-FIM1_4945	FIM1_4944-FIM1_4945	FIM1_4944-FIM1_4945	-1	n.356580_356581insG	.	-1	-1	-	-	-	-
CP015060.1	356596	T	TATTG	INDEL	PASS	FDHY23,LHP1044	-1	0	0	2	0	2	4	1	4	5462.13	100	28.12	60	2.95	-0.07	0	0	35	39	TATTG/TATTG	89.74	55	55	TATTG/TATTG	100	intergenic_region	MODIFIER	FIM1_4944-FIM1_4945	FIM1_4944-FIM1_4945	FIM1_4944-FIM1_4945	-1	n.356596_356597insATTG	.	-1	-1	-	-	-	-
CP015060.1	357288	T	TC	INDEL	PASS	FDHY23,LHP1044	-1	2	0	0	0	2	2	0.5	4	792.5	245	5.28	58.95	0.778	1.07	-0.883	2.764	34	84	T/TC	40.48	34	66	T/TC	51.52	intergenic_region	MODIFIER	FIM1_4944-FIM1_4945	FIM1_4944-FIM1_4945	FIM1_4944-FIM1_4945	-1	n.357288_357289insC	.	-1	-1	-	-	-	-
CP015060.1	381045	CTTTTTTTTTTT	C,CT	INDEL	PASS	FDHY23,LHP1044	-1	2	0	0	0	2	1,1	0.250,0.250	4	834.26	279	9.48	59.36	-1.429	0.346	-0.556	73.949	0::29	34	CTTTTTTTTTTT/CT	85.29	15::0	54	CTTTTTTTTTTT/C	27.78	intergenic_region,intergenic_region	MODIFIER,MODIFIER	FIM1_4956-FIM1_4957,FIM1_4956-FIM1_4957	FIM1_4956-FIM1_4957,FIM1_4956-FIM1_4957	FIM1_4956-FIM1_4957,FIM1_4956-FIM1_4957	-1,-1	n.381046_381056delTTTTTTTTTTT,n.381047_381056delTTTTTTTTTT	.,.	-1,-1	-1,-1	-	-	-	-
CP015060.1	386105	C	CT,CTT	INDEL	PASS	FDHY23,LHP1044	-1	2	0	0	0	2	1,1	0.250,0.250	4	729.52	269	6.08	59.9	0.817	1.32	-0.74	32.439	44::0	75	C/CT	58.67	7::11	45	C/CTT	40	intergenic_region,intergenic_region	MODIFIER,MODIFIER	FIM1_4958-FIM1_4959,FIM1_4958-FIM1_4959	FIM1_4958-FIM1_4959,FIM1_4958-FIM1_4959	FIM1_4958-FIM1_4959,FIM1_4958-FIM1_4959	-1,-1	n.386105_386106insT,n.386105_386106insTT	.,.	-1,-1	-1,-1	-	-	-	-
CP015060.1	421954	A	C	SNP	PASS	FDHY23,LHP1044	0	0	0	2	0	2	4	1	4	13336.1	372	30.34	60	-	-	-	0	230	230	C/C	100	141	141	C/C	100	intergenic_region	MODIFIER	FIM1_4972-FIM1_4973	FIM1_4972-FIM1_4973	FIM1_4972-FIM1_4973	-1	n.421954A>C	.	-1	-1	-	-	-	-
CP015060.1	422320	C	CT	INDEL	PASS	FDHY23,LHP1044	-1	2	0	0	0	2	2	0.5	4	378.5	286	3.5	59.76	-0.254	-1.221	0.666	3.577	15	57	C/CT	26.32	14	51	C/CT	27.45	intergenic_region	MODIFIER	FIM1_4972-FIM1_4973	FIM1_4972-FIM1_4973	FIM1_4972-FIM1_4973	-1	n.422320_422321insT	.	-1	-1	-	-	-	-
CP015060.1	425981	C	CAA,CAAA	INDEL	PASS	FDHY23,LHP1044	-1	2	0	0	0	2	2,2	0.500,0.500	4	5929.13	304	33.88	59.62	1.48	0.582	-0.719	10.442	78::21	113	CAA/CAAA	87.61	46::9	62	CAA/CAAA	88.71	intergenic_region,intergenic_region	MODIFIER,MODIFIER	FIM1_4973-FIM1_4974,FIM1_4973-FIM1_4974	FIM1_4973-FIM1_4974,FIM1_4973-FIM1_4974	FIM1_4973-FIM1_4974,FIM1_4973-FIM1_4974	-1,-1	n.425981_425982insAA,n.425981_425982insAAA	.,.	-1,-1	-1,-1	-	-	-	-
CP015060.1	434800	G	GA	INDEL	PASS	FDHY23,LHP1044	-1	2	0	0	0	2	2	0.5	4	1863.5	325	11.09	59.27	1.27	-0.342	2.04	9.639	58	95	G/GA	61.05	61	73	G/GA	83.56	intergenic_region	MODIFIER	FIM1_4976-FIM1_4977	FIM1_4976-FIM1_4977	FIM1_4976-FIM1_4977	-1	n.434800_434801insA	.	-1	-1	-	-	-	-
CP015060.1	435906	C	CATAACTTCGTATAATGTACATTATACGAAGTTAT	INDEL	PASS	FDHY23,LHP1044	-1	0	0	2	0	2	4	1	4	15772.1	313	23.99	60	-	-	-	0	181	181	CATAACTTCGTATAATGTACATTATACGAAGTTAT/CATAACTTCGTATAATGTACATTATACGAAGTTAT	100	124	124	CATAACTTCGTATAATGTACATTATACGAAGTTAT/CATAACTTCGTATAATGTACATTATACGAAGTTAT	100	frameshift_variant	HIGH	FIM1_4978	FIM1_4978	gnl	0	protein_coding	2024-01-01	-1	1626	-	GO:0034399;GO:0042124;GO:0005975;GO:0031505;GO:0000936;GO:0006342;GO:0030447;GO:0045121;GO:0005621;GO:0031362;GO:0016740;GO:0005576;GO:0009277;GO:0005886;GO:0030134;GO:0071970;GO:0031225	-	-
CP015060.1	469311	C	A	SNP	PASS	FDHY23	0	0	0	1	1	1	2	1	2	3890.68	193	30.24	59.68	2.52	-1.343	-0.114	0	105	106	A/A	99.06	0	87	./.	0	missense_variant	MODERATE	FIM1_4990	FIM1_4990	gnl	0	protein_coding	2024-01-01	-1	498	-	GO:0006334;GO:0003677;GO:0000786	-	-
CP015060.1	491950	T	TA	INDEL	PASS	FDHY23,LHP1044	-1	2	0	0	0	2	2	0.5	4	290.5	174	2.71	60	1.74	1.31	0	0	17	64	T/TA	26.56	11	43	T/TA	25.58	intergenic_region	MODIFIER	FIM1_5000-FIM1_5001	FIM1_5000-FIM1_5001	FIM1_5000-FIM1_5001	-1	n.491950_491951insA	.	-1	-1	-	-	-	-
CP015060.1	492059	GC	G	INDEL	PASS	FDHY23,LHP1044	-1	2	0	0	0	2	2	0.5	4	228.46	98	3.05	60	2.18	0.78	0	7.068	14	54	GC/G	25.93	6	21	GC/G	28.57	intergenic_region	MODIFIER	FIM1_5000-FIM1_5001	FIM1_5000-FIM1_5001	FIM1_5000-FIM1_5001	-1	n.492060delC	.	-1	-1	-	-	-	-
CP015060.1	510432	T	TA	INDEL	PASS	FDHY23,LHP1044	-1	2	0	0	0	2	2	0.5	4	392.5	324	2.47	59.5	0.876	0.487	-0.917	2.333	22	104	T/TA	21.15	13	55	T/TA	23.64	intergenic_region	MODIFIER	FIM1_5007-FIM1_5008	FIM1_5007-FIM1_5008	FIM1_5007-FIM1_5008	-1	n.510432_510433insA	.	-1	-1	-	-	-	-
CP015060.1	514436	C	CA	INDEL	PASS	FDHY23,LHP1044	-1	2	0	0	0	2	2	0.5	4	420.5	236	2.64	59.82	-1.312	-1.081	-1.059	10.674	29	98	C/CA	29.59	22	61	C/CA	36.07	intergenic_region	MODIFIER	FIM1_5009-FIM1_5010	FIM1_5009-FIM1_5010	FIM1_5009-FIM1_5010	-1	n.514436_514437insA	.	-1	-1	-	-	-	-
CP015060.1	517126	G	A	SNP	PASS	FDHY23,LHP1044	1	0	0	2	0	2	4	1	4	20404.1	579	27.31	60	-	-	-	0	356	356	A/A	100	223	223	A/A	100	intergenic_region	MODIFIER	FIM1_5011-FIM1_5012	FIM1_5011-FIM1_5012	FIM1_5011-FIM1_5012	-1	n.517126G>A	.	-1	-1	-	-	-	-
CP015060.1	522842	G	T	SNP	PASS	FDHY23,LHP1044	0	0	0	2	0	2	4	1	4	14740.1	395	23.94	60	-	-	-	0	262	262	T/T	100	133	133	T/T	100	missense_variant	MODERATE	FIM1_5016	FIM1_5016	gnl	0	protein_coding	2024-01-01	-1	2175	-	GO:0000324;GO:1990816;GO:0005302;GO:0016021;GO:0000329;GO:0032974;GO:0015188;GO:0015186	-	KOG1304-Amino acid transporters[E]
CP015060.1	529944	A	AT	INDEL	PASS	FDHY23,LHP1044	-1	2	0	0	0	2	2	0.5	4	421.5	394	2.45	59.89	-0.918	-0.407	-0.852	2.002	31	102	A/AT	30.39	17	70	A/AT	24.29	intergenic_region	MODIFIER	FIM1_5017-FIM1_5018	FIM1_5017-FIM1_5018	FIM1_5017-FIM1_5018	-1	n.529944_529945insT	.	-1	-1	-	-	-	-
CP015060.1	533355	G	GA	INDEL	PASS	FDHY23,LHP1044	-1	2	0	0	0	2	2	0.5	4	273.7	265	2.51	59.91	0.206	-0.09	1.03	0.987	12	66	G/GA	18.18	15	43	G/GA	34.88	intergenic_region	MODIFIER	FIM1_5019-FIM1_5020	FIM1_5019-FIM1_5020	FIM1_5019-FIM1_5020	-1	n.533355_533356insA	.	-1	-1	-	-	-	-
CP015060.1	545243	G	GA,GAA	INDEL	PASS	FDHY23,LHP1044	-1	2	0	0	0	2	2,1	0.500,0.250	4	3463.89	318	15.53	59.9	0.466	0.303	-0.387	1.992	78::26	135	G/GA	77.04	50::22	88	GA/GAA	81.82	intergenic_region,intergenic_region	MODIFIER,MODIFIER	FIM1_5024-FIM1_5025,FIM1_5024-FIM1_5025	FIM1_5024-FIM1_5025,FIM1_5024-FIM1_5025	FIM1_5024-FIM1_5025,FIM1_5024-FIM1_5025	-1,-1	n.545243_545244insA,n.545243_545244insAA	.,.	-1,-1	-1,-1	-	-	-	-
CP015060.1	547817	CT	C	INDEL	PASS	FDHY23,LHP1044	-1	2	0	0	0	2	2	0.5	4	1382.5	372	10.24	59.9	2.04	0.147	0.109	0	57	92	CT/C	61.96	31	43	CT/C	72.09	intergenic_region	MODIFIER	FIM1_5024-FIM1_5025	FIM1_5024-FIM1_5025	FIM1_5024-FIM1_5025	-1	n.547818delT	.	-1	-1	-	-	-	-
CP015060.1	586215	GAA	G,GAAAAAAAAA	INDEL	PASS	FDHY23,LHP1044	-1	2	0	0	0	2	1,1	0.250,0.250	4	461.49	255	6.5	59.49	-2.953	-4.312	1.28	148.316	1::3	46	GAA/GAAAAAAAAA	8.7	8::0	25	GAA/G	32	intergenic_region,intergenic_region	MODIFIER,MODIFIER	FIM1_5043-FIM1_5044,FIM1_5043-FIM1_5044	FIM1_5043-FIM1_5044,FIM1_5043-FIM1_5044	FIM1_5043-FIM1_5044,FIM1_5043-FIM1_5044	-1,-1	n.586216_586217delAA,n.586217_586218insAAAAAAA	.,.	-1,-1	-1,-1	-	-	-	-
CP015060.1	602162	GCCAAA	G,GA,GAA	INDEL	PASS	FDHY23,LHP1044	-1	2	0	0	0	2	1,2,1	0.250,0.500,0.250	4	9746.13	350	30.02	59.52	1.7	2.11	-0.657	120.652	29::76::25	150	GA/GAA	86.67	22::61::13	103	G/GA	93.2	intergenic_region,intergenic_region,intergenic_region	MODIFIER,MODIFIER,MODIFIER	FIM1_5051-FIM1_5052,FIM1_5051-FIM1_5052,FIM1_5051-FIM1_5052	FIM1_5051-FIM1_5052,FIM1_5051-FIM1_5052,FIM1_5051-FIM1_5052	FIM1_5051-FIM1_5052,FIM1_5051-FIM1_5052,FIM1_5051-FIM1_5052	-1,-1,-1	n.602163_602165delCCA,n.602163_602166delCCAA,n.602163_602167delCCAAA	.,.,.	-1,-1,-1	-1,-1,-1	-	-	-	-
CP015060.1	602168	A	C	SNP	PASS	FDHY23,LHP1044	0	2	0	0	0	2	2	0.5	4	1853.46	349	6.67	59.52	-0.158	-1.847	0.511	24.638	76	161	A/C	47.2	61	117	A/C	52.14	intergenic_region	MODIFIER	FIM1_5051-FIM1_5052	FIM1_5051-FIM1_5052	FIM1_5051-FIM1_5052	-1	n.602168A>C	.	-1	-1	-	-	-	-
CP015060.1	606918	C	CATAACTTCGTATAATGTACATTATACGAAGTTAT	INDEL	PASS	FDHY23,LHP1044	-1	0	0	2	0	2	4	1	4	17693.5	371	27.51	59.97	-	-	-	0	173	173	CATAACTTCGTATAATGTACATTATACGAAGTTAT/CATAACTTCGTATAATGTACATTATACGAAGTTAT	100	135	135	CATAACTTCGTATAATGTACATTATACGAAGTTAT/CATAACTTCGTATAATGTACATTATACGAAGTTAT	100	intergenic_region	MODIFIER	FIM1_5055-FIM1_5056	FIM1_5055-FIM1_5056	FIM1_5055-FIM1_5056	-1	n.606918_606919insATAACTTCGTATAATGTACATTATACGAAGTTAT	.	-1	-1	-	-	-	-
CP015060.1	623290	C	CAA,CAAA,CAAAA	INDEL	PASS	FDHY23,LHP1044	-1	2	0	0	0	2	2,1,1	0.500,0.250,0.250	4	5119.17	145	25.42	59.77	-0.626	0.253	0	0	26::8::14	50	CAA/CAAAA	96	21::27::0	49	CAA/CAAA	97.96	intergenic_region,intergenic_region,intergenic_region	MODIFIER,MODIFIER,MODIFIER	FIM1_5064-FIM1_5065,FIM1_5064-FIM1_5065,FIM1_5064-FIM1_5065	FIM1_5064-FIM1_5065,FIM1_5064-FIM1_5065,FIM1_5064-FIM1_5065	FIM1_5064-FIM1_5065,FIM1_5064-FIM1_5065,FIM1_5064-FIM1_5065	-1,-1,-1	n.623290_623291insAA,n.623290_623291insAAA,n.623290_623291insAAAA	.,.,.	-1,-1,-1	-1,-1,-1	-	-	-	-
CP015060.1	632907	CCCGCCCTTGTAATTTTTTTTTTTTTTTTTTTTTTAAATTTTTCATTTTTCATTTTTCACTTTCCAACTGGATGGAATGGAAATCT	C	INDEL	PASS	FDHY23,LHP1044	-1	2	0	0	0	2	2	0.5	4	401.46	312	3.26	59.32	1.74	-3.429	1.25	55.999	22	87	CCCGCCCTTGTAATTTTTTTTTTTTTTTTTTTTTTAAATTTTTCATTTTTCATTTTTCACTTTCCAACTGGATGGAATGGAAATCT/C	25.29	15	36	CCCGCCCTTGTAATTTTTTTTTTTTTTTTTTTTTTAAATTTTTCATTTTTCATTTTTCACTTTCCAACTGGATGGAATGGAAATCT/C	41.67	intergenic_region	MODIFIER	FIM1_5070-FIM1_5071	FIM1_5070-FIM1_5071	FIM1_5070-FIM1_5071	-1	n.632908_632992delCCGCCCTTGTAATTTTTTTTTTTTTTTTTTTTTTAAATTTTTCATTTTTCATTTTTCACTTTCCAACTGGATGGAATGGAAATCT	.	-1	-1	-	-	-	-
CP015060.1	644922	C	CA	INDEL	PASS	FDHY23,LHP1044	-1	2	0	0	0	2	2	0.5	4	544.5	400	2.2	59.97	0.427	-0.769	0	8.74	26	132	C/CA	19.7	38	116	C/CA	32.76	intergenic_region	MODIFIER	FIM1_5079-FIM1_5080	FIM1_5079-FIM1_5080	FIM1_5079-FIM1_5080	-1	n.644922_644923insA	.	-1	-1	-	-	-	-
CP015060.1	653036	T	TAAA	INDEL	PASS	LHP1044	-1	1	0	0	1	1	1	0.5	2	153.41	17	19.18	58.31	1.61	0.18	-0.319	0	0	7	./.	0	6	8	T/TAAA	75	intergenic_region	MODIFIER	FIM1_5083-FIM1_5084	FIM1_5083-FIM1_5084	FIM1_5083-FIM1_5084	-1	n.653036_653037insAAA	.	-1	-1	-	-	-	-
CP015060.1	653837	G	A	SNP	PASS	FDHY23,LHP1044	1	1	0	1	0	2	3	0.75	4	2419.09	262	14.4	58.97	-0.706	1.74	-0.813	10.759	71	100	G/A	71	63	68	A/A	92.65	intergenic_region	MODIFIER	FIM1_5083-FIM1_5084	FIM1_5083-FIM1_5084	FIM1_5083-FIM1_5084	-1	n.653837G>A	.	-1	-1	-	-	-	-
CP015060.1	653841	G	A	SNP	PASS	FDHY23,LHP1044	1	1	0	1	0	2	3	0.75	4	2717.09	256	16.08	58.82	-0.903	0.817	0.373	12.46	68	97	G/A	70.1	66	72	A/A	91.67	intergenic_region	MODIFIER	FIM1_5083-FIM1_5084	FIM1_5083-FIM1_5084	FIM1_5083-FIM1_5084	-1	n.653841G>A	.	-1	-1	-	-	-	-
CP015060.1	653844	G	A	SNP	PASS	FDHY23,LHP1044	1	1	0	1	0	2	3	0.75	4	2902.09	288	13.62	58.95	0.105	2.05	0.143	1.989	87	128	G/A	67.97	76	85	A/A	89.41	intergenic_region	MODIFIER	FIM1_5083-FIM1_5084	FIM1_5083-FIM1_5084	FIM1_5083-FIM1_5084	-1	n.653844G>A	.	-1	-1	-	-	-	-
CP015060.1	661001	A	AT,ATT	INDEL	PASS	FDHY23,LHP1044	-1	2	0	0	0	2	2,2	0.500,0.500	4	4177.16	393	12.77	59.73	-0.659	-0.326	0.065	0	125::29	180	AT/ATT	85.56	96::28	147	AT/ATT	84.35	intergenic_region,intergenic_region	MODIFIER,MODIFIER	FIM1_5085-FIM1_5086,FIM1_5085-FIM1_5086	FIM1_5085-FIM1_5086,FIM1_5085-FIM1_5086	FIM1_5085-FIM1_5086,FIM1_5085-FIM1_5086	-1,-1	n.661001_661002insT,n.661001_661002insTT	.,.	-1,-1	-1,-1	-	-	-	-
CP015060.1	680260	ATTTTTTTTTTTTTT	A	INDEL	PASS	FDHY23,LHP1044	-1	2	0	0	0	2	2	0.5	4	3309.5	364	19.82	59.67	-2.604	-1.562	-1.12	93.492	47	90	ATTTTTTTTTTTTTT/A	52.22	46	77	ATTTTTTTTTTTTTT/A	59.74	intergenic_region	MODIFIER	FIM1_5094-FIM1_5095	FIM1_5094-FIM1_5095	FIM1_5094-FIM1_5095	-1	n.680261_680274delTTTTTTTTTTTTTT	.	-1	-1	-	-	-	-
CP015060.1	746160	GCCCGCC	G	INDEL	PASS	LHP1044	-1	1	1	0	0	1	1	0.25	4	222.88	83	4.85	60	-0.29	-4.162	0	29.318	0	36	GCCCGCC/GCCCGCC	0	11	46	GCCCGCC|G	23.91	intergenic_region	MODIFIER	FIM1_5131-FIM1_5132	FIM1_5131-FIM1_5132	FIM1_5131-FIM1_5132	-1	n.746161_746166delCCCGCC	.	-1	-1	-	-	-	-
CP015060.1	746285	G	GA	INDEL	PASS	LHP1044	-1	1	1	0	0	1	1	0.25	4	62.92	123	2.33	60	0.68	0.427	0	0	2	43	G/G	4.65	8	27	G/GA	29.63	intergenic_region	MODIFIER	FIM1_5131-FIM1_5132	FIM1_5131-FIM1_5132	FIM1_5131-FIM1_5132	-1	n.746285_746286insA	.	-1	-1	-	-	-	-
CP015060.1	779108	A	AT,ATT	INDEL	PASS	FDHY23,LHP1044	-1	2	0	0	0	2	2,2	0.500,0.500	4	3639.15	289	16.32	59.75	0.843	2.08	-0.579	0.779	97::27	140	AT/ATT	88.57	56::17	83	AT/ATT	87.95	intergenic_region,intergenic_region	MODIFIER,MODIFIER	FIM1_5148-FIM1_5149,FIM1_5148-FIM1_5149	FIM1_5148-FIM1_5149,FIM1_5148-FIM1_5149	FIM1_5148-FIM1_5149,FIM1_5148-FIM1_5149	-1,-1	n.779108_779109insT,n.779108_779109insTT	.,.	-1,-1	-1,-1	-	-	-	-
CP015060.1	799131	G	GA	INDEL	PASS	FDHY23,LHP1044	-1	2	0	0	0	2	2	0.5	4	335.5	272	2.16	59.96	-1.254	-2.221	0.179	73.316	28	84	G/GA	33.33	18	71	G/GA	25.35	intergenic_region	MODIFIER	FIM1_5156-FIM1_5157	FIM1_5156-FIM1_5157	FIM1_5156-FIM1_5157	-1	n.799131_799132insA	.	-1	-1	-	-	-	-
CP015060.1	821384	ATTTTT	A,AT	INDEL	PASS	FDHY23,LHP1044	-1	2	0	0	0	2	2,2	0.500,0.500	4	5285.15	399	25.41	59.37	-1.188	-1.143	-0.46	63.523	34::66	123	A/AT	81.3	27::45	85	A/AT	84.71	intergenic_region,intergenic_region	MODIFIER,MODIFIER	FIM1_5164-FIM1_5165,FIM1_5164-FIM1_5165	FIM1_5164-FIM1_5165,FIM1_5164-FIM1_5165	FIM1_5164-FIM1_5165,FIM1_5164-FIM1_5165	-1,-1	n.821385_821389delTTTTT,n.821386_821389delTTTT	.,.	-1,-1	-1,-1	-	-	-	-
CP015060.1	848873	GA	G	INDEL	PASS	FDHY23,LHP1044	-1	2	0	0	0	2	2	0.5	4	910.5	308	6.03	59.21	0.017	0.893	-0.373	5.235	49	92	GA/G	53.26	24	59	GA/G	40.68	intergenic_region	MODIFIER	FIM1_5176-FIM1_5177	FIM1_5176-FIM1_5177	FIM1_5176-FIM1_5177	-1	n.848874delA	.	-1	-1	-	-	-	-
CP015060.1	852794	T	G	SNP	PASS	FDHY23	0	1	0	0	1	1	1	0.5	2	155.37	25	7.77	56.62	-2.804	-3.369	3.23	0	15	20	T|G	75	0	4	./.	0	intergenic_region	MODIFIER	FIM1_5178-FIM1_5179	FIM1_5178-FIM1_5179	FIM1_5178-FIM1_5179	-1	n.852794T>G	.	-1	-1	-	-	-	-
CP015060.1	852795	T	G	SNP	PASS	FDHY23	0	1	0	0	1	1	1	0.5	2	116.37	31	4.48	56.58	-1.505	-4.667	2.01	0	12	26	T|G	46.15	0	4	./.	0	intergenic_region	MODIFIER	FIM1_5178-FIM1_5179	FIM1_5178-FIM1_5179	FIM1_5178-FIM1_5179	-1	n.852795T>G	.	-1	-1	-	-	-	-
CP015060.1	922066	G	GA	INDEL	PASS	FDHY23,LHP1044	-1	2	0	0	0	2	2	0.5	4	737.5	414	3.86	59.99	-1.097	-0.806	0	12.52	26	108	G/GA	24.07	27	83	G/GA	32.53	intergenic_region	MODIFIER	FIM1_5203-FIM1_5204	FIM1_5203-FIM1_5204	FIM1_5203-FIM1_5204	-1	n.922066_922067insA	.	-1	-1	-	-	-	-

## Sheet: TableS2_SNP_InDel_in_mitochondr
CHROM	POS	REF	ALT	TYPE	Samples	VAR	EFFECT	IMPACT	GENE	GENEID	FEATUREID	HGVS_C	HGVS_P	Des.	GO	KEGG	COG/KOG	1_23.AD	1_23.DP	1_23.GT	1_23.MAF	LHP1044.AD	LHP1044.DP	LHP1044.GT	LHP1044.MAF
NC_036023.1	2386	TTACCCGCCACTTTTTCACATTGTG	T	INDEL	FDHY23,LHP1044	2	intergenic_region	MODIFIER	CRD48_mgp01-CRD48_mgt01	CRD48_mgp01-CRD48_mgt01	CRD48_mgp01-CRD48_mgt01	n.2387_2410delTACCCGCCACTTTTTCACATTGTG	.	-	-	-	-	669	669	T/T	100	853	853	T/T	100
NC_036023.1	2413	AAAGTGGCGGGGC	A	INDEL	FDHY23,LHP1044	2	intergenic_region	MODIFIER	CRD48_mgp01-CRD48_mgt01	CRD48_mgp01-CRD48_mgt01	CRD48_mgp01-CRD48_mgt01	n.2414_2425delAAGTGGCGGGGC	.	-	-	-	-	668	668	A/A	100	838	840	A/A	99.7619
NC_036023.1	2502	A	AAAAAT	INDEL	FDHY23,LHP1044	2	intergenic_region	MODIFIER	CRD48_mgp01-CRD48_mgt01	CRD48_mgp01-CRD48_mgt01	CRD48_mgp01-CRD48_mgt01	n.2502_2503insAAAAT	.	-	-	-	-	1441	1463	AAAAAT/AAAAAT	98.4962	1259	1309	AAAAAT/AAAAAT	96.1803
NC_036023.1	5691	A	T	SNP	FDHY23,LHP1044	2	intergenic_region	MODIFIER	CRD48_mgp11-CRD48_mgt08	CRD48_mgp11-CRD48_mgt08	CRD48_mgp11-CRD48_mgt08	n.5691A>T	.	-	-	-	-	1120	1120	T/T	100	1680	1682	T/T	99.8811
NC_036023.1	6480	T	TAATA	INDEL	FDHY23,LHP1044	2	intergenic_region	MODIFIER	CRD48_mgp11-CRD48_mgt08	CRD48_mgp11-CRD48_mgt08	CRD48_mgp11-CRD48_mgt08	n.6480_6481insAATA	.	-	-	-	-	841	852	TAATA/TAATA	98.7089	723	732	TAATA/TAATA	98.7705
NC_036023.1	6773	C	T	SNP	FDHY23,LHP1044	2	intergenic_region	MODIFIER	CRD48_mgp11-CRD48_mgt08	CRD48_mgp11-CRD48_mgt08	CRD48_mgp11-CRD48_mgt08	n.6773C>T	.	-	-	-	-	504	505	T/T	99.802	776	778	T/T	99.7429
NC_036023.1	8673	T	TAATA	INDEL	FDHY23,LHP1044	2	intergenic_region	MODIFIER	CRD48_mgp10-CRD48_mgp09	CRD48_mgp10-CRD48_mgp09	CRD48_mgp10-CRD48_mgp09	n.8673_8674insAATA	.	-	-	-	-	3160	3160	TAATA/TAATA	100	2738	2741	TAATA/TAATA	99.8906
NC_036023.1	9516	CATTATTT	C	INDEL	FDHY23,LHP1044	2	intergenic_region	MODIFIER	CRD48_mgp10-CRD48_mgp09	CRD48_mgp10-CRD48_mgp09	CRD48_mgp10-CRD48_mgp09	n.9517_9523delATTATTT	.	-	-	-	-	27	27	C/C	100	50	51	C/C	98.0392
NC_036023.1	13655	AATAT	A	INDEL	FDHY23,LHP1044	2	intron_variant	MODIFIER	CRD48_mgp09	CRD48_mgp09	unassigned_transcript_193	c.388-381_388-378delATAT	.	-	-	-	-	398	398	A/A	100	372	372	A/A	100
NC_036023.1	16022	A	AATAT	INDEL	FDHY23,LHP1044	2	intron_variant	MODIFIER	CRD48_mgp09	CRD48_mgp09	unassigned_transcript_193	c.721-1639_721-1638insATAT	.	-	-	-	-	826	832	AATAT/AATAT	99.2788	1397	1406	AATAT/AATAT	99.3599
NC_036023.1	16351	T	C	SNP	FDHY23,LHP1044	2	missense_variant,intron_variant	MODERATE,MODIFIER	CRD48_mgp07,CRD48_mgp09	CRD48_mgp07,CRD48_mgp09	unassigned_transcript_195,unassigned_transcript_193	c.152T>C,c.721-1310T>C	p.Leu51Ser,.	-	-	-	-	6217	6218	C/C	99.9839	5183	5183	C/C	100
NC_036023.1	21134	T	TGTTACCCGCCACTTTTTCACAGTGTG	INDEL	FDHY23,LHP1044	2	intergenic_region	MODIFIER	CRD48_mgp09-CRD48_mgr02	CRD48_mgp09-CRD48_mgr02	CRD48_mgp09-CRD48_mgr02	n.21134_21135insGTTACCCGCCACTTTTTCACAGTGTG	.	-	-	-	-	115	118	TGTTACCCGCCACTTTTTCACAGTGTG/TGTTACCCGCCACTTTTTCACAGTGTG	97.4576	260	278	TGTTACCCGCCACTTTTTCACAGTGTG/TGTTACCCGCCACTTTTTCACAGTGTG	93.5252
NC_036023.1	21138	A	AAGTGGCGGGGC	INDEL	FDHY23,LHP1044	2	intergenic_region	MODIFIER	CRD48_mgp09-CRD48_mgr02	CRD48_mgp09-CRD48_mgr02	CRD48_mgp09-CRD48_mgr02	n.21138_21139insAGTGGCGGGGC	.	-	-	-	-	121	121	AAGTGGCGGGGC/AAGTGGCGGGGC	100	119	119	AAGTGGCGGGGC/AAGTGGCGGGGC	100
NC_036023.1	25056	A	ATAT	INDEL	FDHY23,LHP1044	2	intergenic_region	MODIFIER	CRD48_mgr02-CRD48_mgt10	CRD48_mgr02-CRD48_mgt10	CRD48_mgr02-CRD48_mgt10	n.25056_25057insTAT	.	-	-	-	-	1813	1855	ATAT/ATAT	97.7358	1596	1623	ATAT/ATAT	98.3364
NC_036023.1	25064	A	AATAATT	INDEL	FDHY23,LHP1044	2	intergenic_region	MODIFIER	CRD48_mgr02-CRD48_mgt10	CRD48_mgr02-CRD48_mgt10	CRD48_mgr02-CRD48_mgt10	n.25064_25065insATAATT	.	-	-	-	-	1793	1804	AATAATT/AATAATT	99.3902	1568	1590	AATAATT/AATAATT	98.6164
NC_036023.1	27164	A	G	SNP	FDHY23,LHP1044	2	synonymous_variant	LOW	CRD48_mgp04	CRD48_mgp04	unassigned_transcript_200	c.552A>G	p.Leu184Leu	-	GO:0031975	K02126-ko05010 Alzheimer's disease;ko05012 Parkinson's disease;ko05016 Huntington's disease;ko00190 Oxidative phosphorylation	KOG4665-ATP synthase F0 subunit 6 and related proteins[C]	7047	7048	G/G	99.9858	6568	6569	G/G	99.9848
NC_036023.1	27429	A	AAT	INDEL	FDHY23,LHP1044	2	intergenic_region	MODIFIER	CRD48_mgp04-CRD48_mgp03	CRD48_mgp04-CRD48_mgp03	CRD48_mgp04-CRD48_mgp03	n.27429_27430insAT	.	-	-	-	-	3190	3190	AAT/AAT	100	2445	2445	AAT/AAT	100
NC_036023.1	27436	T	TA	INDEL	FDHY23,LHP1044	2	intergenic_region	MODIFIER	CRD48_mgp04-CRD48_mgp03	CRD48_mgp04-CRD48_mgp03	CRD48_mgp04-CRD48_mgp03	n.27436_27437insA	.	-	-	-	-	3189	3189	TA/TA	100	2445	2445	TA/TA	100
NC_036023.1	27455	T	TACTG	INDEL	FDHY23,LHP1044	2	intergenic_region	MODIFIER	CRD48_mgp04-CRD48_mgp03	CRD48_mgp04-CRD48_mgp03	CRD48_mgp04-CRD48_mgp03	n.27455_27456insACTG	.	-	-	-	-	2701	2707	TACTG/TACTG	99.7784	2031	2036	TACTG/TACTG	99.7544
NC_036023.1	27512	A	T	SNP	FDHY23,LHP1044	2	intergenic_region	MODIFIER	CRD48_mgp04-CRD48_mgp03	CRD48_mgp04-CRD48_mgp03	CRD48_mgp04-CRD48_mgp03	n.27512A>T	.	-	-	-	-	2438	2442	T/T	99.8362	1911	1913	T/T	99.8955
NC_036023.1	27662	ATG	A	INDEL	FDHY23,LHP1044	2	intergenic_region	MODIFIER	CRD48_mgp04-CRD48_mgp03	CRD48_mgp04-CRD48_mgp03	CRD48_mgp04-CRD48_mgp03	n.27663_27664delTG	.	-	-	-	-	1103	1103	A/A	100	1202	1202	A/A	100
NC_036023.1	27749	C	CTAAATAAA	INDEL	FDHY23,LHP1044	2	intergenic_region	MODIFIER	CRD48_mgp04-CRD48_mgp03	CRD48_mgp04-CRD48_mgp03	CRD48_mgp04-CRD48_mgp03	n.27749_27750insTAAATAAA	.	-	-	-	-	934	939	CTAAATAAA/CTAAATAAA	99.4675	1102	1104	CTAAATAAA/CTAAATAAA	99.8188
NC_036023.1	27753	C	A	SNP	FDHY23,LHP1044	2	intergenic_region	MODIFIER	CRD48_mgp04-CRD48_mgp03	CRD48_mgp04-CRD48_mgp03	CRD48_mgp04-CRD48_mgp03	n.27753C>A	.	-	-	-	-	1003	1003	A/A	100	1297	1297	A/A	100
[truncated: 18 more rows]
