# Supplementary material for: Coupling thermotolerance and high production of recombinant protein by CYR1N1546K mutation via cAMP signaling cascades
Source: Commun Biol. 2024 May 24;7:627. doi: 10.1038/s42003-024-06341-z (PMC11126729; doi:10.1038/s42003-024-06341-z)
Supplement: Supplementary file 5 — Supplement Data 2 [file 42003_2024_6341_MOESM5_ESM.xls]

## Sheet: 1-23-24_vs_3444-48_fpkm_all_exp
Geneid	LHP1044-1	LHP1044-2	LHP1044-3	FDHY23-1	FDHY23-2	FDHY23-3	log2(foldchange)	pvalue	fdr	Function	Gene_name
Kmarxianus_FIM1_1	10.906	8.756	8.752	13.602	21.867	14.647	0.818603	0.135929	0.190601	YJL171C	YJL171C
Kmarxianus_FIM1_2	2.124	2.022	1.948	1.399	1.608	0.816	-0.672263	0.000429205	0.00110869	1-aminocyclopropane-1-carboxylate oxidase	_
Kmarxianus_FIM1_3	45.067	79.425	80.445	72.647	87.923	99.791	0.345328	0.735757	0.790734	hypothetical protein FIM1_3	_
Kmarxianus_FIM1_4	15.385	21.484	22.319	27.807	19.56	24.49	0.279811	0.593409	0.662242	purine-cytosine permease FCY2	FCY2
Kmarxianus_FIM1_5	87.385	63.308	63.843	43.269	36.312	43.114	-0.806128	6.86e-06	2.47e-05	YKL222C	FLO9
Kmarxianus_FIM1_6	57.869	55.181	55.529	33.656	26.855	35.8	-0.807633	6.3e-06	2.28e-05	flocculation protein FLO5	FLO5
Kmarxianus_FIM1_7	13.724	18.913	19.979	40.547	49.332	40.388	1.30785	0.00122401	0.00289853	hypothetical protein TPHA 0O00100	_
Kmarxianus_FIM1_8	51.687	53.315	51.366	43.848	44.911	38.227	-0.300269	0.0069211	0.0137602	repressible acid phosphatase	PHO12
Kmarxianus_FIM1_9	12.465	8.695	8.809	35.581	26.573	22.632	1.50026	5.21e-05	0.000160234	uncharacterized protein C800.11	_
Kmarxianus_FIM1_10	487.298	367.139	368.887	298.299	377.253	326.935	-0.287222	0.00868242	0.0169195	dihydroorotate dehydrogenase	URA1
Kmarxianus_FIM1_11	30.083	20.268	20.153	53.279	64.707	50.761	1.25905	0.00140192	0.00327366	uncharacterized transporter YLL055W	YCT1
Kmarxianus_FIM1_12	1365.16	462.1	469.168	752	876.166	739.539	0.0440984	0.21005	0.276652	ribosyldihydronicotinamide dehydrogenase [quinone]	Nqo2
Kmarxianus_FIM1_13	1812.36	253.575	257.435	3444.55	3973.82	3834.99	2.27607	1.43e-12	1.35e-11	hypothetical protein KLMA_10829	CWP1
Kmarxianus_FIM1_14	2.496	1.21	0.96	1.35	2.138	1.786	0.176604	0.565299	0.637707	hypothetical protein FIM1_14	_
Kmarxianus_FIM1_15	365.678	141.667	144.609	697.361	936.791	875.634	1.94472	7.35e-09	4.22e-08	hypothetical protein KLMA_10828	CWP1
Kmarxianus_FIM1_16	190.917	58.507	58.711	459.64	613.237	566.438	2.41145	1.03e-13	1.13e-12	MFS 1	YJL163C
Kmarxianus_FIM1_17	268.905	67.435	64.504	660.977	826.383	771.014	2.49416	9.61e-15	1.19e-13	hypothetical protein KLMA_10826	CWP1
Kmarxianus_FIM1_18	264.644	110.184	107.713	75.331	88.354	84.982	-0.956428	6.49e-07	2.8e-06	major facilitator superfamily	str3
Kmarxianus_FIM1_19	45.453	29.427	30.221	46.249	58.436	48.991	0.548102	0.586804	0.656419	ABC1 family protein YPL109C	YPL109C
Kmarxianus_FIM1_20	298.648	374.378	375.24	162.171	174.297	141.112	-1.13419	7.85e-09	4.49e-08	ADP-ribosylation factor-like protein 1	ARL1
Kmarxianus_FIM1_21	138.043	207.198	213.501	81.324	105.403	85.471	-1.03752	4.98e-08	2.54e-07	hypothetical protein KLMA_10820	UBS1
Kmarxianus_FIM1_22	40.7	53.221	53.882	48.083	56.391	41.13	-0.0216251	0.0880065	0.130394	prephenate dehydrogenase [NADP+]	TYR1
Kmarxianus_FIM1_23	36.028	34.48	35.358	27.994	45.645	33.966	0.0235051	0.137019	0.191871	ureidoglycolate hydrolase	DAL3
Kmarxianus_FIM1_24	137.98	163.009	167.475	72.898	131.607	102.091	-0.611594	9.9e-05	0.000288156	hypothetical protein KLMA_10817	YPL108W
Kmarxianus_FIM1_25	50.362	71.978	71.322	32.839	51.202	42.338	-0.615772	0.000103806	0.000301344	ribonucleases P/MRP protein subunit POP7	POP7
Kmarxianus_FIM1_26	13.807	17.416	18.46	13.868	20.279	15.263	-0.00794875	0.10211	0.148169	peroxisomal membrane protein PEX32	PEX32
Kmarxianus_FIM1_27	96.922	99.465	98.15	64.497	69.711	60.359	-0.598174	0.000145624	0.000411941	oxidored-like super family	YPL107W
Kmarxianus_FIM1_28	106.02	283.294	283.381	69.576	46.073	67.814	-1.87445	7.26e-17	1.14e-15	heat shock protein -like protein SSE1	SSE1
Kmarxianus_FIM1_29	182.738	178.542	179.808	175.733	148.887	172.339	-0.122736	0.0433133	0.0701231	nuclear protein localization protein 4	NPL4
Kmarxianus_FIM1_30	64.517	52.397	51.606	88.196	124.594	100.827	0.896072	0.0701368	0.107056	translocation protein SEC66	SEC66
Kmarxianus_FIM1_31	33.892	26.445	25.655	34.942	49.388	41.005	0.543499	0.618803	0.684854	YPL105C	SYH1
Kmarxianus_FIM1_32	220.23	196.926	197.546	240.465	269.87	226.21	0.260885	0.559062	0.632922	proteasome maturation factor UMP1	UMP1
Kmarxianus_FIM1_33	13.027	14.972	16.65	6.92	8.015	5.513	-1.12655	2.43e-08	1.3e-07	COMPASS component SWD3	SWD3
Kmarxianus_FIM1_34	43.35	34.456	34.02	90.6	109.902	88.736	1.37098	0.000327074	0.000866608	aspS bact	MSD1
Kmarxianus_FIM1_35	40.241	33.411	33.002	90.095	99.116	81.891	1.34587	0.00051607	0.00131504	hypothetical protein KLMA_10806	_
Kmarxianus_FIM1_36	2.17	0.775	0.861	10.426	11.467	8.843	3.01259	2.11e-18	3.86e-17	uncharacterized abhydrolase domain-containing protein YGR015C	IMO32
Kmarxianus_FIM1_37	1.342	0.898	1.123	8.772	7.499	6.963	2.78732	6.13e-15	7.76e-14	3-methyl-2-oxobutanoate hydroxymethyltransferase	ECM31
Kmarxianus_FIM1_38	1.838	0.89	0.916	5.248	5.966	4.667	2.12279	3.87e-09	2.31e-08	N-acyl-phosphatidylethanolamine-hydrolyzing phospholipase D	FMP30
Kmarxianus_FIM1_39	54.042	47.212	46.78	31.575	39.591	37.302	-0.448648	0.00125358	0.0029578	elongator complex protein 4	ELP4
Kmarxianus_FIM1_40	31.824	22.763	22.258	30.217	29.997	22.91	0.113309	0.272468	0.345733	autophagy-related protein 21	ATG21
Kmarxianus_FIM1_41	29.404	31.582	32.315	84.304	104.033	82.534	1.53761	3.75e-05	0.000118026	mitochondrial protein FMP14	AIM43
Kmarxianus_FIM1_42	61.229	69.451	75.251	189.951	208.927	164.137	1.451	0.000136339	0.000388208	protein MGR2	MGR2
Kmarxianus_FIM1_43	9.203	13.04	13.769	73.902	71.557	55.429	2.47974	1.18e-13	1.29e-12	tyrosyl-tRNA synthetase	MSY1
Kmarxianus_FIM1_44	29.017	27.424	26.109	37.406	46.377	33.742	0.509612	0.745856	0.799131	hypothetical protein FIM1_44	_
Kmarxianus_FIM1_45	67.011	61.713	62.826	45.864	56.12	42.344	-0.408362	0.00194795	0.00441213	peptide-N(4)-(N-acetyl-beta-glucosaminyl) asparagine amidase	PNG1
Kmarxianus_FIM1_46	14.897	15.68	16.18	64.481	72.398	56.542	2.04842	2.39e-09	1.47e-08	medium-chain fatty acid ethyl ester synthase/esterase 2	EHT1
Kmarxianus_FIM1_47	43.986	55.951	55.61	55.906	61.952	57.008	0.168896	0.32967	0.407197	transmembrane GTPase FZO1	FZO1
Kmarxianus_FIM1_48	40.23	29.883	30.839	64.926	84.19	69.588	1.11529	0.00836516	0.016338	translocation protein SEC62	SEC62
Kmarxianus_FIM1_49	214.274	147.736	148.685	282.903	486.867	410.344	1.20839	0.00261381	0.00572596	nucleolar GTP-binding protein 1	NOG1
Kmarxianus_FIM1_50	33.97	37.554	36.782	19.966	20.311	18.772	-0.875095	1.57e-06	6.32e-06	putative transporter YBR180W	DTR1
Kmarxianus_FIM1_51	69.486	74.194	74.679	106.132	142.828	115.411	0.738698	0.235472	0.30572	sulfite efflux pump SSU1	SSU1
Kmarxianus_FIM1_52	202.195	174.605	172.14	273.108	324.368	254.352	0.633911	0.408874	0.488678	glutathione reductase	GLR1
Kmarxianus_FIM1_53	199.706	161.822	160.743	846.49	1234.06	1013.94	2.56682	5.42e-15	6.88e-14	40S ribosomal protein S6	RPS6
Kmarxianus_FIM1_54	215.671	275.312	276.719	247.226	178.748	213.415	-0.263851	0.00987826	0.0189309	Transcription factor SMP1	SMP1
Kmarxianus_FIM1_55	278.089	318.382	322.571	28.426	19.554	16.859	-3.82514	7.27e-45	7.28e-43	sorbose reductase SOU1	SOU1
Kmarxianus_FIM1_56	407.328	682.277	682.271	181.896	235.946	198.251	-1.52405	7.51e-13	7.39e-12	alkaline ceramidase YDC1	YDC1
Kmarxianus_FIM1_57	15.243	10.022	10.12	31.079	28.718	26.052	1.27859	0.00113753	0.00270729	low specificity L-threonine aldolase	GLY1
Kmarxianus_FIM1_58	61.884	35.511	36.341	83.591	128.097	105.639	1.24656	0.00150014	0.00347496	hypothetical protein KMAR_10751	ELP3
Kmarxianus_FIM1_59	23.638	21.765	22.286	31.818	18.958	26.782	0.196346	0.427756	0.506822	protein SEC16	SEC16
Kmarxianus_FIM1_60	21.865	18.555	18.29	63.451	76.81	60.402	1.77304	5.45e-07	2.38e-06	protein MBA1	MBA1
Kmarxianus_FIM1_61	54.226	55.278	54.814	42.025	46.677	39.194	-0.361512	0.00331583	0.00708493	vacuolar protein-sorting protein BRO1	BRO1
Kmarxianus_FIM1_62	11.017	8.702	9.548	20.795	24.385	20.154	1.15848	0.0056653	0.0115097	tRNA-splicing endonuclease subunit SEN54	SEN54
Kmarxianus_FIM1_63	1.885	1.262	1.237	7.345	7.397	3.069	2.0217	4.46e-07	1.97e-06	_	PCH2
Kmarxianus_FIM1_64	74.301	44.83	44.198	98.154	101.589	83.186	0.792648	0.138629	0.193708	UPF0016 membrane protein YBR187W	GDT1
Kmarxianus_FIM1_65	49.942	26.131	26.045	61.209	66.894	63.094	0.904803	0.0578281	0.0906612	hypothetical protein FIM1_65	_
Kmarxianus_FIM1_66	7.008	7.592	7.674	4.22	4.806	5.494	-0.617215	0.000117898	0.00033885	DUF3535	MOT1
Kmarxianus_FIM1_67	15.061	6.861	6.56	13.05	17.519	17.111	0.743273	0.185543	0.249484	homocitrate synthase	LYS21
Kmarxianus_FIM1_68	95.204	50.82	53.456	544.644	884.115	760.108	3.45585	9.6e-27	3.42e-25	hypothetical protein KLMA_10770	IMP3
Kmarxianus_FIM1_69	92.973	55.369	53.865	586.674	854.611	716.521	3.41564	3.98e-26	1.37e-24	hypothetical protein EJF17_70223	RPL21A
Kmarxianus_FIM1_70	18.222	12.008	12.205	19.159	41.903	33.413	1.15462	0.00548637	0.011203	mitochondrial carrier protein RIM2	RIM2
Kmarxianus_FIM1_71	42.707	38.813	38.525	77.579	100.429	80.651	1.10746	0.00987531	0.0189309	mediator of RNA polymerase II transcription subunit 8	MED8
Kmarxianus_FIM1_72	29.65	24.037	25.116	78.729	88.341	85.261	1.67896	3.08e-06	1.19e-05	_	AIM4
Kmarxianus_FIM1_73	497.676	251.847	253.978	2130.27	1968.12	2069.52	2.61973	6.42e-16	9e-15	ATP synthase subunit 4	ATP4
Kmarxianus_FIM1_74	3.014	1.827	1.954	9.444	9.887	9.653	2.09222	2.55e-09	1.57e-08	chromatin assembly factor 1 subunit p50	MSI1
Kmarxianus_FIM1_75	52.101	22.809	22.364	278.414	258.959	231.801	2.98314	1.82e-20	4.09e-19	glucose-6-phosphate isomerase	PGI1
Kmarxianus_FIM1_76	39.947	51.612	52.785	24.173	19.863	22.446	-1.11844	2.33e-08	1.26e-07	hypothetical protein KMAR_10733	YBR197C
Kmarxianus_FIM1_77	24.502	21.311	21.016	26.569	29.62	25.362	0.287217	0.638507	0.702753	phosphatidylinositol N-acetylglucosaminyltransferase GPI2 subunit	GPI2
Kmarxianus_FIM1_78	49.923	71.807	71.453	36.899	30.151	27.301	-1.03383	6.09e-08	3.06e-07	transcription initiation factor TFIID subunit 5	TAF5
Kmarxianus_FIM1_79	6.439	7.04	7.086	8.194	8.347	7.87	0.247307	0.519226	0.596858	glycolytic genes transcriptional activator GCR1	GCR1
Kmarxianus_FIM1_80	30.089	19.285	20.267	16.583	9.748	11.648	-0.874683	2.68e-06	1.05e-05	putative 26S protease subunit YTA6	YTA6
Kmarxianus_FIM1_81	194.919	224.662	224.868	55.93	36.086	47.108	-2.21167	7.8e-21	1.83e-19	Deubiquitinating enzyme UBP16	UBP16
Kmarxianus_FIM1_82	38.248	28.911	29.139	43.539	53.676	43.473	0.546907	0.606702	0.674186	_	BEM1
Kmarxianus_FIM1_83	51.725	41.958	40.953	38.174	55.13	45.552	0.0445243	0.168897	0.230496	uncharacterized protein YPL071C	YPL071C
Kmarxianus_FIM1_84	80.285	65.243	65.069	59.031	71.983	57.466	-0.160071	0.0308924	0.0519699	protein MUK1	MUK1
Kmarxianus_FIM1_85	26.053	28.479	27.803	51.106	56.986	45.552	0.899989	0.0741612	0.112408	geranylgeranyl pyrophosphate synthetase	BTS1
Kmarxianus_FIM1_86	152.278	169.432	171.801	109.532	187.482	143.209	-0.164847	0.0255867	0.0439099	degradation in the endoplasmic reticulum protein 1	DER1
Kmarxianus_FIM1_87	33.369	40.492	40.772	20.962	28.204	20.696	-0.714418	2.31e-05	7.61e-05	hypothetical protein KLMA_10750	_
Kmarxianus_FIM1_88	366.961	354.843	359.473	232.835	224.209	215.404	-0.685239	3.86e-05	0.000121113	uncharacterized protein YPL067C	YPL067C
Kmarxianus_FIM1_89	2830.44	1711.13	1694.94	6230.75	7659.45	5865.47	1.66345	2.53e-06	9.91e-06	hypothetical protein FIM1_89	_
Kmarxianus_FIM1_90	42.182	35.574	34.946	41.737	50.596	38.902	0.219634	0.461326	0.54069	DNA replication licensing factor CDC47	MCM7
Kmarxianus_FIM1_91	96.905	39.056	38.998	88.375	149.478	134.864	1.09105	0.00789129	0.0155172	adenosine deaminase	AAH1
Kmarxianus_FIM1_92	22.063	18.213	18.872	18.218	13.892	12.912	-0.393676	0.00331726	0.00708507	_	RGL1
Kmarxianus_FIM1_93	29.915	22.965	24.219	24.363	18.853	17.981	-0.333237	0.00676919	0.0134995	protein RGL1	RGL1
Kmarxianus_FIM1_94	36.651	23.787	25.979	27.313	30.876	24.319	-0.0667788	0.0790317	0.118821	vacuolar protein sorting-associated protein 28	VPS28
Kmarxianus_FIM1_95	131.744	119.757	118.254	248.867	239.447	212.825	0.923125	0.0547226	0.0863386	mitochondrial import inner membrane translocase subunit TIM50	TIM50
Kmarxianus_FIM1_96	389.347	292.755	296.222	207.259	119.567	145.669	-1.05001	7.5e-08	3.71e-07	F-box protein COS111	COS111
Kmarxianus_FIM1_97	62.726	48.008	47.335	6436.32	3058.65	4443.22	6.46232	4.78e-76	1.24e-73	magnesium-activated aldehyde dehydrogenase	ALD6
Kmarxianus_FIM1_98	6.683	6.178	5.443	8.414	8.432	8.257	0.455637	0.882468	0.909193	putative peroxisomal lipase YBR204C	LDH1
Kmarxianus_FIM1_99	3.246	2.403	2.468	2.743	2.338	2.042	-0.188387	0.0435688	0.0705147	esterase_lipase super family	SAY1
Kmarxianus_FIM1_100	24.742	11.999	12.933	23.843	9.881	15.466	-0.014125	0.142487	0.19846	putative mannosyltransferase KTR3	KTR3
Kmarxianus_FIM1_101	98.181	90.999	91.146	103.088	102.251	103.237	0.138519	0.298418	0.374281	PH domain-containing protein YHR131C	YHR131C
Kmarxianus_FIM1_102	30.857	36.803	39.361	38.951	43.797	34.049	0.126106	0.268395	0.341303	hypothetical protein FIM1_102	_
Kmarxianus_FIM1_103	33.506	31.976	32.348	35.705	43.303	36.57	0.240511	0.502004	0.580135	UPF0652 protein	_
Kmarxianus_FIM1_104	7.297	8.26	8.089	23.898	25.201	19.123	1.52852	4.9e-05	0.000151208	actin-like protein	ro-4
Kmarxianus_FIM1_105	22.952	18.6	19.222	28.92	45.551	39.144	0.902594	0.0693702	0.106073	uracil phosphoribosyltransferase	FUR1
Kmarxianus_FIM1_106	223.749	212.933	214.771	227.256	257.672	216.452	0.106535	0.240627	0.311636	sm_like super family	LSM7
Kmarxianus_FIM1_107	15.318	18.075	18.489	43.773	47.703	34.965	1.28511	0.00147666	0.00342515	cell polarity protein alp11	ALF1
Kmarxianus_FIM1_108	138.256	99.368	97.685	379.776	453.071	364.07	1.83575	1.29e-07	6.19e-07	mitochondrial import inner membrane translocase subunit TIM9	TIM9
Kmarxianus_FIM1_109	65.181	46.223	44.862	56.527	71.688	63.909	0.298029	0.68619	0.747044	orotidine 5'-phosphate decarboxylase	URA3
Kmarxianus_FIM1_110	42.614	45.624	46.773	79.363	96.759	75.575	0.898596	0.0742598	0.112525	mito carr super family	_
Kmarxianus_FIM1_111	55.893	50.446	50.178	60.722	77.333	64.073	0.368944	0.855505	0.88837	ARF guanine-nucleotide exchange factor 2	GEA2
Kmarxianus_FIM1_112	11.524	16.696	17.222	16.95	20.798	18.299	0.302593	0.628787	0.693692	peptidyl-prolyl cis-trans isomerase CYP7	CPR7
Kmarxianus_FIM1_113	14.994	13.546	13.196	19.981	22.584	19.385	0.569778	0.560484	0.6342	regulator of V-ATPase in vacuolar membrane protein 1	RAV1
Kmarxianus_FIM1_114	348.871	360.467	358.753	537.126	635.203	526.562	0.669557	0.349104	0.427953	mitochondrial protein PET191	PET191
Kmarxianus_FIM1_115	48.187	51.508	52.613	33.111	42.312	36.716	-0.441693	0.00117179	0.00278629	DNA repair and recombination protein RAD26	RAD26
Kmarxianus_FIM1_116	10.696	13.674	13.53	12.506	16.718	14.349	0.201222	0.394308	0.474757	YEL023C	YEL023C
Kmarxianus_FIM1_117	456.71	546.908	549.744	1600.88	1735.82	1460.92	1.62692	7.34e-06	2.63e-05	cytochrome b-c1 complex subunit Rieske	RIP1
Kmarxianus_FIM1_118	59.387	44.326	43.855	47.853	46.319	48.596	-0.0477063	0.0885197	0.13108	putative E3 ubiquitin-protein ligase HUL4	HUL4
Kmarxianus_FIM1_119	453.699	205.265	206.607	471.601	860.977	716.395	1.24317	0.00137574	0.00321686	13 kDa ribonucleoprotein-associated protein	SNU13
Kmarxianus_FIM1_120	7.013	4.911	5.121	7.038	6.762	6.664	0.263697	0.606372	0.673963	protein GEF1	GEF1
Kmarxianus_FIM1_121	22.601	17.789	17.427	32.262	53.94	44.69	1.17877	0.004041	0.00847658	nucleolar pre-ribosomal-associated protein 2	URB2
Kmarxianus_FIM1_122	10.383	8.058	8.001	24.119	35.687	27.297	1.71978	1.35e-06	5.53e-06	nucleoporin NUP85	NUP85
Kmarxianus_FIM1_123	138.051	129.431	126.245	240.085	321.779	262.371	1.06585	0.0149685	0.0272798	v-type proton ATPase subunit c	VMA3
Kmarxianus_FIM1_124	16.816	15.107	14.965	34.63	31.752	19.291	0.86958	0.0915797	0.134577	DNA polymerase delta subunit 3	POL32
Kmarxianus_FIM1_125	103.121	36.062	37.292	330.593	229.288	280.359	2.25132	5.72e-12	5.03e-11	sorbose reductase homolog SOU2	SPS19
Kmarxianus_FIM1_126	4.03	1.922	1.909	19.441	21.197	16.33	2.85689	2.12e-17	3.54e-16	putative pyridoxal kinase BUD16	BUD16
Kmarxianus_FIM1_127	75.75	100.519	101.741	91.814	142.543	121.047	0.35432	0.770774	0.820593	vacuolar protein sorting-associated protein 55	VPS55
Kmarxianus_FIM1_128	155.874	225.233	223.875	772.315	380.595	599.837	1.53465	3e-05	9.6e-05	heat shock protein SSC1	SSC1
Kmarxianus_FIM1_129	7.193	5.183	4.759	19.075	12.568	18.242	1.54149	2.52e-05	8.27e-05	protein TAH11	TAH11
Kmarxianus_FIM1_130	69.934	60.645	60.496	71.783	90.912	87.908	0.391259	0.933992	0.951356	putative cation-transporting ATPase 1	SPF1
Kmarxianus_FIM1_131	33.549	25.401	25.686	35.635	32.384	30.271	0.215766	0.472674	0.551382	DNA replication licensing factor MCM3	MCM3
Kmarxianus_FIM1_132	778.588	538.416	547.908	1674.73	1940.52	1812.85	1.54134	2.13e-05	7.06e-05	eukaryotic translation initiation factor 5A-2	HYP2
Kmarxianus_FIM1_133	106.389	88.683	88.268	74.917	76.635	87.131	-0.247436	0.0136962	0.0252171	mannan polymerase II complex ANP1 subunit	ANP1
Kmarxianus_FIM1_134	138.74	128.261	128.836	152.788	144.21	144.442	0.15731	0.333502	0.411638	UV excision repair protein RAD23	RAD23
Kmarxianus_FIM1_135	18.268	9.636	10.408	30.191	28.174	28.453	1.18013	0.0037469	0.00791502	enolase-phosphatase E1	UTR4
Kmarxianus_FIM1_136	45.475	22.433	21.577	29.11	23.993	27.531	-0.150252	0.0452869	0.0729553	uncharacterized aminotransferase C1771.03c	bioA
Kmarxianus_FIM1_137	194.464	188.587	187.22	105.691	89.202	95.568	-0.973296	2.61e-07	1.2e-06	protein SIP5	SIP5
Kmarxianus_FIM1_138	267.734	219.611	219.022	751.231	1193.57	1040.66	2.07946	8.45e-10	5.52e-09	60S acidic ribosomal protein P1-alpha	RPP1A
Kmarxianus_FIM1_139	323.87	265.194	259.968	1166.7	1638.45	1541.88	2.35614	1.17e-12	1.12e-11	ribosomal_L13e super family	RPL13A
Kmarxianus_FIM1_140	169.144	161.969	163.164	547.547	837.72	706.254	2.08115	9.11e-10	5.92e-09	hypothetical protein METSCH_B10070	RPS16
Kmarxianus_FIM1_141	17.696	13.183	12.64	20.403	22.447	17.514	0.472015	0.813553	0.854083	hypothetical protein KLMA_10699	YMR144W
Kmarxianus_FIM1_142	87.621	65.635	64.511	162.736	180.548	151.701	1.18459	0.00352431	0.0074996	ATP-dependent RNA helicase SUB2	SUB2
Kmarxianus_FIM1_143	20.784	26.688	26.702	22.505	11.83	13.62	-0.6292	9.88e-05	0.000287668	hypothetical protein KLMA_10697	_
Kmarxianus_FIM1_144	10.287	6.722	7.489	90.794	96.047	79.969	3.44492	2.51e-26	8.83e-25	GAL4	GAL4
Kmarxianus_FIM1_145	148.149	111.192	110.914	96.924	62.846	110.94	-0.451767	0.00147149	0.0034162	external NADH-ubiquinone oxidoreductase 1	NDE1
Kmarxianus_FIM1_146	101.6	84.82	84.803	116.6	127.769	105.883	0.36891	0.868522	0.898382	casein kinase II subunit beta'	CKB2
Kmarxianus_FIM1_147	14.148	13.869	13.523	36.978	43.549	36.013	1.48819	6.73e-05	0.000202823	protein HIR2	HIR2
Kmarxianus_FIM1_148	5.636	4.268	4.483	59.76	69.937	54.103	3.67502	6.27e-29	2.59e-27	tryptophanyl-tRNA synthetase	MSW1
Kmarxianus_FIM1_149	8.876	10.545	10.335	27.714	31.46	25.644	1.5111	6.31e-05	0.000191566	cytochrome c mitochondrial import factor CYC2	CYC2
Kmarxianus_FIM1_150	40.825	50.065	51.321	41.75	49.763	38.617	-0.128077	0.0366475	0.0605364	probable cytosolic iron-sulfur protein assembly protein 1	CIA1
Kmarxianus_FIM1_151	164.598	147.554	149.231	83.545	104.441	88.653	-0.737954	1.67e-05	5.63e-05	syntaxin PEP12	PEP12
Kmarxianus_FIM1_152	31.975	31.907	32.636	16.301	24.705	17.741	-0.716254	2.56e-05	8.35e-05	protein BIG1	BIG1
Kmarxianus_FIM1_153	12.162	11.001	11.169	14.889	20.559	15.249	0.562306	0.592971	0.662037	mitochondrial translation factor ATP22	ATP22
Kmarxianus_FIM1_154	86.6	62.05	63.027	49.997	31.172	41.153	-0.791166	9.29e-06	3.26e-05	serine/threonine-protein kinase KIC1	KIC1
Kmarxianus_FIM1_155	146.767	125.35	125.757	127.664	78.108	109.855	-0.334088	0.00552357	0.0112701	protein SBE2	SBE2
Kmarxianus_FIM1_156	291.423	305.505	300.465	167.211	203.023	214.989	-0.616751	0.000106274	0.000308165	vacuolar integral membrane protein YDR352W	YPQ2
Kmarxianus_FIM1_157	1364.66	1406.5	1409.86	1231.79	465.115	791.59	-0.748581	1.59e-05	5.42e-05	NAD(P)H-dependent D-xylose reductase	XYL1
Kmarxianus_FIM1_158	77.757	240.568	241.603	88.3	63.953	59.91	-1.40006	1.33e-11	1.12e-10	thioredoxin reductase	TRR1
Kmarxianus_FIM1_159	73.077	53.635	52.333	194.037	233.219	166.561	1.72968	9.31e-07	3.94e-06	cell division control protein 12	CDC12
Kmarxianus_FIM1_160	93.279	70.804	71.007	176.394	202.221	152.576	1.17601	0.00401502	0.00843348	cell division control protein 3	CDC3
Kmarxianus_FIM1_161	21.741	15.475	15.345	17.335	14.005	14.076	-0.210779	0.0215473	0.0377368	putative copper-transporting ATPase 3	CCC2
Kmarxianus_FIM1_162	9.641	7.945	8.145	12.828	17.99	14.539	0.817745	0.129954	0.18311	bile pigment transporter 1	BPT1
Kmarxianus_FIM1_163	8.048	4.12	4.18	23.934	20.243	15.764	1.87424	7.38e-08	3.66e-07	protein MET17	MET17
Kmarxianus_FIM1_164	119.781	74.688	74.612	80.356	109.128	98.509	0.0979922	0.252469	0.324502	zinc finger	YPR015C
Kmarxianus_FIM1_165	71.467	70.757	70.81	161.37	187.521	158.895	1.25313	0.00188433	0.00429045	cytochrome c oxidase assembly protein COX19	COX19
Kmarxianus_FIM1_166	56.475	64.019	63.943	90.866	127.02	100.778	0.788898	0.173285	0.235681	epsin-4	ENT4
Kmarxianus_FIM1_167	141.191	140.189	145.209	193.031	256.394	215.502	0.640346	0.409195	0.488837	glutathione peroxidase 2	GPX2
Kmarxianus_FIM1_168	19.083	18.08	17.676	34.533	46.665	38.541	1.12658	0.00811361	0.0159243	pre-mRNA-splicing factor 19	PRP19
Kmarxianus_FIM1_169	47.472	42.307	41.838	84.148	109.7	88.05	1.09881	0.0103749	0.019759	YHL029C	OCA5
Kmarxianus_FIM1_170	161.764	149.853	149.361	244.947	301.447	250.48	0.78965	0.159974	0.220224	aspartyl-tRNA synthetase	DPS1
Kmarxianus_FIM1_171	43.335	34.293	34.082	119.707	158.74	116.09	1.82037	2.14e-07	9.91e-07	54S ribosomal protein L25	MRPL25
Kmarxianus_FIM1_172	26.549	23.411	24.357	27.868	29.832	27.035	0.189259	0.402754	0.482586	pre-mRNA-splicing factor 38	PRP38
Kmarxianus_FIM1_173	60.334	51.813	53.78	34.484	38.694	30.368	-0.680261	5.4e-05	0.000165402	small nuclear ribonucleoprotein Sm D1	SMD1
Kmarxianus_FIM1_174	1.51	0.506	0.632	7.898	4.488	1.959	2.43624	1.33e-09	8.46e-09	peroxisomal membrane protein 2	_
Kmarxianus_FIM1_175	1.633	0.911	1.518	3.796	3.091	1.177	0.988777	0.103838	0.15025	hypothetical protein FIM1_175	_
Kmarxianus_FIM1_176	39.652	35.862	35.772	71.361	101.681	78.586	1.177	0.00446868	0.00928522	smg4 UPF3 super family	UPF3
Kmarxianus_FIM1_177	44.178	26.81	28.284	374.257	436.732	332.459	3.52582	1.56e-27	5.89e-26	nucleoside diphosphate kinase	NDK1
Kmarxianus_FIM1_178	7.023	5.928	5.278	8.25	11.295	9.44	0.668983	0.345784	0.424383	nuclear mRNA export protein THP1	THP1
Kmarxianus_FIM1_179	95.484	96.604	98.16	101.884	132.191	94.14	0.177353	0.35192	0.431201	serine/threonine-protein phosphatase PP1-1	SIT4
Kmarxianus_FIM1_180	100.809	90.994	90.424	291.427	288.948	279.404	1.6071	8.44e-06	2.99e-05	SCO	SCO1
Kmarxianus_FIM1_181	310.354	214.093	214.799	314.979	387.413	336.976	0.491578	0.74471	0.798232	uncharacterized GTP-binding protein OLA1	engD
Kmarxianus_FIM1_182	24.36	12.895	13.211	52.923	56.612	43.397	1.59945	7.38e-06	2.64e-05	chitin synthase 2	CHS2
Kmarxianus_FIM1_183	18.172	13.789	13.355	21.611	21.613	15.65	0.377588	0.907242	0.930665	putative hydrolase HI0588	_
Kmarxianus_FIM1_184	76.807	61.285	60.534	128.822	125.02	129.615	0.949	0.0407603	0.0664654	chitin synthase 3	CHS3
Kmarxianus_FIM1_185	294.351	189.587	191.247	324.85	239.398	349.144	0.43595	0.867888	0.898262	ABC PDR domain2	PDR5
Kmarxianus_FIM1_186	17.893	5.999	5.765	24.826	13.058	19.484	0.951803	0.0280463	0.0476907	uracil permease	FUR4
Kmarxianus_FIM1_187	35.221	28.957	29.975	54.113	50.434	54.608	0.757335	0.187156	0.251329	protein SNQ2	SNQ2
Kmarxianus_FIM1_188	128.804	60.744	58.744	491.947	931.375	718.757	3.10889	5.52e-22	1.44e-20	KLLA0D03410p	RLP7
Kmarxianus_FIM1_189	18.641	16.382	15.65	29.069	31.076	27.202	0.785505	0.166855	0.228229	smr domain-containing protein YPL199C	YPL199C
Kmarxianus_FIM1_190	4.194	4.252	4.01	4.596	3.87	3.213	-0.092901	0.074614	0.11293	hypothetical protein KLMA_10650	MPS2
Kmarxianus_FIM1_191	15.905	27.724	28.383	45.214	32.907	32.96	0.625282	0.470479	0.549437	D-lactate dehydrogenase	DLD1
Kmarxianus_FIM1_192	546.037	662.022	654.906	330.902	197.84	291.37	-1.1837	3.42e-09	2.06e-08	heat shock transcription factor protein	HSF
Kmarxianus_FIM1_193	611.738	1065.88	1064.19	182.847	121.639	168.03	-2.53669	1.94e-25	6.19e-24	protein YIG1	YIG1
Kmarxianus_FIM1_194	221.985	280.474	280.854	121.743	106.472	127.308	-1.13964	7.67e-09	4.39e-08	AFT super family	AFT1
Kmarxianus_FIM1_195	95.346	77.495	74.027	104.006	145.867	114.805	0.562878	0.575192	0.646022	hypothetical protein KMAR_10624	RPB9
Kmarxianus_FIM1_196	84.625	45.494	46.863	285.586	251.149	272.799	2.19347	4.03e-11	3.19e-10	39S ribosomal protein L12	MNP1
Kmarxianus_FIM1_197	271.528	227.993	228.45	214.481	223.527	188.215	-0.217204	0.0176051	0.0315872	cAMP-dependent protein kinase type 2	TPK2
Kmarxianus_FIM1_198	391.199	447.529	446.99	289.251	273.323	304.79	-0.567863	0.000212914	0.000584503	Conserved casein kinase HRR25	HRR25
Kmarxianus_FIM1_199	71.253	84.575	84.056	99.134	73.362	89.79	0.128802	0.275129	0.348684	NADH pyrophosphatase	NPY1
Kmarxianus_FIM1_200	10.652	9.463	9.225	13.304	19.147	16.495	0.738263	0.225704	0.294286	putative ATP-dependent RNA helicase YLR419W	YLR419W
Kmarxianus_FIM1_201	24.512	20.327	20.705	40.137	49.531	42.233	1.00889	0.0258892	0.0443705	cell division control protein 73	CDC73
Kmarxianus_FIM1_202	9.055	13.856	14.738	5.96	7.279	6.713	-0.915976	2.09e-06	8.33e-06	hypothetical protein KLMA_10637	_
Kmarxianus_FIM1_203	219.952	254.63	256.672	294.396	321.68	257.092	0.255886	0.520769	0.597971	calcineurin subunit B	CNB1
Kmarxianus_FIM1_204	90.071	140.634	142.036	41.028	29.591	26.682	-1.93761	1.66e-17	2.84e-16	allantoate permease	DAL5
Kmarxianus_FIM1_205	42.467	27.279	28.115	32.724	34.937	39.242	0.127493	0.308054	0.384883	diphthamide biosynthesis protein 2	DPH2
Kmarxianus_FIM1_206	36.762	26.948	27.912	72.792	75.239	67.866	1.23655	0.0019092	0.00434137	dihydroorotase	URA4
Kmarxianus_FIM1_207	59.56	51.626	51.241	42.332	49.605	41.153	-0.287383	0.00948831	0.0182508	hypothetical protein FIM1_207	_
Kmarxianus_FIM1_208	193.119	151.59	147.64	268.312	297.753	233.108	0.698823	0.277197	0.351049	26S proteasome regulatory subunit RPN13	RPN13
Kmarxianus_FIM1_209	13.716	11.208	11.174	31.869	35.949	31.452	1.45936	8.92e-05	0.000262319	DOCK-like protein YLR422W	DCK1
Kmarxianus_FIM1_210	265.791	273.984	274.301	573.712	641.866	563.299	1.12773	0.00779487	0.015345	acyl carrier protein	ACP1
Kmarxianus_FIM1_211	217.64	246.234	241.72	189.445	234.155	183.462	-0.216993	0.0154101	0.0279964	protein phosphatase 1 regulatory subunit SDS22	SDS22
Kmarxianus_FIM1_212	20.752	19.254	18.851	99.935	123.829	99.894	2.45912	1.22e-13	1.33e-12	YNL040W	YNL040W
Kmarxianus_FIM1_213	25.536	22.234	22.845	76.379	88.106	64.022	1.69415	2.14e-06	8.5e-06	threonyl-tRNA synthetase	MST1
Kmarxianus_FIM1_214	67.521	80.685	80.228	57.076	61.795	50.445	-0.432052	0.00129618	0.00304862	autophagy-related protein 17	ATG17
Kmarxianus_FIM1_215	39.364	43.236	42.441	31.428	36.522	30.867	-0.339561	0.00421984	0.00881746	pre-mRNA-splicing factor SPP382	SPP382
Kmarxianus_FIM1_216	213.436	116.835	117.993	206.345	153.367	180.407	0.268927	0.652141	0.71506	mitochondrial intermembrane space import and assembly protein 40	MIA40
Kmarxianus_FIM1_217	197.487	144.605	145.643	130.641	130.855	110.896	-0.389273	0.0028235	0.00613881	synaptobrevin homolog YKT6	YKT6
Kmarxianus_FIM1_218	39.376	117.79	117.489	48.668	20.507	34.772	-1.40175	1.67e-11	1.38e-10	cytochrome b2	CYB2
Kmarxianus_FIM1_219	8.183	12.396	12.114	10.327	8.102	6.738	-0.377409	0.00253607	0.00557678	rho1 guanine nucleotide exchange factor TUS1	TUS1
Kmarxianus_FIM1_220	2.742	1.871	1.882	10.477	12.16	10.852	2.36575	1.29e-11	1.09e-10	uncharacterized oxidoreductase YLR426W	TDA5
Kmarxianus_FIM1_221	9.914	14.104	14.859	59.769	66.915	55.734	2.23017	9.37e-11	6.96e-10	signal peptidase complex subunit SPC2	SPC2
Kmarxianus_FIM1_222	67.041	78.631	79.866	48.29	60.657	51.621	-0.490178	0.000590068	0.00148444	RING-finger protein MAG2	MAG2
Kmarxianus_FIM1_223	33.944	31.382	30.917	64.531	42.102	57.528	0.770339	0.170502	0.232503	DUF1900 super family	CRN1
Kmarxianus_FIM1_224	50.61	37.799	40.009	189.673	233.884	172.46	2.21448	4.47e-11	3.53e-10	54S ribosomal protein L23	rplM
Kmarxianus_FIM1_225	23.992	30.127	29.082	12.209	12.258	11.132	-1.22469	1.83e-09	1.14e-08	PDI a MPD1 like	MPD1
Kmarxianus_FIM1_226	504.331	293.679	292.717	342.406	337.417	340.795	-0.0958468	0.0642167	0.0995378	uncharacterized protein KLLA0D02464g	YOR289W
Kmarxianus_FIM1_227	111.419	48.78	50.361	366.756	239.987	364.613	2.20575	1.95e-11	1.59e-10	protein PRY1	PRY2
Kmarxianus_FIM1_228	2.789	1.977	2.196	5.434	4.076	4.541	1.01279	0.0465216	0.0747131	SCP PRY1 like	PRY3
Kmarxianus_FIM1_229	4.904	2.335	2.344	23.801	20.972	18.275	2.71752	6.95e-17	1.1e-15	protein SCP160	SCP160
Kmarxianus_FIM1_230	208.987	206.472	206.735	210.113	229.122	173.885	-0.0211949	0.0956108	0.139791	GTP-binding protein YPT52	YPT52
Kmarxianus_FIM1_231	10.02	4.657	4.664	39.122	31.149	34.594	2.43862	1.36e-13	1.48e-12	hypothetical protein KLMA_10608	_
Kmarxianus_FIM1_232	0.374	0.375	0.417	1.628	0.994	1.454	1.80294	0.00170579	0.00391994	hypothetical protein FIM1_232	_
Kmarxianus_FIM1_233	11.01	7.548	7.818	117.692	94.138	98.71	3.55733	5.22e-28	2.01e-26	YKR016W	FCJ1
Kmarxianus_FIM1_234	13.844	16.074	16.225	33.636	39.087	31.293	1.17257	0.00529215	0.0108407	actin-related protein 4	ARP4
Kmarxianus_FIM1_235	78.6	105.755	106.818	45.143	55.06	46.673	-0.987263	1.47e-07	6.97e-07	RING finger protein YKR017C	HEL1
Kmarxianus_FIM1_236	87.878	59.493	58.879	130.417	124.886	139.016	0.934959	0.0432449	0.0700777	mitochondrial outer membrane protein IML2	IML2
Kmarxianus_FIM1_237	28.966	24.81	25.147	30.446	21.593	23	-0.0728024	0.0712122	0.108348	increased rDNA silencing protein 4	IRS4
Kmarxianus_FIM1_238	14.971	13.628	12.013	27.413	19.568	17.699	0.671374	0.34611	0.424682	vacuolar protein sorting-associated protein 51	VPS51
Kmarxianus_FIM1_239	4.292	4.31	4.279	4.987	3.184	4.162	-0.0627059	0.0958485	0.140059	PQ-loop super family	YDR090C
Kmarxianus_FIM1_240	34.679	28.735	27.846	82.097	79.21	74.303	1.36832	0.000334942	0.000884962	putative ABC transporter ATP-binding protein YDR061W	YDR061W
Kmarxianus_FIM1_241	74.747	82.836	81.212	115.026	167.262	141.483	0.827504	0.128767	0.181684	serine palmitoyltransferase 2	LCB2
Kmarxianus_FIM1_242	25.619	37.63	37.482	6.568	10.16	7.038	-2.0834	1.51e-18	2.8e-17	DUF540	RRT8
Kmarxianus_FIM1_243	23.331	24.264	24.954	48.209	46.79	34.534	0.836266	0.119521	0.170301	chromatin assembly factor 1 subunit p90	RLF2
Kmarxianus_FIM1_244	4.62	3.859	3.632	1.457	0.843	1.066	-1.84628	2.44e-13	2.52e-12	hemocyanin	hemocyanin
Kmarxianus_FIM1_245	377.746	242.374	242.3	295.223	497.112	400.214	0.467585	0.815565	0.856022	eukaryotic translation initiation factor 6	TIF6
Kmarxianus_FIM1_246	319.657	317.946	319.573	212.426	228.327	197.255	-0.585207	0.000166492	0.000465659	protein transport protein SEC9	SEC9
Kmarxianus_FIM1_247	844.194	519.983	530.49	919.14	694.716	870.546	0.390954	0.995037	0.997529	hypothetical protein KLMA_10593	ECL1P
Kmarxianus_FIM1_248	55.183	55.69	55.311	144.786	135.239	116.523	1.2547	0.00170282	0.00391484	enoate reductase 1	KYE1
Kmarxianus_FIM1_249	26.06	24.241	24.783	48.617	59.182	46.975	1.04356	0.0201317	0.0356171	protein TMA23	TMA23
Kmarxianus_FIM1_250	7.063	7.356	7.343	10.291	14.785	11.682	0.756166	0.213037	0.279873	structural protein MDM1	MDM1
Kmarxianus_FIM1_251	22.307	15.597	15.849	22.323	27.997	21.865	0.425333	0.9485	0.962179	RNA polymerase I-specific transcription initiation factor RRN9	RRN9
Kmarxianus_FIM1_252	86.827	73.415	73.43	88.598	100.353	87.473	0.242395	0.52048	0.59777	signal recognition particle SEC65 subunit	SEC65
Kmarxianus_FIM1_253	88.947	54.502	53.806	244.702	261.483	240.524	1.92047	1.87e-08	1.02e-07	orotate phosphoribosyltransferase	URA5
Kmarxianus_FIM1_254	33.384	33.56	32.234	65.635	79.472	65.221	1.08453	0.0127912	0.0238205	pre-mRNA leakage protein 39	_
Kmarxianus_FIM1_255	52.624	71.704	71.191	77.105	49.29	55.949	-0.100644	0.0489188	0.0781289	ubiquitin domain-containing protein DSK2	DSK2
Kmarxianus_FIM1_256	176.184	186.734	185.995	72.494	76.006	79.906	-1.26497	5.82e-10	3.87e-09	hypothetical protein KLMA_10584	_
Kmarxianus_FIM1_257	110.485	97.689	97.665	158.88	233.461	189.987	0.929053	0.0538915	0.0852943	CTD kinase subunit gamma	CTK3
Kmarxianus_FIM1_258	52.44	48.01	47.11	70.934	88.735	78.745	0.692156	0.2972	0.373023	ubiquitin ligase-binding protein BUL1	BUL1
Kmarxianus_FIM1_259	12.825	12.936	12.715	68.96	72.694	63.102	2.41178	5.38e-13	5.34e-12	ubiquinone biosynthesis methyltransferase COQ5	COQ5
Kmarxianus_FIM1_260	5.618	7.052	6.808	10.641	14.606	13.082	0.976482	0.0449336	0.0724758	CAAX prenyl protease 2	RCE1
Kmarxianus_FIM1_261	28.442	18.059	18.028	26.835	22.448	26.184	0.225889	0.5236	0.600103	protein ZDS2	ZDS2
Kmarxianus_FIM1_262	54.638	46.683	45.751	73.794	96.066	72.94	0.723234	0.251942	0.324032	uncharacterized protein YML108W	YML108W
Kmarxianus_FIM1_263	220.097	220.788	220.829	321.429	432.623	380.235	0.777503	0.177505	0.240228	inositolphosphorylceramide-B C-26 hydroxylase	SCS7
Kmarxianus_FIM1_264	16.687	14.887	15.74	29.555	20.552	25.22	0.670866	0.326539	0.403877	transcription initiation factor TFIID subunit 8	TAF8
Kmarxianus_FIM1_265	34.896	34.728	34.576	47.249	60.915	44.72	0.553069	0.62282	0.688714	RNA polymerase II subunit A C-terminal domain phosphatase	FCP1
Kmarxianus_FIM1_266	32.175	34.924	35.287	41.785	40.226	34.148	0.182077	0.367317	0.447329	chromatin modification-related protein EAF7	EAF7
Kmarxianus_FIM1_267	41.619	21.487	22.906	157.522	183.435	160.956	2.54479	6.45e-15	8.13e-14	37S ribosomal protein NAM9	NAM9
Kmarxianus_FIM1_268	77.688	64.026	63.511	142.077	117.361	118.401	0.880556	0.0743922	0.11266	adenylyl cyclase-associated protein	SRV2
Kmarxianus_FIM1_269	21.377	12.484	12.885	42.022	46.868	36.662	1.42531	0.000161278	0.000453024	nucleotide-binding	_
Kmarxianus_FIM1_270	40.657	26.909	24.734	39.867	47.051	42.355	0.486005	0.756588	0.808467	SF3b10 super family	YSF3
Kmarxianus_FIM1_271	17.658	17.826	17.131	21.038	26.318	23.721	0.433887	0.956353	0.96894	THO complex subunit 2	THO2
Kmarxianus_FIM1_272	7.166	4.168	4.096	10.618	5.276	7.437	0.596415	0.457929	0.537192	YNL152W	INN1
Kmarxianus_FIM1_273	122.799	142.785	143.103	81.557	64.082	60.243	-0.989168	1.71e-07	8.02e-07	hypothetical protein FIM1_273	_
Kmarxianus_FIM1_274	39.958	29.148	30.077	73.574	109.494	84.666	1.43261	0.000142804	0.000404623	DNA-directed RNA polymerase III subunit RPC7	RPC31
Kmarxianus_FIM1_275	56.648	62.057	63.835	55.088	73.677	59.926	0.0478122	0.15837	0.218362	PGA2 super family	PGA2
Kmarxianus_FIM1_276	26.888	26.154	25.668	89.264	67.825	76.262	1.56785	1.69e-05	5.69e-05	asparaginyl-tRNA synthetase	SLM5
Kmarxianus_FIM1_277	38.292	39.655	40.319	43.377	43.706	36.226	0.0602412	0.177228	0.240024	e3 SUMO-protein ligase MMS21	MMS21
Kmarxianus_FIM1_278	18.381	17.235	17.084	18.589	25.128	18.241	0.233475	0.489563	0.568028	chromatin modification-related protein EAF5	EAF5
Kmarxianus_FIM1_279	2360.88	1591.09	1553.79	1798.02	2368.23	1939.75	0.149287	0.332945	0.411048	plasma membrane ATPase proteolipid 2	PMP2
Kmarxianus_FIM1_280	0.84	1.063	1.042	1.302	0.663	0.808	-0.086729	0.181782	0.244933	hypothetical protein FIM1_280	_
Kmarxianus_FIM1_281	54.877	34.373	34.606	34.839	13.752	24.734	-0.756263	2.29e-05	7.57e-05	glutathione transferase 3	GTT3
Kmarxianus_FIM1_282	6.919	10.911	11.194	17.018	9.684	13.765	0.479457	0.842792	0.879105	sulfatase super family	NPP1
Kmarxianus_FIM1_283	232.984	420.794	414.453	662.873	364.141	542.463	0.555059	0.628024	0.692996	D-arabinitol 2-dehydrogenase [ribulose-forming]	SPS19
Kmarxianus_FIM1_284	111.221	70.95	69.611	311.815	355.975	307.972	1.95434	9.77e-09	5.53e-08	GTP-binding protein rhb1	rhb1
Kmarxianus_FIM1_285	21.796	11.12	11.061	18.082	14.499	22.124	0.314904	0.801325	0.845167	enhancer of mRNA-decapping protein 3	EDC3
Kmarxianus_FIM1_286	92.616	135.253	134.239	62.21	48.551	58.854	-1.09414	1.9e-08	1.04e-07	vacuolar protein 8	VAC8
Kmarxianus_FIM1_287	22.187	13.661	13.508	20.226	28.422	21.654	0.510314	0.689483	0.749845	protein MAK32	MAK32
Kmarxianus_FIM1_288	20.991	14.819	15.963	21.623	26.815	22.776	0.459938	0.851999	0.885691	N-terminal acetyltransferase C complex subunit MAK31	MAK31
Kmarxianus_FIM1_289	65.89	55.429	59.711	46.474	59.067	57.736	-0.148905	0.0380882	0.0624997	protein HTL1	HTL1
Kmarxianus_FIM1_290	65.89	55.429	59.711	46.474	59.067	57.736	-0.148905	0.0380882	0.0624997	protein HTL1	HTL1
Kmarxianus_FIM1_291	522.256	503.251	495.667	396.933	452.505	359.353	-0.33162	0.00472042	0.0097693	ubiquitin-conjugating enzyme E2-24 kDa	UBC8
Kmarxianus_FIM1_292	138.005	92.389	91.062	231.879	186.944	174.129	0.883288	0.0678541	0.104413	1-4-alpha-glucan-branching enzyme	GLC3
Kmarxianus_FIM1_293	47.133	69.524	69.894	39.692	49.329	45.986	-0.466527	0.000743206	0.00182557	protein CWH43	CWH43
Kmarxianus_FIM1_294	2346.53	8037.66	8044.98	650.363	818.429	1286.13	-2.74191	1.24e-28	4.97e-27	high-affinity glucose transporter	HGT1
Kmarxianus_FIM1_295	96.143	214.468	212.797	57.966	49.532	45.78	-1.77177	1.15e-15	1.54e-14	protein YDR387C	YDR387C
Kmarxianus_FIM1_296	83.926	203.793	201.5	13.275	19.175	11.464	-3.47764	7.51e-40	6.3e-38	high-affinity glucose transporter	HGT1
Kmarxianus_FIM1_297	70.351	202.181	214.836	14.075	10.988	14.867	-3.60937	9.08e-42	8.15e-40	protein HGT1	HGT1
Kmarxianus_FIM1_298	211.054	542.61	543.71	10.934	8.567	9.432	-5.48659	1.62e-73	3.82e-71	high-affinity glucose transporter	HGT1
Kmarxianus_FIM1_299	8.49	25.48	25.497	14.003	7.3	9.849	-0.932698	3.81e-07	1.7e-06	glycoside hydrolase	_
Kmarxianus_FIM1_300	79.388	86.776	85.83	71.709	106.178	90.328	0.0899995	0.207395	0.273982	YCR016W	YCR016W
Kmarxianus_FIM1_301	70.76	55.547	53.21	50.032	42.145	41.855	-0.421535	0.00203409	0.00457539	HAD_like super family	CTO1
Kmarxianus_FIM1_302	131.621	112.587	112.2	103.732	100.285	99.126	-0.233529	0.015298	0.0278025	DNA polymerase IV	POL4
Kmarxianus_FIM1_303	209.455	43.941	44.516	1020.89	629.845	937.545	3.11902	8.2e-23	2.26e-21	phosphoglycerate kinase	PGK1
Kmarxianus_FIM1_304	31.813	18.197	18.332	25.222	16.691	23.352	-0.06646	0.0886583	0.131248	inorganic pyrophosphatase	_
Kmarxianus_FIM1_305	366.414	260.221	255.989	440.501	455.47	412.014	0.567474	0.537706	0.613898	hypothetical protein FIM1_305
Kmarxianus_FIM1_306	203.644	92.242	93.718	89.911	83.9	67.761	-0.689548	5.77e-05	0.000175848	trimethyllysine dioxygenase	AIM17
Kmarxianus_FIM1_307	24.277	20.908	20.918	64.842	81.763	61.322	1.65324	4.23e-06	1.58e-05	translation initiation factor IF-2	IFM1
Kmarxianus_FIM1_308	67.118	63.305	63.606	108.84	148.998	109.255	0.919863	0.0602566	0.0941283	YOL022C	TSR4
Kmarxianus_FIM1_309	39.985	42.986	42.127	54.788	74.558	61.946	0.612706	0.47585	0.55459	protein GCN20	GCN20
Kmarxianus_FIM1_310	120.532	104.605	102.769	102.349	131.656	110.478	0.0711499	0.193306	0.258453	exosome complex exonuclease DIS3	DIS3
Kmarxianus_FIM1_311	250.83	350.273	349.654	152.92	193.269	196.724	-0.808352	3.88e-06	1.46e-05	tryptophan permease	TAT2
Kmarxianus_FIM1_312	27.54	24.427	23.682	63.78	70.585	55.176	1.32508	0.000668877	0.0016642	_	UBP6
Kmarxianus_FIM1_313	126.27	85.286	85.732	335.278	419.149	362.079	1.90905	2.69e-08	1.43e-07	UPF0726 protein YFR011C	MIC19
Kmarxianus_FIM1_314	189.068	165.901	165.573	238.363	167.852	262.574	0.361535	0.874619	0.903253	pH-response regulator protein palI/RIM9	YOL019W
Kmarxianus_FIM1_315	63.155	49.428	48.39	89.299	96.296	77.043	0.706247	0.264786	0.337879	t-SNARE affecting a late Golgi compartment protein 2	TLG2
Kmarxianus_FIM1_316	30.889	20.531	21.495	25.772	44.467	35.087	0.530556	0.646793	0.710544	ATP-dependent RNA helicase FAL1	FAL1
Kmarxianus_FIM1_317	15.174	13.768	13.287	8.307	9.701	9.978	-0.593477	0.00038298	0.000998704	atg31 super family	ATG31
Kmarxianus_FIM1_318	69.195	34.876	34.097	135.259	134.291	139.494	1.56581	1.12e-05	3.87e-05	seryl-tRNA synthetase	SES1
Kmarxianus_FIM1_319	2.609	1.931	1.917	5.297	3.006	3.982	0.927644	0.0621794	0.0967545	protein GIP1	GIP1
Kmarxianus_FIM1_320	399.368	360.354	364.226	281.684	331.852	280.021	-0.330943	0.00489346	0.0101073	putative quinone oxidoreductase	ZTA1
Kmarxianus_FIM1_321	100.336	91.268	90.25	25.133	20.882	17.814	-2.14261	1.34e-19	2.7e-18	protein FMP23	FMP23
Kmarxianus_FIM1_322	185.737	169.103	172.193	540.74	553.343	659.192	1.73408	8.46e-07	3.6e-06	hypothetical protein AWJ20_1204	RPS11B
Kmarxianus_FIM1_323	15.881	14.972	15.031	13.842	11.425	9.703	-0.391844	0.00325757	0.00697477	uncharacterized protein AN0679	YKL070W
Kmarxianus_FIM1_324	43.92	48.254	48.34	10.101	8.06	10.273	-2.3049	7.17e-22	1.84e-20	siderophore iron transporter ARN1	ARN1
Kmarxianus_FIM1_325	1.888	3.286	3.79	2.962	1.675	1.959	-0.442378	0.00561777	0.0114351	hypothetical protein FIM1_325	_
Kmarxianus_FIM1_326	1947.87	4427.5	4430.68	619.84	302.919	446.195	-2.98069	5.53e-32	3e-30	inulinase	INU1
Kmarxianus_FIM1_327	11.297	10.987	12.175	26.347	18.364	14.92	0.791129	0.171419	0.233448	uncharacterized protein conserved in bacteria	_
Kmarxianus_FIM1_328	217.882	66.666	63.923	2581.84	2345.88	2125.84	4.33923	1.25e-40	1.11e-38	polygalacturonase	PGU1
Kmarxianus_FIM1_329	53.398	47.194	46.694	47.79	30.209	43.309	-0.279939	0.0101479	0.0193905	GAL4-like Zn2Cys6 binuclear cluster DNA-binding domain	_
Kmarxianus_FIM1_330	228.671	217.023	217.892	254.325	213.866	235.883	0.0854432	0.216847	0.284018	branched-chain-amino-acid aminotransferase	BAT1
Kmarxianus_FIM1_331	12.967	7.852	7.556	37.335	33.656	32.51	1.86684	9.46e-08	4.61e-07	5-formyltetrahydrofolate cyclo-ligase	FAU1
Kmarxianus_FIM1_332	164.339	138.1	137.21	170.84	103.146	137.523	-0.0954275	0.0603538	0.0942519	uncharacterized mitochondrial membrane protein FMP10	FMP10
Kmarxianus_FIM1_333	41.49	35.691	35.287	79.822	61.026	63.958	0.864726	0.0857415	0.127765	potential protein lysine methyltransferase SET5	SET5
Kmarxianus_FIM1_334	134.16	113.606	114.119	77.875	95.615	92.825	-0.442393	0.00133764	0.00313893	HSF DNA-bind super family	SKN7
Kmarxianus_FIM1_335	75.446	48.236	47.461	50.173	70.634	62.429	0.098499	0.253431	0.325465	elongator complex protein 6	ELP6
Kmarxianus_FIM1_336	48.561	44.638	43.284	63.785	46.083	57.157	0.291337	0.660171	0.7228	lipase 3	TGL3
Kmarxianus_FIM1_337	157.632	158.417	156.066	187.29	124.754	148.206	-0.0367204	0.0910009	0.133953	proteasome component PRE5	PRE5
Kmarxianus_FIM1_338	13.248	11.753	12.069	48.432	23.162	32.638	1.4914	5.24e-05	0.000160882	iron-sulfur clusters transporter ATM1	ATM1
Kmarxianus_FIM1_339	146.681	111.632	111.422	137.781	169.766	138.561	0.270899	0.597961	0.666036	amidophosphoribosyltransferase	ADE4
Kmarxianus_FIM1_340	39.421	39.31	38.958	32.762	34.516	30.209	-0.27169	0.00979575	0.0187935	cytoplasmic dynein intermediate light chain DYN3	DYN3
Kmarxianus_FIM1_341	66.532	51.81	51.604	87.35	117.238	100.303	0.843206	0.102994	0.14916	RNA exonuclease 1	RNH70
Kmarxianus_FIM1_342	23.441	22.731	22.056	48.766	49.085	49.556	1.11134	0.00983278	0.0188576	rtt102p super family	RTT102
Kmarxianus_FIM1_343	40.931	45.9	45.857	46.689	27.609	37.816	-0.243065	0.0134874	0.0249303	transcription initiation factor TFIID subunit 1	TAF1
Kmarxianus_FIM1_344	46.587	52.313	49.274	164.825	218.977	182.009	1.93301	2.71e-08	1.43e-07	ceramide synthase subunit LIP1	LIP1
Kmarxianus_FIM1_345	1118.15	959.656	960.793	857.326	700.447	836.38	-0.343891	0.00468301	0.00970345	carboxypeptidase Y	PRC1
Kmarxianus_FIM1_346	81.19	79.642	78.856	188.545	127.023	147.948	0.951453	0.0415566	0.0676367	serine palmitoyltransferase 1	LCB1
Kmarxianus_FIM1_347	729.376	611.85	609.304	652.414	742.293	660.22	0.0752208	0.202383	0.268246	uncharacterized protein YMR295C	YMR295C
Kmarxianus_FIM1_348	25.351	16.313	17.049	35.354	44.951	36.52	0.99256	0.0288063	0.0488394	rRNA-processing protein EFG1	EFG1
Kmarxianus_FIM1_349	9.795	10.751	10.995	16.169	18.959	16.153	0.701143	0.295887	0.371644	antiviral helicase SLH1	SLH1
Kmarxianus_FIM1_350	7.108	8.943	8.248	27.029	25.664	19.888	1.57858	2.32e-05	7.66e-05	dynamitin	JNM1
Kmarxianus_FIM1_351	35.602	38.664	39.289	109.087	120.718	98.402	1.53119	3.57e-05	0.000112671	glutamyl-tRNA(Gln) amidotransferase subunit A	HER2
Kmarxianus_FIM1_352	161.094	220.564	221.488	69.536	38.307	51.683	-1.9187	3.39e-17	5.5e-16	TAT-binding -like protein 7	YTA7
Kmarxianus_FIM1_353	31.153	23.595	24.146	52.695	70.635	51.831	1.15066	0.00631238	0.0126661	KLLA0A09801p	GOT1
Kmarxianus_FIM1_354	277.557	352.316	352.932	78.406	37.616	60.302	-2.47866	2.35e-24	7.11e-23	protein HUA1	HUA1
Kmarxianus_FIM1_355	61.947	46.726	48.396	33.217	41.937	43.824	-0.400695	0.00258941	0.00568207	GTP cyclohydrolase 1	FOL2
Kmarxianus_FIM1_356	120.492	290.139	290.114	133.05	123.064	114.119	-0.920451	3.92e-07	1.75e-06	putative serine/threonine-protein kinase YMR291W	TDA1
Kmarxianus_FIM1_357	83.111	34.588	34.499	51.448	19.314	31.171	-0.578314	0.000391473	0.00101677	YGR266W	YGR266W
Kmarxianus_FIM1_358	112.23	63.173	62.416	127.559	118.486	141.934	0.706108	0.232601	0.302294	ATP-dependent RNA helicase HAS1	HAS1
Kmarxianus_FIM1_359	54.881	42.071	41.734	78.906	104.121	88.284	0.96811	0.0355848	0.0590245	methionyl-tRNA synthetase	MES1
Kmarxianus_FIM1_360	62.076	62.536	62.439	63.288	80.305	66.236	0.16578	0.336691	0.415082	serine/threonine-protein kinase BUD32	BUD32
Kmarxianus_FIM1_361	37.856	41.447	42.128	49.88	32.047	37.887	-0.0193398	0.10239	0.148452	aminodeoxychorismate lyase	ABZ2
Kmarxianus_FIM1_362	10.035	10.141	9.638	32.151	18.952	25.8	1.36696	0.000358295	0.000940932	AP-3 complex subunit beta	APL6
Kmarxianus_FIM1_363	60.958	68.072	68.596	49.125	57.814	47.086	-0.359602	0.00318882	0.00685011	U2 snRNP component HSH155	HSH155
Kmarxianus_FIM1_364	33.7	36.409	36.846	64.347	76.113	60.736	0.911579	0.0663378	0.102368	GPI transamidase component GPI16	GPI16
Kmarxianus_FIM1_365	64.175	82.59	83.089	88.092	123.121	95.926	0.418169	0.959747	0.971695	elongator complex protein 5	IKI1
Kmarxianus_FIM1_366	24.051	24.288	24.233	35.96	27.339	31.56	0.386358	0.919536	0.940699	target of rapamycin complex 1 subunit KOG1	KOG1
Kmarxianus_FIM1_367	76.813	75.507	75.633	21.105	25.457	28.697	-1.59876	2.42e-13	2.51e-12	high-affinity nicotinic acid transporter	TNA1
Kmarxianus_FIM1_368	82.377	89.284	88.266	54.743	30.029	48.832	-0.960128	3.6e-07	1.62e-06	DNA repair protein RAD2	RAD2
Kmarxianus_FIM1_369	8.574	8.063	7.59	5.457	2.704	4.002	-0.993939	1.01e-06	4.24e-06	hypothetical protein KLMA_10472	PFS1
Kmarxianus_FIM1_370	19.686	21.986	22.009	71.851	57.36	55.252	1.53435	3.44e-05	0.000108473	mitochondrial carrier protein MTM1	MTM1
Kmarxianus_FIM1_371	9.044	14.674	15.131	9.367	5.286	5.659	-0.935444	5.66e-07	2.46e-06	protein SSP1	SSP1
Kmarxianus_FIM1_372	305.829	343.918	344.879	273.828	127.678	202.781	-0.718917	2.41e-05	7.91e-05	6-phosphogluconate dehydrogenase	GND1
Kmarxianus_FIM1_373	12.66	9.163	9.005	36.975	20.562	27.93	1.47104	6.48e-05	0.0001962	hypothetical protein FIM1_373	_
Kmarxianus_FIM1_374	23.483	25.013	25.439	76.512	50.317	55.285	1.30048	0.00100338	0.0024134	protein SVP26	SVP26
Kmarxianus_FIM1_375	27.236	29.845	29.106	35.32	24.091	30.781	0.065527	0.189719	0.254376	protein STB5	STB5
Kmarxianus_FIM1_376	9.338	4.64	4.629	40.372	29.543	34.316	2.48568	4.38e-14	4.96e-13	thiol-specific monooxygenase	FMO1
Kmarxianus_FIM1_377	37.604	22.066	23.245	69.305	62.538	94.63	1.4496	9.04e-05	0.000265307	protein CTR2	CTR2
Kmarxianus_FIM1_378	462.997	87.693	88.206	2801.93	1887.35	2915.94	3.57333	2.7e-29	1.15e-27	enolase	ENO2
Kmarxianus_FIM1_379	8.925	7.846	7.968	13.515	7.133	10.37	0.326283	0.771025	0.820692	spindle pole body component alp4	SPC97
Kmarxianus_FIM1_380	97.77	125.79	127.344	34.316	19.227	25.323	-2.15356	4.13e-20	8.88e-19	GAL4-like Zn2Cys6 binuclear cluster DNA-binding domain	PDR1
Kmarxianus_FIM1_381	52.368	37.72	37.509	45.813	28.076	44.344	-0.109959	0.0572879	0.0898956	pumilio -like proteiny domain family member 4	PUF4
Kmarxianus_FIM1_382	0.181	0.121	0.101	0.789	0.835	0.783	2.56948	8.12e-05	0.000240354	hypothetical protein FIM1_382	_
Kmarxianus_FIM1_383	54.059	19.172	18.467	1009.58	1078.58	960.647	5.05516	3.51e-52	4.24e-50	enoate reductase 1	KYE1
Kmarxianus_FIM1_384	53.137	15.018	15.208	667.828	703.876	698.428	4.63412	2.06e-45	2.11e-43	plasma membrane ATPase	PMA1
Kmarxianus_FIM1_385	31.112	48.372	49.087	11.347	5.721	7.127	-2.40964	8.06e-23	2.24e-21	tRNA-splicing endonuclease subunit SEN34	SEN34
Kmarxianus_FIM1_386	405.186	444.658	444.521	119.418	80.962	101.584	-2.09979	2.13e-19	4.25e-18	calcium-transporting ATPase 2	PMC1
Kmarxianus_FIM1_387	5.943	6.86	6.172	17.982	18.713	16.306	1.48177	0.000131629	0.000376239	conserved oligomeric Golgi complex subunit 7	COG7
Kmarxianus_FIM1_388	44.116	49.15	49.433	30.319	25.326	22.581	-0.86723	1.82e-06	7.3e-06	26S proteasome regulatory subunit RPN14	RPN14
Kmarxianus_FIM1_389	188.914	137.732	138.581	147.02	129.562	116.98	-0.241342	0.0149007	0.0271848	replication factor A protein 1	RFA1
Kmarxianus_FIM1_390	22.603	16.325	15.874	33.765	36.435	36.588	0.962411	0.0361586	0.0598325	APC/C activator protein CDH1	CDH1
Kmarxianus_FIM1_391	9.95	7.895	7.927	15.336	20.257	14.686	0.96407	0.0412697	0.067275	COMPASS component SWD1	SWD1
Kmarxianus_FIM1_392	36.164	29.085	28.515	99.148	133.092	102.299	1.83504	1.56e-07	7.35e-07	protein ERP1	ERP1
Kmarxianus_FIM1_393	94.622	77.541	77.919	101.274	97.119	89.132	0.201284	0.431135	0.510245	uncharacterized protein DDB_G0271670	NUP60
Kmarxianus_FIM1_394	86.579	65.448	66.791	88.355	84.101	86.112	0.240809	0.539152	0.615279	hypothetical protein KLMA_10447	NUP60
Kmarxianus_FIM1_395	23.226	21.39	21.362	24.431	22.934	21.981	0.0718244	0.19779	0.263298	transcription factor tau 138 kDa subunit	TFC3
Kmarxianus_FIM1_396	68.47	62.369	61.056	59.604	94.978	73.48	0.249105	0.522451	0.599546	_	_
Kmarxianus_FIM1_397	6.061	4.337	4.429	12.114	11.792	10.665	1.22117	0.00321509	0.00690084	hypothetical protein KLMA_10443	_
Kmarxianus_FIM1_398	32.784	20.838	19.581	61.756	79.715	66.623	1.50722	3.87e-05	0.00012142	protein DOM34	DOM34
Kmarxianus_FIM1_399	21.298	16.185	16.157	78.769	93.208	72.186	2.1864	1.08e-10	7.97e-10	protein RER1	RER1
Kmarxianus_FIM1_400	20.399	20.413	21.008	114.613	159.451	126.758	2.69676	2.93e-16	4.32e-15	hypothetical protein KLMA_10440	YCL002C
Kmarxianus_FIM1_401	25.687	25.328	24.928	48.843	61.378	50.202	1.07886	0.0134454	0.0248697	CDP-diacylglycerol--glycerol-3-phosphate 3-phosphatidyltransferase	PGS1
Kmarxianus_FIM1_402	17.014	6.965	7.434	31.833	41.032	36.366	1.79785	2.22e-07	1.03e-06	hypothetical protein FIM1_402	_
Kmarxianus_FIM1_403	13.571	11.563	11.114	58.976	48.491	51.461	2.13231	3.06e-10	2.11e-09	D-amino-acid oxidase	DAO1
Kmarxianus_FIM1_404	2.729	2.137	2.125	7.09	7.746	6.501	1.60937	2.73e-05	8.81e-05	histidinol-phosphatase	HIS2
Kmarxianus_FIM1_405	52.488	39.593	38.759	69.154	80.141	70.321	0.747166	0.200731	0.266396	putative prolyl-tRNA synthetase YHR020W	YHR020W
Kmarxianus_FIM1_406	69.305	52.029	51.096	87.995	100.982	87.424	0.680743	0.30331	0.379775	asparaginyl-tRNA synthetase	DED81
Kmarxianus_FIM1_407	10.579	20.892	20.047	40.652	35.71	31.089	1.06049	0.0201031	0.0355986	argininosuccinate lyase	ARG4
Kmarxianus_FIM1_408	488.129	348.8	348.57	348.672	331.19	317.019	-0.250001	0.0137459	0.0252908	hypothetical protein KMAR_10418	YSD83
Kmarxianus_FIM1_409	96.306	101.416	100.225	131.948	131.063	120.45	0.364021	0.834195	0.871185	_	LSB3
Kmarxianus_FIM1_410	43.236	38.716	38.485	29.414	51.697	44.616	0.0620143	0.178913	0.24163	PES4	PES4
Kmarxianus_FIM1_411	23.272	20.79	20.35	93.771	53.605	74.331	1.78321	3.18e-07	1.44e-06	NADH dehydrogenase	NDI1
Kmarxianus_FIM1_412	52.562	60.903	61.118	55.83	80.684	75.184	0.27809	0.579088	0.649602	hypothetical protein FIM1_412	_
Kmarxianus_FIM1_413	265.117	285.784	284.95	268.201	410.14	363.457	0.317757	0.687504	0.748318	protein SUR7	SUR7
Kmarxianus_FIM1_414	180.227	247.325	249.949	58.83	38.186	43.945	-2.2649	1.3e-21	3.25e-20	galactose/lactose metabolism regulatory protein	GAL80
Kmarxianus_FIM1_415	19.09	17.877	18.124	20.7	17.298	18.181	0.0282128	0.153261	0.211935	RX Fd Sucrase	AIM32
Kmarxianus_FIM1_416	27.908	22.571	22.351	19.181	17.63	16.709	-0.444433	0.00139535	0.00325978	pre-mRNA-splicing factor RSE1	RSE1
Kmarxianus_FIM1_417	177.837	305.522	303.157	187.037	244.315	217.138	-0.278391	0.00697363	0.0138594	glucose-signaling factor 2	GSF2
Kmarxianus_FIM1_418	43.455	41.136	40.695	59.983	76.683	67.285	0.702984	0.282555	0.357139	hypothetical protein FIM1_418	KCH1
Kmarxianus_FIM1_419	32.041	49.446	48.498	48.584	44.078	41.092	0.041236	0.141488	0.197174	mitotic check point protein BFA1	BFA1
Kmarxianus_FIM1_420	17.528	20.587	20.529	19.696	24.256	21.062	0.14876	0.298679	0.374518	pre-mRNA-processing factor 39	PRP39
Kmarxianus_FIM1_421	98.588	110.65	111.1	90.249	133.34	102.887	0.0273817	0.130721	0.184092	DNA repair protein RAD7	RAD7
Kmarxianus_FIM1_422	96.194	100.196	101.171	67.075	74.757	65.481	-0.521369	0.000415264	0.00107588	protein GYP5	GYP5
Kmarxianus_FIM1_423	14.354	12.862	13.793	11.164	12.381	10.696	-0.260195	0.0154955	0.0281122	protein GYP1	GYP1
Kmarxianus_FIM1_424	51.548	21.756	19.998	51.442	53.151	45.875	0.689459	0.258249	0.330673	methylenetetrahydrofolate dehydrogenase [NAD+]	MTD1
Kmarxianus_FIM1_425	74.115	42.695	43.216	70.846	117.075	100.931	0.852012	0.0889317	0.13154	hypothetical protein KMAR_10403	RPF2
Kmarxianus_FIM1_426	13.489	10.439	10.649	37.941	37.791	33.763	1.66289	3.14e-06	1.21e-05	nucleoporin NUP133	NUP133
Kmarxianus_FIM1_427	21.696	25.035	25.949	38.318	30.591	24.442	0.361094	0.820531	0.860021	DASH complex subunit DAD2	DAD2
Kmarxianus_FIM1_428	2.676	1.572	1.675	6.378	3.1	3.212	1.0989	0.0118969	0.0222987	shugoshin	SGO1
Kmarxianus_FIM1_429	16.635	10.019	9.951	28.397	26.349	20.511	1.03972	0.0176929	0.0317339	thymidylate synthase	CDC21
Kmarxianus_FIM1_430	15.269	15.457	15.19	32.274	33.112	22.086	0.92978	0.0587287	0.0919624	syntaxin UFE1	UFE1
Kmarxianus_FIM1_431	92.669	86.062	86.638	86.333	91.934	78.455	-0.0477924	0.0795153	0.11948	protein HBS1	HBS1
Kmarxianus_FIM1_432	22.027	21.973	22.987	13.116	15.865	13.958	-0.641556	0.000123398	0.000353878	hypothetical protein KLMA_10411	_
Kmarxianus_FIM1_433	64.462	63.099	58.349	186.101	211.181	169.477	1.60812	9.58e-06	3.35e-05	54S ribosomal protein L20	MRPL20
Kmarxianus_FIM1_434	25.318	23.344	24.153	19.775	23.659	21.185	-0.17227	0.0267397	0.0456777	pre-mRNA-splicing factor ATP-dependent RNA helicase PRP16	PRP16
Kmarxianus_FIM1_435	35.619	28.553	29.4	52.301	65.708	46.996	0.818341	0.129834	0.182991	mitochondrial metalloendopeptidase OMA1	OMA1
Kmarxianus_FIM1_436	58.228	51.322	49.035	57.001	78.495	57.319	0.281956	0.610853	0.677786	zinc finger protein RTS2	RTS2
Kmarxianus_FIM1_437	12.507	17.553	17.214	30.905	33.673	27.291	0.958487	0.0499548	0.0796126	Golgi apparatus membrane protein TVP38	TVP38
Kmarxianus_FIM1_438	2.04	1.904	2.137	3.879	2.501	3.636	0.719646	0.317097	0.393919	hypothetical protein FIM1_438	_
Kmarxianus_FIM1_439	38.379	23.37	22.238	44.009	71.956	56.852	1.04098	0.0170061	0.0305969	bud site selection protein 21	BUD21
Kmarxianus_FIM1_440	3.091	1.718	1.366	12.303	12.915	8.878	2.46452	1.44e-12	1.36e-11	zinc/iron permease	ATX2
Kmarxianus_FIM1_441	3.197	2.825	2.813	15.411	14.958	10.843	2.22138	8.32e-11	6.23e-10	protein DIA2	DIA2
Kmarxianus_FIM1_442	92.386	78.507	78.225	56.425	46.57	50.26	-0.700884	3.43e-05	0.000108413	lipase 5	TGL4
Kmarxianus_FIM1_443	58.234	57.923	57.119	32.222	22.474	28.993	-1.04994	7.66e-08	3.79e-07	ras modification protein ERF4	ERF4
Kmarxianus_FIM1_444	70.55	70.029	70.167	80.904	81.794	65.235	0.113103	0.249582	0.321713	ubiquitin-like protein MDY2	MDY2
Kmarxianus_FIM1_445	23.341	23.68	23.498	38.783	33.273	32.061	0.562102	0.584254	0.653706	GTPase-activating protein GYP3	MSB3
Kmarxianus_FIM1_446	25.051	20.793	21.37	24.86	27.941	18.766	0.0905288	0.221687	0.289702	pH-response regulator protein palH/RIM21	RIM21
Kmarxianus_FIM1_447	79.11	98.386	97.512	50.596	64.859	49.164	-0.740332	1.28e-05	4.39e-05	YNL295W	MRX6
Kmarxianus_FIM1_448	11.332	9.016	9.396	16.294	14.714	13.328	0.575832	0.530569	0.606838	protein MON2	MON2
Kmarxianus_FIM1_449	70.126	46.296	46.522	110.985	73.688	92.783	0.767872	0.158482	0.218458	protein STE20	STE20
Kmarxianus_FIM1_450	11.385	9.403	9.375	13.54	15.178	10.491	0.378372	0.909523	0.932637	hypothetical protein KMAR_10378	PTH4
Kmarxianus_FIM1_451	53.026	47.236	48.037	60.628	64.884	61.89	0.337621	0.774121	0.822306	protein TRF5	TRF5
Kmarxianus_FIM1_452	12.098	10.499	10.722	14.273	10.609	12.612	0.1703	0.378279	0.458426	protein YMR111C	YMR111C
Kmarxianus_FIM1_453	34.949	11.424	12.81	68.36	21.076	27.53	0.982798	0.0250272	0.0430491	_	TOS6
Kmarxianus_FIM1_454	13.613	5.742	5.842	9.633	4.044	5.128	-0.422077	0.00334966	0.00714549	hypothetical protein FIM1_454	RRI2
Kmarxianus_FIM1_455	340.917	126.73	126.428	269.62	162.853	241.458	0.181955	0.483919	0.562735	hypothetical protein KMAR_10373	AHP1
Kmarxianus_FIM1_456	47.522	39.508	39.084	46.706	36.353	48.723	0.0634234	0.200003	0.265565	protein MCH5	MCH5
Kmarxianus_FIM1_457	55.761	53.213	53.139	248.572	428.479	354.97	2.67038	4.37e-16	6.25e-15	hypothetical protein METSCH_A14510	RPL18B
Kmarxianus_FIM1_458	137.491	90.457	90.3	605.395	867.882	705.648	2.77538	1.44e-17	2.46e-16	_	RPS19A
Kmarxianus_FIM1_459	86.026	40.961	39.288	125.935	117.304	104.672	1.06513	0.0106828	0.0202417	hypothetical protein KMAR_10371	HST4
Kmarxianus_FIM1_460	12.777	11.076	11.482	37.815	48.533	34.025	1.76826	8.96e-07	3.8e-06	hypothetical protein KMAR_10370	SNM1
Kmarxianus_FIM1_461	39.59	37.287	37.223	39.983	39.573	38.002	0.0430728	0.161785	0.222246	protein PEX28	PEX28
Kmarxianus_FIM1_462	32.932	32.49	31.617	62.184	53.449	48.55	0.75865	0.19849	0.26396	hypothetical protein KMAR_10368	GLE2
Kmarxianus_FIM1_463	15.277	7.471	6.945	6.228	7.92	8.534	-0.38853	0.00435035	0.00906467	hypothetical protein FIM1_463	_
Kmarxianus_FIM1_464	83.233	84.363	83.23	104.658	74.391	86.698	0.0833655	0.213854	0.280734	small glutamine-rich tetratricopeptide repeat-containing protein 2	SGT2
Kmarxianus_FIM1_465	7.035	9.419	9.188	6.938	3.285	6.725	-0.597307	0.000376884	0.000984287	_	SAE3
Kmarxianus_FIM1_466	47.507	39.759	41.232	66.74	61.114	63.061	0.571174	0.54169	0.617228	hypothetical protein KMAR_10365	RKM4
Kmarxianus_FIM1_467	558.105	517.141	515.713	328.597	412.736	343.796	-0.552029	0.00027585	0.000742015	hypothetical protein KMAR_10364	UTP23
Kmarxianus_FIM1_468	524.619	538.263	544.216	349.211	299.086	355.82	-0.678529	4.35e-05	0.000135711	hypothetical protein KMAR_10363	YLR326W
Kmarxianus_FIM1_469	208.491	236.851	240.436	126.438	101.226	117.483	-0.990524	1.71e-07	8.02e-07	chromatin modification-related protein YNG2	YNG2
Kmarxianus_FIM1_470	138.209	154.225	150.235	36.291	20.695	32.909	-2.29988	6.51e-22	1.69e-20	matE super family	YDR338C
Kmarxianus_FIM1_471	346.373	604.663	605.533	92.332	37.378	69.574	-2.96545	1.43e-31	7.53e-30	general amino-acid permease GAP1	GAP1
Kmarxianus_FIM1_472	159.074	134.733	133.439	39.163	24.654	35.906	-2.09904	3.51e-19	6.81e-18	lrgB super family	_
Kmarxianus_FIM1_473	230.834	206.453	206.892	139.338	92.242	140.804	-0.790666	8.16e-06	2.9e-05	hypothetical protein FIM1_473	SAT4
Kmarxianus_FIM1_474	83.992	75.423	74.381	326.523	393.862	319.409	2.15296	1.87e-10	1.34e-09	54S ribosomal protein L38	rplN
Kmarxianus_FIM1_475	63.22	69.893	69.154	37.128	35.634	34.583	-0.913987	7.15e-07	3.08e-06	protein Kinases	NNK1
Kmarxianus_FIM1_476	782.641	718.553	714.001	4466.02	5090.41	4319.59	2.64709	6.71e-16	9.39e-15	cytochrome b-c1 complex subunit 8	QCR8
Kmarxianus_FIM1_477	25.532	14.037	13.595	92.339	70.77	66.028	2.10763	3.29e-10	2.26e-09	farnesyl pyrophosphate synthetase	FPS1
Kmarxianus_FIM1_478	122.05	64.982	65.852	134.999	210.553	195.858	1.09824	0.0081689	0.0160208	rRNA-processing protein EBP2	EBP2
Kmarxianus_FIM1_479	16.755	18.166	17.898	25.374	17.763	25.919	0.386691	0.923637	0.943578	U5 small nuclear ribonucleoprotein component	SNU114
Kmarxianus_FIM1_480	17.746	25.161	24.53	26.959	32.003	26.421	0.340395	0.730601	0.785698	polyamine transporter TPO5	TPO5
Kmarxianus_FIM1_481	155.408	145.7	145.839	95.24	127.124	108.391	-0.434337	0.0013573	0.00317802	zinc-regulated transporter 3	ZRT3
Kmarxianus_FIM1_482	47.274	36.501	36.154	80.395	83.524	77.982	1.01222	0.0228058	0.0396341	protein LST4	LST4
Kmarxianus_FIM1_483	16.941	14.11	14.556	22.363	27.418	19.251	0.597978	0.495557	0.574088	histone-lysine N-methyltransferase	SET2
Kmarxianus_FIM1_484	2.615	1.876	2.083	5.86	4.242	3.715	1.07126	0.0312996	0.0525225	Protein that regulates signaling from G protein beta subunit Ste4p	ASG7
Kmarxianus_FIM1_485	9.576	6.304	6.631	13.424	16.056	15.736	1.00611	0.0257589	0.0441762	pheromone a factor receptor	STE3
Kmarxianus_FIM1_486	97.165	86.102	85.989	187.955	177.934	171.788	0.997753	0.0272291	0.0464224	hypothetical protein KMAR_10346	CPS1
Kmarxianus_FIM1_487	44.566	37.871	36.987	97.569	79.975	65.927	1.02764	0.0219895	0.038395	replication factor A protein 3	RFA3
Kmarxianus_FIM1_488	284.029	345.929	348.977	280.45	241.079	277.949	-0.292154	0.0072684	0.0143739	cell wall synthesis protein KRE9	KRE9
Kmarxianus_FIM1_489	40.285	39.513	39.941	60.367	39.042	52.44	0.342737	0.80111	0.84511	RSC chromatin remodeling complex subunit RSC8	SWI3
Kmarxianus_FIM1_490	37.68	31.944	32.366	88.876	97.486	74.552	1.35512	0.000428489	0.00110739	protein CASP	COY1
Kmarxianus_FIM1_491	162.114	153.696	153.2	789.247	1022.47	961.747	2.56399	6.48e-15	8.14e-14	ribosomal_L22	RPL17B
Kmarxianus_FIM1_492	130.105	133.273	133.084	174.447	169.671	158.455	0.342148	0.773956	0.822306	autophagy-related protein 27	ATG27
Kmarxianus_FIM1_493	58.059	44.951	44.144	92.082	124.813	92.436	1.07181	0.0140251	0.0257498	prefoldin subunit 1	PFD1
Kmarxianus_FIM1_494	30.963	26.676	25.812	82.354	97.826	79.141	1.6357	5.78e-06	2.11e-05	protein ATP12	ATP12
Kmarxianus_FIM1_495	4.657	3.391	3.16	5.462	4.387	3.675	0.270927	0.627557	0.692869	UPF0508 protein KLLA0A06237g	YJR030C
Kmarxianus_FIM1_496	115.315	96.118	96.14	132.869	164.951	138.878	0.505703	0.72809	0.783484	probable alpha-1,6-mannosyltransferase MNN11	MNN11
Kmarxianus_FIM1_497	92.061	141.253	144.831	43.502	26.281	38.046	-1.81017	7.16e-16	9.96e-15	pantothenate transporter FEN2	FEN2
Kmarxianus_FIM1_498	55.049	50.499	48.622	45.129	46.776	39.118	-0.234697	0.0160969	0.0290817	protein GON7	GON7
Kmarxianus_FIM1_499	180.312	143.736	138.996	346.936	348.865	299.696	1.10426	0.00903862	0.0174892	single-stranded DNA-binding protein RIM1	RIM1
Kmarxianus_FIM1_500	28.109	18.882	18.083	54.185	39.489	41.486	1.05448	0.0150198	0.0273541	hypothetical protein FIM1_500	_
Kmarxianus_FIM1_501	8.721	4.923	4.959	22.457	14.442	16.17	1.51218	4.76e-05	0.00014758	hypothetical protein FIM1_501	_
Kmarxianus_FIM1_502	161.293	121.932	120.525	262.022	270.91	223.456	0.905659	0.0609829	0.0950917	presequence translocated-associated motor subunit PAM17	PAM17
Kmarxianus_FIM1_503	124.837	101.126	102.022	80.675	82.284	70.479	-0.490585	0.000721364	0.00177864	F-box protein YJL149W	DAS1
Kmarxianus_FIM1_504	47.764	39.512	38.535	29.904	39.547	36.349	-0.249912	0.012914	0.0240148	putative transcriptional regulatory protein YKR064W	OAF3
Kmarxianus_FIM1_505	8.067	4.681	4.799	9.443	12.732	11.429	0.937291	0.0475665	0.07625	protein LAS1	LAS1
Kmarxianus_FIM1_506	195.131	153.159	148.187	164.659	212.33	206.249	0.232357	0.50591	0.583354	DNA-directed RNA polymerase I subunit RPA34	RPA34
Kmarxianus_FIM1_507	131.178	97.129	97.011	123.065	142.099	113.88	0.220513	0.47703	0.555841	transcription initiation factor IIE subunit beta	TFA2
Kmarxianus_FIM1_508	274.796	289.268	291.98	187.67	188.168	174.431	-0.637545	7.57e-05	0.000225126	uncharacterized protein YJL147C	MRX5
Kmarxianus_FIM1_509	92.634	84.757	84.269	81.032	54.464	62.135	-0.404879	0.00227725	0.0050611	hypothetical protein KLMA_10358	IDS2
Kmarxianus_FIM1_510	56.667	44.712	44.041	35.07	44.96	36.636	-0.317834	0.00641501	0.0128423	phosphatidylinositol transfer protein SFH5	SFH5
Kmarxianus_FIM1_511	132.105	79.372	81.683	211.291	143.17	156.178	0.800609	0.123899	0.175912	biotin synthase	BIO2
Kmarxianus_FIM1_512	494.104	714.5	711.667	383.905	302.615	262.621	-1.01661	8.28e-08	4.07e-07	hypothetical protein KLMA_10355	_
Kmarxianus_FIM1_513	235.594	224.752	225.629	293.607	310.12	323.075	0.434104	0.941826	0.957087	mitochondrial import inner membrane translocase subunit TIM17	TIM17
Kmarxianus_FIM1_514	122.578	88.548	88.211	89.819	72.372	84.028	-0.281825	0.010228	0.0195149	dual specificity protein kinase YAK1	YAK1
Kmarxianus_FIM1_515	72.321	40.113	41.598	127.748	117.776	119.659	1.24537	0.00143906	0.00334838	DNA-directed RNA polymerase II subunit RPB4	RPB4
Kmarxianus_FIM1_516	36.524	33.426	33.145	63.308	73.431	59.444	0.928206	0.0547126	0.0863386	probable mannosyltransferase YUR1	YUR1
Kmarxianus_FIM1_517	40.814	25.111	24.567	45.512	82.94	70.261	1.1348	0.00622701	0.0125093	ribosome biogenesis protein UTP30	UTP30
Kmarxianus_FIM1_518	345.465	231.807	230.39	621.729	734.04	638.567	1.30408	0.000720778	0.00177803	ATP-dependent RNA helicase eIF4A	TIF1
Kmarxianus_FIM1_519	88.748	63.271	64.093	99.499	52.006	84.08	0.124467	0.309674	0.386351	GT8_Glycogenin	GLG1
Kmarxianus_FIM1_520	199.045	191.871	154.938	856.93	848.8	986.956	2.30245	4.5e-12	4.02e-11	Rps21a/Rps21b	RPS21A
Kmarxianus_FIM1_521	0.519	0.695	0.695	1.268	1.253	1.797	1.17628	0.0752328	0.113767	hypothetical protein KLMA_10346	_
Kmarxianus_FIM1_522	33.354	24.034	23.809	53.545	90.702	69.128	1.39386	0.00023915	0.000651032	tRNA (uracil-5-)-methyltransferase	TRM2
Kmarxianus_FIM1_523	12.987	16.315	17.614	9.363	9.444	9.013	-0.753894	2.18e-05	7.2e-05	GTP-binding protein RHO4	RHO4
Kmarxianus_FIM1_524	4.42	3.57	3.565	9.033	11.115	9.202	1.34462	0.000486334	0.00124698	dynein heavy chain	DYN1
Kmarxianus_FIM1_525	17.988	11.724	11.21	32.861	30.49	25.294	1.11511	0.00782124	0.0153911	dihydrosphingosine 1-phosphate phosphatase LCB3	LCB3
Kmarxianus_FIM1_526	9.942	24.073	22.412	26.18	18.014	18.294	0.147186	0.296892	0.372816	protein YJL133C-A	YJL133C-A
Kmarxianus_FIM1_527	78.456	29.113	28.802	160.839	69.653	136.764	1.42923	6.55e-05	0.000197695	6-phosphofructokinase subunit alpha	PFK1
Kmarxianus_FIM1_528	76.413	83.007	82.269	93.089	41.51	57.783	-0.329173	0.00543418	0.0111139	clathrin coat assembly protein AP180A	YAP1801
Kmarxianus_FIM1_529	3.794	9.462	9.625	3.372	3.168	3.346	-1.21044	1.66e-08	9.13e-08	hypothetical protein FIM1_529	_
Kmarxianus_FIM1_530	150.19	256.511	263.992	659.899	756.389	650.139	1.62341	9.77e-06	3.41e-05	UPF0041 protein FMP43	MPC3
Kmarxianus_FIM1_531	81.42	85.978	84.546	600.643	300.844	448.23	2.42147	2.16e-13	2.26e-12	succinyl-CoA ligase [ADP-forming] subunit beta	LSC2
Kmarxianus_FIM1_532	82.853	52.897	53.222	78.709	59.412	94.247	0.298235	0.726852	0.782596	protein SDA1	SDA1
Kmarxianus_FIM1_533	73.172	59.71	58.534	60.062	64.122	55.638	-0.0901404	0.0591129	0.0925083	transcription factor IIIB 70 kDa subunit	TDS4
Kmarxianus_FIM1_534	57.568	41.328	40.984	85.124	89.708	73.024	0.825299	0.11624	0.166399	2',3'-cyclic-nucleotide 3'-phosphodiesterase	CPD1
Kmarxianus_FIM1_535	20.055	17.08	16.061	72.786	30.565	46.974	1.49864	4.86e-05	0.000150124	6-phosphogluconolactonase 3	SOL3
Kmarxianus_FIM1_536	73.079	106.262	106.449	146.285	106.239	151.902	0.500916	0.767881	0.81835	HSF_DNA-bind super family	MGA1
Kmarxianus_FIM1_537	288.988	142.276	142.351	507.244	366.919	575.408	1.33747	0.000322946	0.00085762	RRM	YGR250C
Kmarxianus_FIM1_538	11.063	10.951	11.227	14.319	11.651	10.841	0.147161	0.311622	0.388594	DNA replication ATP-dependent helicase DNA2	DNA2
Kmarxianus_FIM1_539	14.408	14.915	14.367	14.471	17.741	13.203	0.055862	0.174358	0.236841	hypothetical protein KLMA_10327	_
Kmarxianus_FIM1_540	21.871	21.25	21.242	16.448	14.104	16.233	-0.46016	0.00105965	0.00253469	pre-mRNA-splicing factor 8	PRP8
Kmarxianus_FIM1_541	7.211	7.186	7.672	11.459	12.735	9.883	0.626708	0.446346	0.525261	anaphase-promoting complex subunit CDC23	CDC23
Kmarxianus_FIM1_542	9.909	7.524	8.307	8.695	9.911	7.822	0.0380508	0.178724	0.241493	THO complex subunit THP2	THP2
Kmarxianus_FIM1_543	23.92	23.271	23.969	20.124	14.956	19.692	-0.37761	0.00325574	0.00697372	GTPase MTG2	MTG2
Kmarxianus_FIM1_544	85.659	68.711	66.491	49.27	38.337	51.392	-0.668053	7.11e-05	0.000213102	hypothetical protein KLMA_10322	CAF20
Kmarxianus_FIM1_545	5.552	5.75	5.874	2.895	1.583	1.806	-1.4502	2.19e-10	1.55e-09	dnaJ-related protein SCJ1	DNAJA1
Kmarxianus_FIM1_546	193.746	147.148	147.715	338.534	417.045	332.601	1.15516	0.00507177	0.0104425	probable 1,3-beta-glucanosyltransferase GAS3	GAS3
Kmarxianus_FIM1_547	302.877	426.534	423.534	161.327	137.612	153.368	-1.34994	6.63e-11	5.02e-10	serine/threonine-protein kinase SKY1	SKY1
Kmarxianus_FIM1_548	15.642	16.216	16.195	20.71	9.93	10.846	-0.211988	0.0213339	0.037426	hypothetical protein FIM1_549	_
Kmarxianus_FIM1_549	26.24	24.517	27.372	22.707	12.727	18.286	-0.540374	0.000665669	0.00165782	RRM	_
Kmarxianus_FIM1_550	90.423	93.712	94.364	260.577	319.864	284.995	1.63574	5.87e-06	2.13e-05	GMP synthase	GUA1
Kmarxianus_FIM1_551	8.577	7.626	7.324	32.006	35.571	30.252	2.05581	3.11e-09	1.89e-08	uroporphyrinogen-III synthase	HEM4
Kmarxianus_FIM1_552	8.729	6.427	6.215	15.618	18.164	14.473	1.17491	0.00419328	0.00876548	transport protein particle 130 kDa subunit	TRS130
Kmarxianus_FIM1_553	41.316	36.277	36.064	35.508	48.405	38.313	0.104862	0.237958	0.308333	silent chromatin protein ESC1	_
Kmarxianus_FIM1_554	3.901	3.996	3.786	6.325	5.565	3.779	0.423408	1	1	phosphomevalonate kinase	ERG8
Kmarxianus_FIM1_555	17.167	15.249	15.368	10.266	17.743	12.974	-0.221487	0.018072	0.0323803	transcriptional repressor Rfm1	RFM1
Kmarxianus_FIM1_556	9.001	9.645	8.97	21.537	30.578	21.488	1.41416	0.000246326	0.000667081	protein FMP42	FMP42
Kmarxianus_FIM1_557	16.071	7.775	7.607	38.962	41.116	35.273	1.87466	6e-08	3.02e-07	family of serine hydrolases 3	FSH3
Kmarxianus_FIM1_558	3.751	2.19	2.759	17.25	19.029	16.012	2.58706	7.91e-14	8.8e-13	family of serine hydrolases 2	FSH2
Kmarxianus_FIM1_559	15.675	13.091	12.981	25.754	28.145	23.047	0.882126	0.0797743	0.119765	ubiquitin carboxyl-terminal hydrolase 8	UBP8
Kmarxianus_FIM1_560	43.172	37.686	37.769	25.704	34.984	32.313	-0.351104	0.00432322	0.00901536	phosducin-like protein 2	PLP2
Kmarxianus_FIM1_561	22.08	21.778	21.89	27.976	40.969	31.738	0.614778	0.469431	0.548459	double-strand break repair protein MRE11	MRE11
Kmarxianus_FIM1_562	20.14	15.976	16.36	56.705	59.6	53.9	1.69749	2.13e-06	8.47e-06	probable phosphoglycerate mutase YOR283W	YOR283W
Kmarxianus_FIM1_563	346.557	262.837	263.142	417.355	521.505	453.854	0.674611	0.316458	0.393493	putative thiosulfate sulfurtransferase YOR285W	RDL1
Kmarxianus_FIM1_564	131.734	127.641	125.294	202.89	218.52	196.011	0.682633	0.317281	0.394001	putative thiosulfate sulfurtransferase FMP31	RDL2
Kmarxianus_FIM1_565	116.653	90.255	88.739	79.961	136.622	110.149	0.144231	0.310073	0.386755	UPF0399 protein YOR287C	RRP36
Kmarxianus_FIM1_566	43.055	25.559	25.021	146.222	173.048	144.368	2.30784	4.29e-12	3.84e-11	hypothetical protein KLMA_10301	MRPL44
Kmarxianus_FIM1_567	34.194	20.568	20.378	70.284	85.26	64.62	1.55089	2.17e-05	7.2e-05	hypothetical protein KMAR_10270	RPB7
Kmarxianus_FIM1_568	4.604	3.349	3.584	12.762	12.859	10.829	1.65939	5.47e-06	2.01e-05	spore wall maturation protein DIT1	DIT1
Kmarxianus_FIM1_569	13.704	9.905	9.391	41.123	39.411	32.491	1.77601	4.26e-07	1.89e-06	cytochrome P450-DIT2	DIT2
Kmarxianus_FIM1_570	51.944	44.343	43.726	52.272	67.406	55.451	0.322851	0.729786	0.784984	uridine nucleosidase	URH1
Kmarxianus_FIM1_571	53.078	33.615	33.682	122.508	130.443	110.139	1.59277	9.2e-06	3.24e-05	UPF0676 protein C1494.01	_
Kmarxianus_FIM1_572	6.172	8.091	8.039	37.177	42.703	35.674	2.37317	1.91e-12	1.78e-11	probable transporter MCH2	MCH2
Kmarxianus_FIM1_573	202.629	201.926	203.429	606.142	785.753	629.852	1.73349	1.05e-06	4.38e-06	hypoxanthine-guanine phosphoribosyltransferase	HPT1
Kmarxianus_FIM1_574	56.477	31.286	31.761	49.885	87.892	72.505	0.815009	0.117467	0.167787	U3 small nucleolar RNA-associated protein 5	UTP5
Kmarxianus_FIM1_575	327.448	373.783	376.556	301.416	366.898	310.472	-0.139006	0.0333995	0.0557551	negative cofactor 2 complex subunit beta	NCB2
Kmarxianus_FIM1_576	21.904	14.035	13.931	18.755	31.913	26.321	0.62645	0.404609	0.484358	IBN_N super family	SXM1
Kmarxianus_FIM1_577	2.984	3.298	3.676	17.359	26.446	21.306	2.70861	7.35e-16	1.02e-14	GPI mannosyltransferase 4	SMP3
Kmarxianus_FIM1_578	54.306	55.15	54.271	133.334	139.029	113.685	1.23747	0.00215362	0.00481511	26S protease regulatory subunit 6B -like protein	RPT3
Kmarxianus_FIM1_579	14.418	22.144	21.615	52.264	47.4	38.73	1.25022	0.00227841	0.0050615	she9_MDM33 super family	SHE9
Kmarxianus_FIM1_580	42.214	41.929	41.363	99.895	115.425	90.08	1.28292	0.00129979	0.00305574	protein SPP2	SPP2
Kmarxianus_FIM1_581	80.939	91.575	92.351	81.089	103.041	90.844	0.0540374	0.161573	0.222086	mitochondrial distribution and morphology protein 32	MDM32
Kmarxianus_FIM1_582	203.499	159.869	158.724	180.836	296.435	252.031	0.48221	0.793614	0.838903	pre-rRNA-processing protein PNO1	PNO1
Kmarxianus_FIM1_583	10.686	6.835	6.492	8.316	9.819	8.417	0.144988	0.369086	0.449064	peptidyl-tRNA hydrolase	PTH1
Kmarxianus_FIM1_584	13.226	8.972	8.159	96.711	105.365	80.171	3.21673	4.67e-23	1.32e-21	GTP-binding protein GTR1	GTR1
Kmarxianus_FIM1_585	54.022	89.564	89.531	221.781	222.206	230.246	1.53218	3.96e-05	0.000124173	rotenone-insensitive NADH-ubiquinone oxidoreductase	NDI1
Kmarxianus_FIM1_586	20.809	20.607	20.765	62.904	76.313	65.231	1.71714	1.41e-06	5.75e-06	exoribonuclease II	DSS1
Kmarxianus_FIM1_587	12.811	4.402	4.461	93.705	83.079	55.928	3.42433	7.72e-26	2.58e-24	hypothetical protein KLMA_10277	YML119W
Kmarxianus_FIM1_588	39.657	28.484	30.178	163.105	165.931	152.911	2.2933	8.72e-12	7.48e-11	54S ribosomal protein L33	MRPL33
Kmarxianus_FIM1_589	7.415	10.395	9.902	6.898	5.545	4.141	-0.740614	2.03e-05	6.75e-05	RNA exonuclease NGL2	NGL2
Kmarxianus_FIM1_590	19.632	19.317	19.747	45.493	51.606	42.679	1.25176	0.00185431	0.00422947	ATP-dependent DNA helicase II subunit 1	KU70
Kmarxianus_FIM1_591	12	20.568	20.363	22.14	33.8	27.783	0.661481	0.407769	0.487693	palmitoyltransferase PFA4	PFA4
Kmarxianus_FIM1_592	59.479	49.079	48.835	92.964	72.424	89.636	0.696251	0.269979	0.343076	transcriptional regulatory protein SIN3	SIN3
Kmarxianus_FIM1_593	119.153	84.006	79.289	124.676	177.7	169.513	0.740456	0.207122	0.273692	DNA-directed RNA polymerase II subunit RPB11	RPB11
Kmarxianus_FIM1_594	55.533	42.462	43.162	47.318	47.434	41.309	-0.0530459	0.0821013	0.123046	cell cycle serine/threonine-protein kinase CDC5/MSD2	CDC5
Kmarxianus_FIM1_595	9.212	12.748	12.213	25.982	29.38	24.713	1.22842	0.00286792	0.00622498	DNA topoisomerase 1	TOP1
Kmarxianus_FIM1_596	177.273	159.431	161.229	228.939	170.306	172.939	0.200526	0.428381	0.507447	mitochondrial intermembrane space cysteine motif-containing protein MIC17	MIC17
Kmarxianus_FIM1_597	493.686	256.293	256.684	803.076	869.167	685.985	1.22812	0.00170809	0.00392347	SAP super family	AIM34
Kmarxianus_FIM1_598	6.897	7.076	6.993	10.774	10.044	9.451	0.529726	0.698336	0.75789	coenzyme Q-binding protein COQ10	COQ10
Kmarxianus_FIM1_599	33.071	26.747	25.241	19.42	30.259	21.994	-0.247025	0.0138046	0.0253808	mitochondrial distribution and morphology protein 12	MDM12
Kmarxianus_FIM1_600	89.725	77.343	78.364	68.578	77.636	62.918	-0.230906	0.0150755	0.0274297	sorting nexin MVP1	MVP1
Kmarxianus_FIM1_601	49.839	25.144	24.664	34.033	62.842	51.526	0.574588	0.500224	0.578335	RNA 3'-terminal phosphate cyclase-like protein	RCL1
Kmarxianus_FIM1_602	106.019	90.607	88.903	94.696	123.594	89.758	0.109517	0.246332	0.318312	transcription initiation factor TFIID subunit 4	TAF4
Kmarxianus_FIM1_603	1042.48	1394.57	1400.84	229.135	295.639	257.731	-2.29414	3.66e-22	9.78e-21	lysophospholipase	PLB1
Kmarxianus_FIM1_604	339.906	376.544	380.439	140.597	131.246	105.26	-1.54038	8.27e-13	8.06e-12	histone H2A.Z	HTZ1
Kmarxianus_FIM1_605	67.121	66.506	67.102	61.956	82.202	59.069	0.0178428	0.129322	0.182319	OPA3-like protein	_
Kmarxianus_FIM1_606	143.543	205.67	203.97	38.691	54.433	46.527	-1.98591	3.66e-18	6.53e-17	ERAD-associated E3 ubiquitin-protein ligase HRD1	HRD1
Kmarxianus_FIM1_607	18.795	12.143	11.903	22.731	32.183	26.021	0.917724	0.0548851	0.0865688	RNA polymerase I-specific transcription initiation factor RRN11	RRN11
Kmarxianus_FIM1_608	22.809	14.9	13.877	64.824	73.874	61.214	1.95425	1.91e-08	1.04e-07	mediator of RNA polymerase II transcription subunit 31	SOH1
Kmarxianus_FIM1_609	17.467	10.714	10.573	216.991	110.864	171.207	3.6867	3.12e-30	1.35e-28	pyruvate carboxylase 2	PYC2
Kmarxianus_FIM1_610	46.128	46.379	47.226	72.011	72.68	56.121	0.523163	0.701288	0.760275	DASH complex subunit DUO1	DUO1
Kmarxianus_FIM1_611	30.992	39.517	37.564	16.708	14.367	13.17	-1.28836	6.66e-10	4.4e-09	autophagy-related protein 12	ATG12
Kmarxianus_FIM1_612	184.628	231.963	230.339	86.518	92.871	81.239	-1.31161	1.58e-10	1.14e-09	YAP1-binding protein 1	YBP1
Kmarxianus_FIM1_613	76.689	78.238	76.962	68.366	79.964	67.535	-0.103304	0.0494193	0.0788316	cylicin-2	HPC2
Kmarxianus_FIM1_614	163.311	147.065	148.361	91.749	102.618	82.058	-0.730773	1.83e-05	6.13e-05	probable protein kinase YGL059W	PKP2
Kmarxianus_FIM1_615	163.311	147.065	148.361	91.749	102.618	82.058	-0.730773	1.83e-05	6.13e-05	probable protein kinase YGL059W	PKP2
Kmarxianus_FIM1_616	59.015	54.872	50.841	57.338	78.735	61.833	0.264725	0.566811	0.638997	ubiquitin-conjugating enzyme E2 2	UBC2
Kmarxianus_FIM1_617	13.571	7.37	6.88	30.605	35.829	30.04	1.79386	4.53e-07	2e-06	hypothetical protein KLMA_10246	_
Kmarxianus_FIM1_618	46.141	49.704	50.927	55.22	32.331	44.036	-0.157556	0.0320621	0.0536948	protein SDS23	SDS23
Kmarxianus_FIM1_619	4227.36	3866.78	3863.6	5929.56	4968.92	6445.49	0.536489	0.627325	0.692869	acyl-CoA desaturase 1	OLE1
Kmarxianus_FIM1_620	4.627	2.334	1.979	15.689	9.761	9.209	1.95452	4.38e-08	2.26e-07	siroheme biosynthesis protein MET8	MET8
Kmarxianus_FIM1_621	45.88	33.378	33.049	21.777	14	20.983	-0.984464	3.28e-07	1.48e-06	RNA binding protein NGR1	NGR1
Kmarxianus_FIM1_622	36.03	36.242	36.161	26.766	28.045	24.548	-0.450324	0.00123095	0.00291233	protein AME1	AME1
Kmarxianus_FIM1_623	87.007	95.84	98.051	75.837	107.738	91.104	-0.0322994	0.0863612	0.128546	ER-derived vesicles protein ERV14	ERV14
Kmarxianus_FIM1_624	4.816	6.657	6.672	1.354	0.717	1.075	-2.52684	5.58e-19	1.06e-17	hypothetical protein FIM1_624	_
Kmarxianus_FIM1_625	181.001	49.457	50.08	335.162	485.753	423.807	2.14954	6.13e-11	4.67e-10	hypothetical protein KLMA_10238	_
Kmarxianus_FIM1_626	454.142	184.652	188.37	908.655	1010.5	824.701	1.72996	5.46e-07	2.38e-06	uncharacterized protein YLR301W	HRI1
Kmarxianus_FIM1_627	55.037	56.294	55.887	39.293	38.41	37.499	-0.537553	0.000341789	0.000900765	SNF2 N	ULS1
Kmarxianus_FIM1_628	934.012	945.096	936.357	506.477	351.247	394.783	-1.16855	5.02e-09	2.94e-08	WW domain-containing protein YFL010C	WWM1
Kmarxianus_FIM1_629	211.407	233.785	234.025	1067.12	1129.8	1267.51	2.35067	1.58e-12	1.48e-11	glucan 1,3-beta-glucosidase	EXG1
Kmarxianus_FIM1_630	190.027	170.622	175.788	362.387	484.149	383.74	1.1975	0.00342109	0.00728592	hypothetical protein FIM1_630	_
Kmarxianus_FIM1_631	62.76	67.654	66.232	54.821	28.655	44.535	-0.619321	0.000117215	0.000337075	rhoGAP_fMSB1	MSB1
Kmarxianus_FIM1_632	45.995	50.49	49.682	19.172	17.011	17.92	-1.43379	1.35e-11	1.13e-10	gamma-glutamyltransferase	ECM38
Kmarxianus_FIM1_633	134.014	86.99	88.275	353.835	426.483	324.676	1.83705	1.07e-07	5.17e-07	elongation factor Tu	TUF1
Kmarxianus_FIM1_634	147.561	161.724	159.295	100.077	131.821	115.246	-0.432758	0.00133311	0.00312984	U1 small nuclear ribonucleoprotein C homolog	YHC1
Kmarxianus_FIM1_635	410.156	335.648	323.945	1299.14	1369.64	1292.18	1.88857	4.18e-08	2.16e-07	ATP synthase subunit H	ATP14
Kmarxianus_FIM1_636	9.337	9.42	9.241	51.122	47.365	37.988	2.28512	1.54e-11	1.28e-10	hypothetical protein KLMA_10226	_
Kmarxianus_FIM1_637	215.085	143.662	145.085	441.846	469.692	384.33	1.3629	0.000325554	0.000863223	KLLA0C05126p	GSP1
Kmarxianus_FIM1_638	26.359	17.152	17.607	36.091	44.358	29.772	0.850698	0.096808	0.141342	translation initiation factor eIF-2B subunit beta	GCD7
Kmarxianus_FIM1_639	13.454	7.634	7.412	43.333	52.807	45.126	2.30926	7.16e-12	6.22e-11	protein PET18	PET18
Kmarxianus_FIM1_640	11.862	11.009	11.371	50.798	55.555	42.621	2.12112	4.34e-10	2.94e-09	hypothetical protein KMAR_10199	GUF1
Kmarxianus_FIM1_641	11.471	14.948	15.089	30.07	27.746	22.189	0.946651	0.0534519	0.0847707	DNA damage checkpoint control protein MEC3	MEC3
Kmarxianus_FIM1_642	39.848	54.16	54.509	45.868	37.981	36.859	-0.2991	0.00654152	0.0130805	phosphoserine aminotransferase	SER1
Kmarxianus_FIM1_643	576.061	511.49	514.827	618.406	859.755	743.862	0.471658	0.835314	0.872178	_	RPS30A
Kmarxianus_FIM1_644	65.537	62.739	61.136	95.553	144.77	115.778	0.910748	0.0649526	0.100559	uncharacterized protein YLR287C	YLR287C
Kmarxianus_FIM1_645	28.733	25.294	25.458	15.735	11.235	15.695	-0.897583	1.4e-06	5.72e-06	proline-rich protein LAS17	LAS17
Kmarxianus_FIM1_646	10.064	10.52	10.163	88.106	101.072	129.269	3.37241	3.36e-25	1.07e-23	endochitinase	CTS1
Kmarxianus_FIM1_647	162.282	154.873	151.738	51.271	74.481	63.201	-1.31122	2.1e-10	1.49e-09	putative nicotinamide N-methyltransferase	NNT1
Kmarxianus_FIM1_648	456.776	441.393	445.565	33.219	39.64	31.341	-3.68878	1.02e-42	9.56e-41	3-2-trans-enoyl-CoA isomerase	ECI1
Kmarxianus_FIM1_649	222.021	234.025	234.777	102.12	125.654	92.137	-1.11064	1.38e-08	7.66e-08	DUF1640	YLR283W
Kmarxianus_FIM1_650	126.327	150.165	147.353	103.098	117.147	103.149	-0.390241	0.00224954	0.00500592	uncharacterized peptide chain release factor-like protein YLR281C	YLR281C
Kmarxianus_FIM1_651	131.458	132.314	131.785	35.606	24.493	32.466	-2.09531	2.88e-19	5.68e-18	protein YLR278C	YLR278C
Kmarxianus_FIM1_652	30.221	28.511	28.403	27.457	39.942	33.927	0.217673	0.447447	0.526319	endoribonuclease YSH1	YSH1
Kmarxianus_FIM1_653	58.442	40.036	39.79	71.841	120.75	97.556	1.0693	0.0128876	0.0239913	ATP-dependent RNA helicase DBP9	DBP9
Kmarxianus_FIM1_654	9.274	10.092	9.687	4.758	5.569	4.292	-0.990695	3.14e-07	1.42e-06	peroxisomal biogenesis factor 8	PEX8
Kmarxianus_FIM1_655	36.686	52.953	52.147	27.643	42.335	36.79	-0.409226	0.00166839	0.00384247	uncharacterized membrane protein YOL073C	DSC2
Kmarxianus_FIM1_656	16.071	12.396	13.249	34.107	38.184	33.994	1.3492	0.000556731	0.0014108	prefoldin subunit 3	PAC10
Kmarxianus_FIM1_657	8.897	7.387	7.119	13.659	10.814	12.176	0.647014	0.365823	0.446031	uncharacterized ABC transporter ATP-binding protein/permease YOL075C	YOL075C
Kmarxianus_FIM1_658	120.91	109.864	108.763	104.147	83.072	87.801	-0.304029	0.00720044	0.0142612	protein YBR138C	YBR138C
Kmarxianus_FIM1_659	921.381	1103.93	1103.81	528.214	318.408	446.52	-1.27488	5.51e-10	3.67e-09	_	YDL012C
Kmarxianus_FIM1_660	164.331	212.821	216.712	190.95	328.065	269.882	0.409703	0.930223	0.948073	C12G12.12	_
Kmarxianus_FIM1_661	203.831	226.57	228.684	182.779	166.119	193.007	-0.282423	0.00833968	0.0162943	e3 ubiquitin-protein ligase complex SLX5-SLX8 subunit SLX5	SLX5
Kmarxianus_FIM1_662	244.265	150.752	153.658	327.672	267.878	406.076	0.868317	0.0714156	0.108626	rRNA 2'-O-methyltransferase fibrillarin	NOP1
Kmarxianus_FIM1_663	98.892	70.685	69.336	1063.87	918.977	1247.58	3.75715	3.6e-31	1.73e-29	flocculation protein FLO5	FLO5
Kmarxianus_FIM1_664	130.527	104.518	106.024	112.572	199.387	168.036	0.492952	0.767827	0.81835	enoyl reductase TSC13	TSC13
Kmarxianus_FIM1_665	26.334	30.289	29.78	16.067	21.908	17.778	-0.632004	8.45e-05	0.000249134	cell division control protein 7	CDC7
Kmarxianus_FIM1_666	15.132	18.973	18.09	26.233	30.14	24.005	0.62286	0.471598	0.550498	protein ERP3	ERP3
Kmarxianus_FIM1_667	6.39	6.262	6.172	20.097	9.935	8.66	1.03934	0.0208313	0.0366307	allantoinase	DAL1
Kmarxianus_FIM1_668	16.332	8.567	8.546	32.911	41.793	37.576	1.74715	5.33e-07	2.33e-06	importin subunit beta-2	KAP104
Kmarxianus_FIM1_669	37.697	24.959	24.966	32.432	21.804	28.807	-0.0774319	0.0761448	0.115079	bud site selection protein 14	BUD14
Kmarxianus_FIM1_670	29.146	10.255	10.111	55.208	48.006	43.468	1.56678	1.03e-05	3.6e-05	phosphoribosylaminoimidazole-succinocarboxamide synthase	ADE1
Kmarxianus_FIM1_671	22.858	13.208	12.941	48.104	56.808	39.764	1.56171	1.65e-05	5.58e-05	serine/threonine-protein kinase KIN3	KIN3
Kmarxianus_FIM1_672	22.911	47.617	47.127	14.277	11.565	11.66	-1.64944	3.85e-14	4.43e-13	cell division control protein 15	CDC15
Kmarxianus_FIM1_673	259.954	359.103	360.982	26.752	19.785	18.855	-3.90559	2.16e-46	2.3e-44	putative mitochondrial carnitine O-acetyltransferase	YAT1
Kmarxianus_FIM1_674	120.882	114.436	112.537	75.616	78.788	68.834	-0.639896	7.64e-05	0.000227232	oxysterol-binding protein -like protein 1	OSH2
Kmarxianus_FIM1_675	44.533	51.37	50.482	69.346	75.395	76.957	0.598818	0.504747	0.5824	initiation-specific alpha-1,6-mannosyltransferase	och1
Kmarxianus_FIM1_676	546.146	630.135	631.003	314.649	220.707	288.47	-1.13341	9.74e-09	5.52e-08	zinc finger	RPN4
Kmarxianus_FIM1_677	100.095	81.987	82.201	164.819	225.568	199.395	1.15809	0.00510798	0.0105129	phosphoglycerate mutase 3	GPM3
Kmarxianus_FIM1_678	143.512	81.379	80.631	160.412	110.65	148.083	0.456169	0.794179	0.83933	probable dipeptidyl-peptidase 3	YOL057W
Kmarxianus_FIM1_679	278.565	254.829	253.907	308.3	198.197	257.009	-0.0442756	0.0884023	0.130943	argininosuccinate synthase	ARG1
Kmarxianus_FIM1_680	402.584	623.001	619.133	835.331	946.574	809.95	0.656144	0.401761	0.48167	glycerol-3-phosphate dehydrogenase	GPD1
Kmarxianus_FIM1_681	28.724	38.19	38.477	65.829	35.061	47.598	0.494583	0.776163	0.823635	protein MAM3	MAM3
Kmarxianus_FIM1_682	163.689	246.42	246.77	196.047	97.047	145.971	-0.58119	0.000171845	0.000479856	probable serine/threonine-protein kinase YDL025C	RTK1
Kmarxianus_FIM1_683	152.356	100.782	101.356	196.948	150.648	194.256	0.612133	0.411838	0.491542	ribose-phosphate pyrophosphokinase 5	PRS5
Kmarxianus_FIM1_684	50.702	34.918	34.735	73.273	62.349	50.592	0.629653	0.393666	0.474093	AP-2 complex subunit mu	APM4
Kmarxianus_FIM1_685	105.059	110.847	110.806	127.438	139.427	122.195	0.251971	0.522924	0.599784	hypothetical protein KLMA_10174	_
Kmarxianus_FIM1_686	92.842	111.026	113.442	158.098	168.075	145.332	0.571376	0.582721	0.652552	actin-related protein 2	ARP2
Kmarxianus_FIM1_687	35.831	31.964	31.996	25.896	31.612	24.905	-0.276029	0.00926009	0.0178712	serine/threonine-protein kinase MPS1	MPS1
Kmarxianus_FIM1_688	17.974	14.533	14.655	16.202	26.026	23.032	0.468549	0.836174	0.872901	CRT10 super family[	CRT10
Kmarxianus_FIM1_689	1.006	1.385	1.372	2.485	2.103	2.708	0.954666	0.0697046	0.10649	SMC_prok_B	IMH1
Kmarxianus_FIM1_690	50.839	39.701	39.992	56.424	85.593	69.935	0.699321	0.281396	0.35602	uncharacterized membrane protein YOL092W	YPQ1
Kmarxianus_FIM1_691	23.39	26.159	24.86	34.922	45.112	31.415	0.582815	0.558927	0.632922	tRNA (guanine-N(1)-)-methyltransferase	TRM10
Kmarxianus_FIM1_692	8.233	9.454	10.034	13.401	13.272	9.62	0.388675	0.894225	0.918951	replication factor C subunit 4	RFC4
Kmarxianus_FIM1_693	17.231	14.959	15.626	33.645	37.798	30.624	1.0939	0.0111204	0.0209716	vacuolar protein sorting-associated protein 52	VPS52
Kmarxianus_FIM1_694	8.691	7.68	7.921	18.96	20.425	18.899	1.26251	0.00159766	0.00368743	ATP-dependent DNA helicase HMI1	HMI1
Kmarxianus_FIM1_695	60.466	66.612	66.156	46.377	57.164	46.867	-0.361461	0.00315815	0.00679264	vacuolar protein sorting-associated protein 72	VPS72
Kmarxianus_FIM1_696	44.48	37.84	39.939	44.414	57.815	46.848	0.286111	0.625433	0.69131	hexaprenyldihydroxybenzoate methyltransferase	COQ3
Kmarxianus_FIM1_697	159.793	135.526	133.344	148.284	164.399	132.624	0.054956	0.176089	0.23887	vacuolar protein-sorting-associated protein 60	VPS60
Kmarxianus_FIM1_698	6.85	7.502	7.64	9.796	8.755	7.995	0.271482	0.582658	0.652552	cell division control protein 6	CDC6
Kmarxianus_FIM1_699	159.96	132.688	133.421	71.445	48.443	63.891	-1.2131	2.37e-09	1.46e-08	probable DNA-binding protein SNT1	SNT1
Kmarxianus_FIM1_700	41.709	21.68	21.794	74.523	93.059	76.863	1.52084	2.76e-05	8.9e-05	elongation of fatty acids protein 2	FEN1
Kmarxianus_FIM1_701	30.591	28.388	27.805	48.144	70.074	53.69	0.986111	0.0335138	0.055928	exosome complex component RRP43	RRP43
Kmarxianus_FIM1_702	34.695	28.613	29.139	36.798	44.572	39.135	0.382384	0.910832	0.933796	probable ribokinase	RBK1
Kmarxianus_FIM1_703	29.524	20.275	19.802	30.309	34.614	31.759	0.474122	0.789691	0.835387	ubiquitin carboxyl-terminal hydrolase 12	UBP12
Kmarxianus_FIM1_704	188.534	205.879	207.278	186.192	137.244	173.847	-0.274954	0.00934943	0.0180149	inorganic phosphate transporter PHO87	PHO87
Kmarxianus_FIM1_705	9.394	12.283	11.41	18.524	9.868	14.423	0.371822	0.865491	0.896659	probable aconitate hydratase 2	ACO2
Kmarxianus_FIM1_706	9.871	9.06	9.289	6.116	8.173	6.447	-0.444525	0.00129099	0.0030378	rasGEF super family	BUD5
Kmarxianus_FIM1_707	5.974	3.714	3.57	14.665	17.24	13.497	1.77566	5.2e-07	2.28e-06	protein ECM25	ECM25
Kmarxianus_FIM1_708	57.746	63.34	61.179	77.504	85.532	64.675	0.321162	0.698536	0.757949	pre-mRNA-splicing factor sap114	_
Kmarxianus_FIM1_709	23.468	20.838	19.956	29.902	34.772	28.702	0.539065	0.640686	0.704877	recyclin-1	RCY1
Kmarxianus_FIM1_710	69.174	67.986	69.18	103.818	113.739	98.105	0.61335	0.46369	0.542966	F-box domain	_
Kmarxianus_FIM1_711	5.054	3.562	3.56	10.897	9.439	8.282	1.23268	0.00563724	0.0114622	RNase_H2_suC super family	_
Kmarxianus_FIM1_712	32.605	30.083	31.237	37.527	57.699	53.144	0.659601	0.375046	0.455251	protein involved in non-classical protein export pathway	NCE101
Kmarxianus_FIM1_713	33.518	46.431	45.49	79.579	125.403	109.511	1.32602	0.000803745	0.0019604	Zn2/Cys6 DNA-binding domain	SIP4
Kmarxianus_FIM1_714	20.647	30.551	30.546	31.998	46.888	39.676	0.536441	0.703105	0.761794	putative transcriptional regulatory protein YJL206C	YJL206C
Kmarxianus_FIM1_715	16.968	13.559	13.606	27.395	40.146	32.845	1.18557	0.00375557	0.00792691	protein LAA1	LAA1
Kmarxianus_FIM1_718	52.422	56.306	57.724	77.596	89.263	73.747	0.531558	0.683057	0.743944	protein SLA2	SLA2
Kmarxianus_FIM1_719	987.824	953.734	951.945	1059.09	1288.47	1113.58	0.258429	0.543991	0.619402	translation initiation factor eIF1	SUI1
Kmarxianus_FIM1_720	163.732	163.906	163.25	131.733	185.673	145.898	-0.0834342	0.0567717	0.0892469	pre-mRNA-splicing factor CWC25	CWC25
Kmarxianus_FIM1_721	224.049	204.441	207.67	175.499	241.986	209.491	-0.0209793	0.0977428	0.142526	vacuolar protein sorting-associated protein 75	VPS75
Kmarxianus_FIM1_722	30.329	17.607	17.692	32.161	47.157	41.573	0.881293	0.0696913	0.10649	cysteinyl-tRNA synthetase	YNL247W
Kmarxianus_FIM1_723	44.805	37.252	38.676	64.398	90.161	76.227	0.934719	0.050258	0.0800712	uncharacterized protein YJR098C	YJR098C
Kmarxianus_FIM1_724	64.773	70.227	68.839	56.647	80.793	68.281	0.0132588	0.124123	0.176134	diphthamide biosynthesis protein 4	JJJ3
Kmarxianus_FIM1_725	103	83.923	85.532	135.757	232.084	189.56	1.03269	0.0201489	0.0356354	DNA-directed RNA polymerase I subunit RPA49	RPA49
Kmarxianus_FIM1_726	21.326	20.119	20.604	42.799	57.815	47.872	1.25881	0.00169771	0.00390654	protein MPA43	MPA43
Kmarxianus_FIM1_727	10.139	10.901	11.021	5.71	6.235	5.362	-0.889349	1.29e-06	5.28e-06	DNA repair protein RAD50	RAD50
Kmarxianus_FIM1_728	34.044	35.82	35.62	11.98	11.988	12.237	-1.54268	1.08e-12	1.03e-11	protein NRD1	NRD1
Kmarxianus_FIM1_729	42.96	32.41	31.523	176.44	216.719	168.289	2.39295	5.28e-13	5.26e-12	54S ribosomal protein L17	MRPL17
Kmarxianus_FIM1_730	15.242	11.299	10.948	36.726	46.751	37.615	1.69148	2.15e-06	8.53e-06	protein TEX1	TEX1
Kmarxianus_FIM1_731	24.455	22.646	21.651	41.055	50.581	45.511	0.996218	0.0298004	0.0503281	hypothetical protein KLMA_10128	RTC4
Kmarxianus_FIM1_732	570.913	427.132	424.471	1040.37	1283.48	1089.02	1.26254	0.00133819	0.00313893	zinc finger protein GIS2	GIS2
Kmarxianus_FIM1_733	27.06	22.564	22.551	33.443	42.109	32.765	0.585669	0.519751	0.597065	folic acid synthesis protein FOL1	FOL1
Kmarxianus_FIM1_734	34.298	33.375	33.255	45.713	48.839	38.184	0.395223	0.9283	0.94704	ubiquinone biosynthesis monooxygenase COQ6	COQ6
Kmarxianus_FIM1_735	64.758	61.236	59.19	64.309	79.141	57.276	0.116266	0.252495	0.324502	lipase 2	TGL2
Kmarxianus_FIM1_736	30.094	30.592	30.297	16.773	19.162	16.848	-0.785489	7.23e-06	2.59e-05	protein SIP3	SIP3
Kmarxianus_FIM1_737	30.06	30.134	30.68	51.952	65.828	52.218	0.903556	0.069806	0.106614	protein transport protein DSL1	DSL1
Kmarxianus_FIM1_738	575.991	327.641	314.376	1335.29	1920.12	1848.28	2.06701	7.37e-10	4.84e-09	metal homeostasis factor ATX1	ATX1
Kmarxianus_FIM1_739	75.513	54.518	52.846	84.071	116.789	103.544	0.735104	0.218327	0.285669	uncharacterized ORAOV1 family protein YNL260C	LTO1
Kmarxianus_FIM1_740	29.89	34.218	33.09	75.059	83.116	65.253	1.20079	0.00369926	0.00782709	GYF super family	LIN1
Kmarxianus_FIM1_741	57.88	60.721	61.135	40.269	62.402	50.571	-0.230063	0.0138885	0.0255261	origin recognition complex subunit 5	ORC5
Kmarxianus_FIM1_742	3.068	1.833	1.863	9.142	7.945	7.266	1.84769	9.42e-08	4.6e-07	DNA polymerase epsilon catalytic subunit A	POL2
Kmarxianus_FIM1_743	30.325	35.22	34.811	24.525	37.588	29.345	-0.133941	0.0358288	0.0593724	protein transport protein YIF1	YIF1
Kmarxianus_FIM1_744	48.473	51.247	51.905	45.344	56.434	46.892	-0.0283935	0.0904598	0.133373	pre-mRNA-splicing factor CWC23	CWC23
Kmarxianus_FIM1_745	62.122	76.848	75.255	36.943	41.654	31.356	-0.962221	2.68e-07	1.23e-06	phosphatidylinositol transfer protein PDR17	PDR17
Kmarxianus_FIM1_746	18.612	18.263	18.404	12.426	14.208	14.156	-0.438488	0.00137238	0.00321044	uncharacterized membrane protein YGL140C	YGL140C
Kmarxianus_FIM1_747	72.237	83.99	82.59	67.348	70.723	60.997	-0.262641	0.00989422	0.0189545	ubiquitin fusion degradation protein 1	UFD1
Kmarxianus_FIM1_748	10.097	10.482	10.044	11.239	9.514	6.963	-0.143882	0.0351025	0.0583361	transcription factor tau 131 kDa subunit	TFC4
Kmarxianus_FIM1_749	78.447	71.802	72.534	87.827	87.699	72.177	0.15297	0.321718	0.398796	vacuolar protein sorting-associated protein IST1	IST1
Kmarxianus_FIM1_750	184.808	225.661	223.575	121.799	130.588	108.479	-0.813115	3.82e-06	1.44e-05	mitochondrial import protein MMP37	TAM41
Kmarxianus_FIM1_751	44.563	44.847	44.656	47.649	59.55	49.356	0.223722	0.455921	0.535078	phosphatidylinositol 4-kinase PIK1	PIK1
Kmarxianus_FIM1_752	212.042	234.352	233.961	303.717	393.637	363.469	0.640822	0.410341	0.489981	lysine-specific permease	LYP1
Kmarxianus_FIM1_753	139.816	96.979	96.289	179.783	239.71	213.673	0.926692	0.0492856	0.0786425	arginine permease	CAN1
Kmarxianus_FIM1_754	28.333	22.97	22.905	30.95	23.527	28.525	0.161565	0.359761	0.439774	FH2 super family	BNI1
Kmarxianus_FIM1_755	38.735	37.397	37.467	46.194	48.417	46.625	0.31415	0.700512	0.759618	rab guanine nucleotide exchange factor SEC2	SEC2
Kmarxianus_FIM1_756	12.056	15.763	15.043	15.237	16.925	14.663	0.127571	0.263103	0.335979	vacuolar amino acid transporter 2	AVT2
Kmarxianus_FIM1_757	7.511	6.948	6.651	15.448	18.608	14.725	1.20828	0.00313615	0.00675648	topoisomerase 1-associated factor 1	TOF1
Kmarxianus_FIM1_758	4.574	2.679	2.926	38.871	39.789	35.255	3.4839	2.6e-26	9.07e-25	G1/S-specific cyclin CLN1	CCN1
Kmarxianus_FIM1_759	24.306	27.01	27.663	28.284	29.841	25.119	0.0758744	0.191456	0.256374	sad1 UNC super family	SLP1
Kmarxianus_FIM1_760	22.657	17.933	17.615	24.984	21.773	23.745	0.276508	0.627775	0.692869	transcription initiation factor TFIID subunit 2	TAF2
Kmarxianus_FIM1_761	107.746	70.654	71.724	213.97	168.131	152.447	1.09567	0.00884239	0.0171759	putative 2-hydroxyacid dehydrogenase YNL274C	GOR1
Kmarxianus_FIM1_762	69.953	46.193	42.351	73.309	102.766	88.75	0.740573	0.206544	0.273105	uncharacterized protein YCR043C	YCR043C
Kmarxianus_FIM1_763	174.129	151.038	151.434	110.514	152.7	119.044	-0.318233	0.00563748	0.0114622	boron transporter 1	BOR1
Kmarxianus_FIM1_764	23.408	25.06	24.364	39.135	40.493	36.564	0.673844	0.342422	0.420951	protein PER1	PER1
Kmarxianus_FIM1_765	38.197	29.118	29.46	22.057	24.863	21.613	-0.497817	0.0008065	0.0019662	putative kinetochore protein SPC25	SPC25
Kmarxianus_FIM1_766	242.496	204.693	204.466	93.991	96.453	92.936	-1.20136	2.66e-09	1.63e-08	inositol phosphosphingolipids phospholipase C	ISC1
Kmarxianus_FIM1_767	228.503	143.5	142.951	191.602	135.436	171.14	-0.047782	0.0961868	0.140514	sterol 3-beta-glucosyltransferase	ATG26
Kmarxianus_FIM1_768	27.884	36.404	36.621	20.051	28.002	19.711	-0.574443	0.000174663	0.00048616	homoserine O-acetyltransferase	MET2
Kmarxianus_FIM1_769	71.394	65.451	66.225	72.946	85.738	70.228	0.172814	0.355209	0.434617	ATP-dependent permease MDL1	MDL1
Kmarxianus_FIM1_770	45.053	39.104	38.71	62.597	43.381	58.981	0.425001	0.938701	0.954844	protein SKG3	SKG3
Kmarxianus_FIM1_771	0.423	0.991	1.18	1.291	1.576	1.829	0.855508	0.284171	0.358659	hypothetical protein FIM1_771
Kmarxianus_FIM1_772	1.576	1.31	1.122	1.421	1.543	1.645	0.201431	0.485479	0.564296	plasma membrane fusion protein PRM1	PRM1
Kmarxianus_FIM1_773	70.364	52.82	51.005	89.032	123.462	109.829	0.887842	0.0715579	0.108811	hypothetical protein KLMA_10085	EMG1
Kmarxianus_FIM1_774	10.639	9.385	9.645	9.73	12.218	9.337	0.0765073	0.204696	0.270898	protein LCD1	LCD1
Kmarxianus_FIM1_775	378.458	293.029	295.947	1652.65	2482.55	2098.49	2.68785	2.03e-16	3.05e-15	ribosomal_L37e super family	RpL37a
Kmarxianus_FIM1_776	11.407	3.608	3.725	35.907	24.543	26.079	2.20688	2.45e-11	1.98e-10	protein PLM2	PLM2
Kmarxianus_FIM1_777	13.134	10.584	10.777	27.328	30.882	21.801	1.21374	0.00280065	0.00609933	regulatory protein SWI6	SWI6
Kmarxianus_FIM1_778	40.197	30.989	30.71	45.656	47.046	43.643	0.420154	0.96314	0.974182	vacuolar protein sorting-associated protein VTA1	VTA1
Kmarxianus_FIM1_779	71.411	57.331	57.015	148.651	86.666	115.871	0.918816	0.0511378	0.0813733	S-adenosylmethionine synthetase 2	SAM2
Kmarxianus_FIM1_780	22.672	27.142	27.4	29.944	19.541	29.276	0.0286179	0.148412	0.205776	lipid phosphate phosphatase 1	LPP1
Kmarxianus_FIM1_781	1130.9	575.616	578.331	638.759	632.163	540.157	-0.33525	0.00622011	0.0125051	carboxypeptidase Y inhibitor	TFS1
Kmarxianus_FIM1_782	94.181	124.085	125.049	56.255	35.914	48.902	-1.28309	3.66e-10	2.5e-09	protein PSP1	YLR177W
Kmarxianus_FIM1_783	24.062	30.977	31.452	26.999	15.125	20.245	-0.471702	0.000879962	0.00213629	putative multicopper oxidase YDR506C	GMC1
Kmarxianus_FIM1_784	141.996	217.362	215.874	136.112	52.976	66.156	-1.17226	3.94e-09	2.34e-08	putative NADPH dehydrogenase C23G7.10c	OYE3
Kmarxianus_FIM1_785	11.772	7.301	7.154	25.33	29.247	23.089	1.56612	1.49e-05	5.07e-05	serine/threonine-protein kinase GIN4	GIN4
Kmarxianus_FIM1_786	365.881	230.688	233.519	771.628	812.118	701.692	1.46113	7.36e-05	0.000219674	ubiquitin-like protein SMT3	SMT3
Kmarxianus_FIM1_787	287.821	276.419	274.646	183.529	207.865	190.106	-0.528693	0.000385723	0.00100384	high-affinity glutamine permease	GNP1
Kmarxianus_FIM1_788	16.665	19.807	18.289	24.546	24.16	21.427	0.356927	0.809097	0.851122	nitroreductase-like family 4	HBN1
Kmarxianus_FIM1_789	51.956	39.675	39.56	90.726	91.011	78.463	0.987936	0.0299588	0.0505463	putative nitroreductase HBN1	HBN1
Kmarxianus_FIM1_790	24.599	16.825	17.236	9.018	9.901	11.893	-0.928818	1.03e-06	4.3e-06	SH3 super family	FUS1
Kmarxianus_FIM1_791	75.248	45.862	46.38	41.411	46.851	49.387	-0.283075	0.0107448	0.0203518	SCP super family	PRY2
Kmarxianus_FIM1_792	24.434	24.136	25.013	39.019	41.865	29.629	0.586752	0.536327	0.612593	CAP GLY super family	BIK1
Kmarxianus_FIM1_793	15.96	17.842	17.021	27.67	29.357	27.456	0.733146	0.240862	0.311785	histidine biosynthesis trifunctional protein	HIS4
Kmarxianus_FIM1_794	565.748	455.915	461.909	497.266	586.27	545.445	0.134895	0.297274	0.373026	acetate non-utilizing protein 9	ACN9
Kmarxianus_FIM1_795	104.476	86.455	86.435	112.186	165.757	137.121	0.581538	0.529228	0.605679	ribosomal RNA-processing protein 7	RRP7
Kmarxianus_FIM1_796	189.374	204.545	199.731	157.206	191.336	156.901	-0.232063	0.0135949	0.0250749	protein STE50	STE50
Kmarxianus_FIM1_797	36.727	20.669	21.157	74.577	111.419	73.651	1.72477	1.51e-06	6.1e-06	hypothetical protein FIM1_797	EMI1
Kmarxianus_FIM1_798	213.114	171.891	171.609	207.219	251.179	232.399	0.311583	0.708712	0.765956	selR super family	MXR2
Kmarxianus_FIM1_799	63.371	55.801	56.804	53.857	57.171	47.33	-0.152186	0.0331662	0.0553835	LAS seventeen-binding protein 5	LSB5
Kmarxianus_FIM1_800	1043.3	558.059	559.34	975.665	1075.55	941.686	0.470047	0.773139	0.821934	glutaredoxin-1	GRX2
Kmarxianus_FIM1_801	19.202	7.741	8.284	23.395	18.809	27.74	0.989458	0.0223201	0.0388926	hypothetical protein KLMA_10057	_
Kmarxianus_FIM1_802	16.202	12.297	11.678	23.131	29.755	25.684	0.967556	0.0373693	0.0615113	dnaQ_like_exo super family	YDR514C
Kmarxianus_FIM1_803	9.457	7.37	7.194	42.187	37	29.948	2.18361	1.18e-10	8.62e-10	ribonuclease H-like domain	YDR514C
Kmarxianus_FIM1_804	40.699	24.745	24.679	62.031	80.6	76.861	1.28417	0.000921547	0.00222582	RNA-binding protein SRO9	SRO9
Kmarxianus_FIM1_805	63.337	65.317	66.151	65.458	95.038	79.739	0.302411	0.648559	0.711937	autophagy-related protein 22	ATG22
Kmarxianus_FIM1_806	76.763	65.52	66.5	90.747	92.881	79.668	0.334677	0.766954	0.817696	glucose-induced degradation protein 7	GID7
Kmarxianus_FIM1_807	1031.71	600.779	601.174	769.307	1173.7	1009.13	0.40235	0.993195	0.996257	glucokinase-1	GLK1
Kmarxianus_FIM1_808	21.777	17.134	16.827	46.729	25.333	36.193	0.957663	0.0370018	0.0610442	GRASP65 -like protein 1	GRH1
Kmarxianus_FIM1_809	425.092	432.973	437.406	267.923	337.96	271.446	-0.562285	0.000221181	0.00060624	protein disulfide-isomerase	PDI1
Kmarxianus_FIM1_810	59.927	74.68	74.936	100.671	118.896	95.576	0.588753	0.546357	0.621593	mitochondrial inner membrane i-AAA protease complex subunit MGR1	MGR1
Kmarxianus_FIM1_811	18.53	20.116	19.418	41.047	46.572	38.371	1.11755	0.00912897	0.0176444	DUF1620 super family	EMC1
Kmarxianus_FIM1_812	83.299	70.936	72.215	276.527	393.666	310.355	2.11438	4.5e-10	3.04e-09	FK506-binding protein 2	FPR2
Kmarxianus_FIM1_813	40.919	39.874	40.192	60.121	70.135	55.056	0.615116	0.462396	0.541659	uracil catabolism protein 2	URC2
Kmarxianus_FIM1_814	60.816	58.739	57.2	17.397	21.045	17.122	-1.66948	4.08e-14	4.67e-13	cell wall mannoprotein PST1	SPS22
Kmarxianus_FIM1_815	24.586	25.091	24.782	24.077	29.958	27.068	0.123304	0.265664	0.33875	sporulation-specific protein 1	SPS1
Kmarxianus_FIM1_816	2019.2	1649.47	1661.33	1833.46	3034.53	2993.24	0.560618	0.574662	0.645865	protein SNA2	SNA2
Kmarxianus_FIM1_817	82.687	96.234	96.027	76.032	97.751	78.234	-0.125636	0.0372818	0.0614088	RNA polymerase II-associated protein RBA50	RBA50
Kmarxianus_FIM1_818	4.838	3.473	3.282	12.172	13.875	10.266	1.64698	8.68e-06	3.07e-05	spindle pole body component YDR532C	KRE28
Kmarxianus_FIM1_819	61.808	91.578	91.684	20.711	26.318	21.965	-1.82861	3.78e-16	5.51e-15	pantothenate kinase	CAB1
Kmarxianus_FIM1_820	28.368	23.614	22.447	92.094	89.913	75.642	1.79143	3.3e-07	1.49e-06	5',5'''-P-1,P-4-tetraphosphate phosphorylase 2	APA2
Kmarxianus_FIM1_821	269.791	212.292	211.112	1930.01	2191.5	1783.64	3.09063	1.56e-21	3.87e-20	cytochrome b-c1 complex subunit 7	QCR7
Kmarxianus_FIM1_822	73.781	50.772	52.774	75.304	52.68	71.225	0.167868	0.388744	0.468708	protein LRE1	LRE1
Kmarxianus_FIM1_823	8.923	3.872	3.456	56.385	54.528	45.516	3.26667	1e-23	2.92e-22	protein PBN1	PBN1
Kmarxianus_FIM1_824	102.629	56.601	56.847	106.677	173.434	140.615	0.961326	0.0339782	0.0566538	adoMet-dependent rRNA methyltransferase SPB1	SPB1
Kmarxianus_FIM1_825	72.411	45.596	46.051	155.503	194.919	159.581	1.63628	4.31e-06	1.61e-05	CMAS	_
Kmarxianus_FIM1_826	21.512	13.603	14.082	5.573	6.96	5.342	-1.46047	3.6e-11	2.88e-10	karyogamy protein KAR4	KAR4
Kmarxianus_FIM1_827	0.718	0.192	0.16	0.584	0.475	0.248	0.287917	0.936656	0.95341	hypothetical protein FIM1_827	_
Kmarxianus_FIM1_828	169.624	145.712	148.226	381.151	485.549	384.6	1.43259	0.000140508	0.000398987	hypothetical protein KLMA_10027	_
Kmarxianus_FIM1_829	22.876	19.114	20.076	44.67	43.608	37.73	1.0216	0.0238766	0.0412197	hypothetical protein KLMA_10026	_
Kmarxianus_FIM1_830	19.797	22.171	21.531	34.167	36.784	32.838	0.708821	0.281059	0.35568	saccharolysin	PRD1
Kmarxianus_FIM1_831	397.872	263.385	260.928	723.819	904.886	785.174	1.38822	0.000227657	0.000622024	UPF0327 protein AFR743W	MOS1
Kmarxianus_FIM1_832	121.215	74.505	75.772	150.894	178.874	134.939	0.775405	0.161661	0.222134	hypothetical protein KLMA_10023	_
Kmarxianus_FIM1_833	82.569	72.649	73.675	108.933	168.67	136.371	0.854858	0.099827	0.145058	ribosomal RNA assembly protein KRR1	KRR1
Kmarxianus_FIM1_834	4.394	3.425	3.226	14.317	17.933	16.675	2.14688	2.44e-10	1.71e-09	mediator of replication checkpoint protein 1	MRC1
Kmarxianus_FIM1_835	17.237	6.53	6.488	19.167	20.036	16.38	0.877405	0.0638157	0.0989752	hypothetical protein KLMA_10020	VAC17
Kmarxianus_FIM1_836	201.58	42.135	41.999	120.117	204.627	196.334	0.866921	0.0543289	0.0858476	catabolic L-serine/threonine dehydratase	CHA1
Kmarxianus_FIM1_837	27.908	16.655	16.419	98.246	127.64	114.955	2.48259	3.63e-14	4.19e-13	mating-type protein ALPHA3	HMLALPHA3
Kmarxianus_FIM1_838	50.571	50.029	50.946	30.74	45.317	41.924	-0.361193	0.00359239	0.00762889	mating-type protein ALPHA2	HMLALPHA2
Kmarxianus_FIM1_839	106.013	78.52	79.38	49.438	66.994	58.4	-0.594085	0.000181783	0.000503555	mating-type protein ALPHA1	MATALPHA1
Kmarxianus_FIM1_840	16.14	20.663	19.476	22.213	23.11	24.164	0.304132	0.659371	0.722075	hypothetical protein KLMA_10013	SLA2
Kmarxianus_FIM1_841	2.311	2.294	2.087	0.504	0.518	0.428	-2.20405	3.05e-18	5.5e-17	C11D3.14c	_
Kmarxianus_FIM1_842	6.421	4.71	4.495	2.56	5.309	4.136	-0.38023	0.00445121	0.00925261	putative transporter SEO1	FEN2
Kmarxianus_FIM1_843	32.904	25.118	25.835	9.724	14.228	11.755	-1.23165	1.73e-09	1.09e-08	siderophore iron transporter ARN2	ARN2
Kmarxianus_FIM1_844	31.711	18.193	18.508	19.824	18.994	20.087	-0.215849	0.0227292	0.0395275	drug resistance protein YOR378W	AMF1
Kmarxianus_FIM1_845	13.967	15.832	16.664	5.529	10.011	8.374	-0.958139	3.63e-07	1.63e-06	siderophore iron transporter ARN2	ARN2
Kmarxianus_FIM1_846	3.941	2.255	2.318	3.748	2.822	3.595	0.255619	0.627492	0.692869	adenosylmethionine-8-amino-7-oxononanoate aminotransferase	BIO3
Kmarxianus_FIM1_847	2.602	1.261	1.201	1.564	2.674	2.018	0.3048	0.847244	0.88251	dethiobiotin synthetase	BIO4
Kmarxianus_FIM1_848	0	0	0	0	0.054	0	4.24793	1	1	7-keto 8-aminopelargonic acid transporter	BIO5
Kmarxianus_FIM1_849	12.45	8.714	8.227	11.928	6.277	8.256	-0.151491	0.0430279	0.0697868	transposon Ty2-F/Ty2-GR2 Gag-Pol polyprotein	TY2B-GR2
Kmarxianus_FIM1_850	31.905	48.404	48.804	74.588	42.214	62.002	0.469735	0.859987	0.892569	purine-cytosine permease FCY2	FCY2
Kmarxianus_FIM1_851	229.459	147.3	144.167	74.707	50.382	64.847	-1.45555	1.4e-11	1.17e-10	flocculation protein FLO5	FLO5
Kmarxianus_FIM1_852	95.652	62.233	61.22	35.061	24.776	36.651	-1.18318	7.19e-09	4.14e-08	flocculation protein FLO5	FLO9
Kmarxianus_FIM1_853	22.601	15.266	14.855	74.577	73.038	57.245	1.9581	2.57e-08	1.37e-07	conserved hypothetical membrane protein	_
Kmarxianus_FIM1_854	45.792	42.75	41.604	27.714	41.741	34.881	-0.318886	0.00558369	0.0113795	oligopeptide transporter 1	OPT1
Kmarxianus_FIM1_855	2.472	1.992	1.729	4.309	5.739	4.131	1.19465	0.00597726	0.0120448	alcohol dehydrogenase 4	ADH4a
Kmarxianus_FIM1_856	24.788	20.187	20.437	32.609	42.529	35.319	0.755831	0.197594	0.263104	putative urea active transporter 1	DUR3
Kmarxianus_FIM1_857	54.199	41.404	41.838	23.817	26.819	23.152	-0.897327	1.29e-06	5.28e-06	putative monooxygenase yxeK	yxeK
Kmarxianus_FIM1_858	52.574	56.336	56.839	44.997	55.68	50.189	-0.13573	0.0355615	0.059008	ferric reductase transmembrane component 4	FRE4
Kmarxianus_FIM1_859	6707.14	19776.5	19805.4	61.209	105.433	101.299	-7.43259	2.36e-108	1.37e-105	Transporter protein ADY2	ADY2
Kmarxianus_FIM1_860	449.703	1002.16	996.464	73.185	112.599	100.157	-3.09799	6.96e-34	4.47e-32	protein crtK	_
Kmarxianus_FIM1_861	123.132	197.753	199.034	21.631	23.377	18.838	-3.02556	1.3e-32	7.52e-31	protein MNT4	MNT4
Kmarxianus_FIM1_862	7.912	9.192	9.189	8.036	9.582	6.051	-0.151662	0.0323536	0.0541481	ras like GTPase super family	yciC
Kmarxianus_FIM1_863	2.907	1.872	1.996	0.585	0.397	0.967	-1.79591	3.59e-08	1.86e-07	hypothetical protein FIM1_863	_
Kmarxianus_FIM1_864	25.848	24.158	24.766	11.059	5.884	8.149	-1.57516	7.73e-13	7.56e-12	PX_Bem1p	BEM1
Kmarxianus_FIM1_865	548.249	360.225	358.821	312.758	392.801	332.182	-0.288305	0.00922366	0.0178141	hypothetical protein KLMA_20014	_
Kmarxianus_FIM1_866	75.659	46.966	46.467	50.643	46.525	39.767	-0.304311	0.00856179	0.0167157	ubiquitin carboxyl-terminal hydrolase YUH1	YUH1
Kmarxianus_FIM1_867	76.712	49.046	48.646	31.856	27.054	32.326	-0.934735	8.01e-07	3.42e-06	PCI super family	THP3
Kmarxianus_FIM1_868	29.616	26.698	24.899	72.356	86.659	69.371	1.49166	6.24e-05	0.000189701	ubiquitin carboxyl-terminal hydrolase isozyme L5	uch2
Kmarxianus_FIM1_869	20.204	23.352	21.957	41.341	45.222	36.74	0.912324	0.0682575	0.104895	altered inheritance rate of mitochondria protein 25	AIM25
Kmarxianus_FIM1_870	40.453	32.331	32.065	31.199	45.362	35.184	0.0918946	0.227844	0.296556	serine/threonine-protein phosphatase 4 catalytic subunit	PPH3
Kmarxianus_FIM1_871	23.635	44.376	44.045	18.821	18.844	13.964	-1.11792	1.1e-08	6.2e-08	protein PEA2	PEA2
Kmarxianus_FIM1_872	269.722	442.402	436.649	195.268	239.605	194.536	-0.868021	1.18e-06	4.87e-06	TATA-box-binding protein	SPT15
Kmarxianus_FIM1_873	33.77	50.284	49.493	56.67	64.679	56.51	0.413378	0.941404	0.956846	sister chromatid cohesion protein 4	SCC4
Kmarxianus_FIM1_874	194.399	85.926	84.979	154.926	135.331	144.256	0.2503	0.621231	0.687103	trehalose-phosphatase	TPS2
Kmarxianus_FIM1_875	86.724	108.894	105.928	60.103	35.952	45.186	-1.0942	2.67e-08	1.42e-07	protein SNF11	SNF11
Kmarxianus_FIM1_876	306.367	482.419	489.141	134.75	75.784	129.258	-1.91107	4.02e-17	6.44e-16	inositolphosphotransferase 1	IPT1
Kmarxianus_FIM1_877	91.683	83.839	80.937	132.28	154.359	123.833	0.678549	0.327085	0.404389	U6 snRNA-associated Sm-like protein LSm5	LSM5
Kmarxianus_FIM1_878	241.197	186.243	181.756	218.156	273.086	211.797	0.206697	0.439624	0.518994	polyamine N-acetyltransferase 1	PAA1
Kmarxianus_FIM1_879	4166.5	2293.96	2321.05	3057.07	2928.66	2796.55	0.000124525	0.137437	0.192353	protein FMP16	FMP16
Kmarxianus_FIM1_880	146.858	211.528	211.944	69.549	78.386	66.316	-1.41248	1.32e-11	1.11e-10	ubiquitin carboxyl-terminal hydrolase 4	DOA4
Kmarxianus_FIM1_881	150.407	138.159	139.764	155.591	174.934	148.68	0.161919	0.335856	0.414249	protein DOS2	DOS2
Kmarxianus_FIM1_882	37.773	35.31	34.755	45.708	53.883	43.909	0.412175	0.985075	0.990021	putative tyrosine-protein phosphatase OCA6	OCA6
Kmarxianus_FIM1_883	106.55	109.808	109.143	68.423	75.914	61.893	-0.6584	5.5e-05	0.000168187	DNA damage-inducible protein 1	DDI1
Kmarxianus_FIM1_884	48.97	44.83	45.807	33.447	37.334	33.405	-0.422199	0.00177892	0.00407002	DNA-3-methyladenine glycosylase	MAG1
Kmarxianus_FIM1_885	61.892	55.548	57.473	285.871	314.165	236.044	2.25698	1.55e-11	1.29e-10	cytochrome c oxidase assembly protein COX15	COX15
Kmarxianus_FIM1_886	71.645	65.055	64.749	143.556	110.928	125.629	0.916004	0.0558127	0.0878455	lon protease homolog	PIM1
Kmarxianus_FIM1_887	37.758	43.202	42.918	67.218	52.398	53.941	0.48648	0.803268	0.84653	transcriptional activator HAP3	HAP3
Kmarxianus_FIM1_888	6.724	8.648	9.131	16.062	18.38	15.83	1.03671	0.0239594	0.0413491	oligosaccharide translocation protein RFT1	RFT1
Kmarxianus_FIM1_889	9.22	11.067	11.189	27.895	33.894	23.341	1.43533	0.000190888	0.000527655	DNA-(apurinic or apyrimidinic site) lyase 2	APN2
Kmarxianus_FIM1_890	16.671	19.556	20.404	37.291	50.257	40.32	1.17495	0.00630591	0.012658	ribonucleases P/MRP protein subunit POP8	POP8
Kmarxianus_FIM1_891	78.32	81.688	81.61	90.135	110.443	92.866	0.280354	0.591455	0.660628	vacuolar protein sorting/targeting protein PEP1	VPS10
Kmarxianus_FIM1_892	16.456	12.266	12.272	33.273	19.317	21.845	0.860521	0.0873509	0.129607	mitogen-activated protein kinase FUS3	FUS3
Kmarxianus_FIM1_893	4.843	3.763	4.148	5.578	4.174	3.74	0.0811359	0.266271	0.339193	hypothetical protein FIM1_893
Kmarxianus_FIM1_894	595.272	534.232	529.446	343.66	161.497	256.968	-1.12217	1.65e-08	9.08e-08	acetyl-CoA hydrolase	ACH1
Kmarxianus_FIM1_895	2.749	3.293	3.013	29.175	23.242	23.026	3.05818	7.43e-20	1.57e-18	methionyl-tRNA formyltransferase	FMT1
Kmarxianus_FIM1_896	0.989	1.242	1.379	3.448	2.237	2.459	1.17307	0.0201972	0.0357087	hypothetical protein FIM1_896	_
Kmarxianus_FIM1_897	18.624	18.541	19.343	29.674	16.057	22.245	0.266557	0.592242	0.661365	mediator of RNA polymerase II transcription subunit 3	PGD1
Kmarxianus_FIM1_898	30.167	28.787	28.765	33.191	20.549	28.785	-0.088055	0.062361	0.096979	tryptophan synthase	TRP5
Kmarxianus_FIM1_899	19.152	13.209	13.618	20.589	29.308	22.914	0.663147	0.338242	0.416797	RNA polymerase I-specific transcription initiation factor RRN6	RRN6
Kmarxianus_FIM1_900	12.396	10.449	11.152	53.073	68.512	53.81	2.36703	1.18e-12	1.13e-11	mannosyl-oligosaccharide glucosidase	CWH41
Kmarxianus_FIM1_901	8.761	8.079	8.365	91.992	137.223	144.704	3.89078	1.03e-32	6.07e-31	probable family 17 glucosidase SCW11	SCW11
Kmarxianus_FIM1_902	10.483	10.833	12.089	10.556	11.557	10.827	-0.0202217	0.104806	0.151491	inositol oxygenase 1	MIOX5
Kmarxianus_FIM1_903	133.028	113.041	110.006	75.89	130.267	111.843	-0.163153	0.0301488	0.0508339	rRNA-processing protein CGR1	CGR1
Kmarxianus_FIM1_904	13.258	6.949	6.987	22.794	33.451	28.089	1.63272	4.48e-06	1.66e-05	protein CCM1	CCM1
Kmarxianus_FIM1_905	26.549	29.526	30.757	69.57	105.966	80.29	1.55883	2.54e-05	8.31e-05	putative membrane protein YGR149W	YGR149W
Kmarxianus_FIM1_906	212.849	139.135	140.986	685.836	1083.38	930.414	2.45318	9.27e-14	1.02e-12	60S ribosomal protein L30	RPL30
Kmarxianus_FIM1_907	195.708	126.874	126.15	935.796	959.537	1061.32	2.72003	5.66e-17	9.01e-16	60S ribosomal protein L24	RPL24
Kmarxianus_FIM1_908	1.158	1.808	1.076	6.726	5.34	6.341	2.18628	1.16e-06	4.81e-06	protein AGA2	AGA2
Kmarxianus_FIM1_909	12.805	12.454	11.767	105.01	121.68	84.417	3.0707	7.74e-21	1.82e-19	DUF1279 super family	NAT2
Kmarxianus_FIM1_910	78.205	37.282	38.527	63.296	34.547	41.509	-0.144325	0.04876	0.0778992	uricase	_
Kmarxianus_FIM1_911	40.01	19.362	19.994	12.564	8.525	9.11	-1.39393	2.4e-10	1.68e-09	hypothetical protein KLMA_20058	HOP2
Kmarxianus_FIM1_912	13.464	10.685	10.27	5.065	4.531	4.955	-1.24192	3.83e-09	2.29e-08	hypothetical protein FIM1_912	_
Kmarxianus_FIM1_913	30.835	69.387	68.25	16.749	8.586	11.374	-2.19821	9.72e-21	2.24e-19	regulatory protein MIG1	MIG1
Kmarxianus_FIM1_914	35.073	39.284	39.518	63.638	62.891	52.541	0.653059	0.386867	0.466769	U4/U6 snRNA-associated-splicing factor PRP24	PRP24
Kmarxianus_FIM1_915	13.194	10.081	9.827	25.795	30.576	24.86	1.29503	0.000911763	0.00220322	nucleoporin NUP188	NUP188
Kmarxianus_FIM1_916	20.253	18.372	17.977	88.889	67.655	60.839	1.94126	1.91e-08	1.04e-07	inorganic pyrophosphatase	PPA2
Kmarxianus_FIM1_917	400.005	608.875	610.453	314.203	187.674	311.906	-0.992681	1.49e-07	7.06e-07	uncharacterized protein RSN1	RSN1
Kmarxianus_FIM1_918	4.033	4.182	4.322	6.824	4.181	4.788	0.333022	0.769198	0.819418	protein YMR265C	YMR265C
Kmarxianus_FIM1_919	38.346	34.236	34.122	21.09	13.224	17.198	-1.05059	7.98e-08	3.94e-07	protein YMR265C	YMR265C
Kmarxianus_FIM1_920	54.605	52.605	51.851	60.381	37.354	49.047	-0.115903	0.0484655	0.0775001	chromatin assembly factor 1 subunit p60	CAC2
Kmarxianus_FIM1_921	234.924	196.43	194.069	276.502	299.829	283.684	0.459528	0.854224	0.887649	coupling of ubiquitin conjugation to ER degradation protein 1	CUE1
Kmarxianus_FIM1_922	81.211	58.079	58.63	99.51	76.433	84.888	0.398193	0.993404	0.996275	transcriptional regulatory protein SAP30	SAP30
Kmarxianus_FIM1_923	38.436	15.348	15.447	22.731	12.248	15.774	-0.447902	0.00229606	0.00509637	metallo-dependent hydrolases	YMR262W
Kmarxianus_FIM1_924	220.745	203.549	203.493	107.116	98.21	133.976	-0.887699	1.46e-06	5.91e-06	protein PRM8	PRM8
Kmarxianus_FIM1_925	37.671	32.425	33.948	27.529	28.863	24.111	-0.370067	0.00368196	0.00779648	protein YAR028W	YAR028W
Kmarxianus_FIM1_926	216.889	107.241	106.975	259.55	151.153	236.484	0.58614	0.43194	0.511082	trehalose synthase complex regulatory subunit TPS3	TSL1
Kmarxianus_FIM1_927	358.059	225.407	225.748	505.854	664.795	570.413	1.10537	0.00813974	0.0159696	eukaryotic translation initiation factor 1A	TIF11
Kmarxianus_FIM1_928	3.956	3.278	3.585	4.914	3.089	3.165	0.0457912	0.202233	0.268184	magnesium transporter NIPA2	NIPA2
Kmarxianus_FIM1_929	22.088	22.113	22.577	37.919	27.134	35.013	0.583486	0.519421	0.596931	SIR4-interacting protein SIF2	SIF2
Kmarxianus_FIM1_930	35.892	34.787	35.143	58.28	39.504	46.836	0.450617	0.881313	0.908183	exocyst complex component EXO84	EXO84
Kmarxianus_FIM1_931	28.597	51.698	53.294	41.648	54.162	41.638	0.0410838	0.132635	0.186434	hsp70 nucleotide exchange factor FES1	FES1
Kmarxianus_FIM1_932	10.089	13.541	14.066	23.406	30.236	20.445	0.974753	0.0430444	0.0697868	crossover junction endonuclease EME1	EME1
Kmarxianus_FIM1_933	9.917	12.177	12.379	32.127	34.181	25.953	1.42018	0.000213355	0.000585404	exocyst complex component SEC8	SEC8
Kmarxianus_FIM1_934	38.563	54.673	56.584	52.556	61.094	47.437	0.104608	0.216206	0.283343	hypothetical protein KLMA_20082	SNF6
Kmarxianus_FIM1_935	3.353	2.088	1.977	17.797	11.762	15.923	2.61571	2.78e-15	3.6e-14	dipeptidyl aminopeptidase B	DAP2
Kmarxianus_FIM1_936	127.85	134.145	134.442	130.633	72.391	99.797	-0.388623	0.00264734	0.00578967	26S proteasome regulatory subunit RPN1	RPN1
Kmarxianus_FIM1_937	40.744	41.968	42.673	98.31	134.527	118.607	1.48691	7.34e-05	0.00021929	v-type proton ATPase subunit c''	VMA16
Kmarxianus_FIM1_938	10.593	13.099	13.674	34.452	17.68	23.921	1.02522	0.024277	0.0418694	homoserine kinase	THR1
Kmarxianus_FIM1_939	55.936	80.854	78.446	148.893	177.897	139.792	1.1162	0.0102092	0.0194862	protein MAS2	MAS2
Kmarxianus_FIM1_940	11.692	7.594	7.498	27.794	24.33	19.457	1.4181	0.000144041	0.000407685	myosin-1	MYO1
Kmarxianus_FIM1_941	5.394	6.897	6.948	14.903	11.483	8.677	0.865814	0.10369	0.150086	hypothetical protein FIM1_941	_
Kmarxianus_FIM1_942	55.654	39.525	40.057	127.701	191.857	148.679	1.79174	2.97e-07	1.34e-06	ras-related protein rapC	YHR022C
Kmarxianus_FIM1_943	485.731	642.174	638.774	780.75	1156.89	1020.97	0.743879	0.236674	0.306851	_	RPS27B
Kmarxianus_FIM1_944	32.885	22.833	21.451	44.968	60.597	53.817	1.04637	0.0158694	0.0287205	37S ribosomal protein S22	RSM22
Kmarxianus_FIM1_945	21.872	11.557	12.728	87.351	131.343	107.806	2.82238	5.03e-18	8.88e-17	signal recognition particle receptor subunit beta	SRP102
Kmarxianus_FIM1_946	2.926	2.938	4.079	11.477	6.057	8.014	1.36119	0.00516702	0.0106176	hypothetical protein FIM1_946	YIL102C-A
Kmarxianus_FIM1_947	23.763	18.118	17.931	36.191	40.967	29.76	0.837966	0.107391	0.154797	nucleoporin NUP192	NUP192
Kmarxianus_FIM1_948	110.935	110.655	109.365	137.545	118.644	125.01	0.203908	0.425669	0.50504	nucleoporin NSP1	NSP1
Kmarxianus_FIM1_949	65.157	57.897	57.297	55.693	35.898	42.28	-0.429956	0.00166643	0.00383965	MAP--like proteinous protein 1	MHP1
Kmarxianus_FIM1_950	18.297	13.241	12.588	52.266	41.99	62.116	1.82521	1.51e-07	7.16e-07	protein GYP6	GYP6
Kmarxianus_FIM1_951	250.885	83.979	82.668	1123.98	939.031	1068.63	2.90695	1.06e-19	2.16e-18	phosphoglycerate mutase 1	GPM1
Kmarxianus_FIM1_952	5422.12	7073.23	7088.83	3.853	3.765	4.042	-10.7135	2.73e-164	1.42e-160	Transporter protein ADY2	ADY2
Kmarxianus_FIM1_953	665.753	625.571	625.575	772.595	585.735	631.561	0.053915	0.176594	0.239362	reduced viability upon starvation protein 161	RVS161
Kmarxianus_FIM1_954	16.999	17.97	17.702	22.887	19.534	21.698	0.283728	0.618246	0.684526	sterol-sensing super family	_
Kmarxianus_FIM1_955	175.69	131.802	132.557	111.865	58.544	106.536	-0.668059	7.08e-05	0.000212295	serine/threonine-protein kinase HAL4/SAT4	SAT4
Kmarxianus_FIM1_956	4.092	3.344	3.396	2.322	2.33	2.551	-0.588429	0.000588346	0.00148154	transposon Ty2-F/Ty2-GR2 Gag polyprotein	YAR009C
Kmarxianus_FIM1_957	1182.66	1792.44	1790.81	892.467	480.229	582.449	-1.28547	2.97e-10	2.06e-09	citrate synthase	CIT1
Kmarxianus_FIM1_958	277.29	126.868	129.648	400.946	480.543	422.579	1.28863	0.000725247	0.00178736	flavoprotein-like protein YCP4	YCP4
Kmarxianus_FIM1_959	63.336	27.471	27.569	90.234	116.767	120.844	1.46961	4.95e-05	0.000152466	jmjC super family	_
Kmarxianus_FIM1_960	55.501	30.015	31.267	199.259	271.428	209.147	2.54132	9.07e-15	1.13e-13	ribosomal_L32p super family	MRPL32
Kmarxianus_FIM1_961	85.71	64.417	64.347	131.266	164.95	122.278	0.964394	0.0373135	0.0614416	cell division control protein 10	CDC10
Kmarxianus_FIM1_962	66.294	63.213	63.684	98.786	122.398	93.644	0.704527	0.283017	0.357463	dynamin-related protein DNM1	DNM1
Kmarxianus_FIM1_963	1.3	1.551	1.677	8.36	7.008	5.061	2.17293	1.75e-09	1.1e-08	histone acetyltransferase RTT109	RTT109
Kmarxianus_FIM1_964	118.647	128.65	127.173	168.491	161.283	141.457	0.331582	0.73621	0.790913	_	PRE3
Kmarxianus_FIM1_965	24.259	24.413	24.675	37.113	48.174	37.637	0.744933	0.223974	0.292324	protein SFI1	SFI1
Kmarxianus_FIM1_966	14.319	13.028	12.955	42.222	51.378	40.578	1.73515	1.12e-06	4.64e-06	dolichyl-diphosphooligosaccharide-protein glycosyltransferase subunit 1	OST1
Kmarxianus_FIM1_967	14.639	18.269	17.635	21.005	25.325	19.098	0.372377	0.832167	0.869242	origin recognition complex subunit 3	ORC3
Kmarxianus_FIM1_968	695.465	1117.74	1105.45	841.242	903.991	816.36	-0.18826	0.0188683	0.0336104	cytochrome c oxidase assembly protein COX16	COX16
Kmarxianus_FIM1_969	812.785	1619.13	1620.71	79.454	51.094	66.531	-4.36199	3.87e-54	5.03e-52	regulatory protein ADR1	ADR1
Kmarxianus_FIM1_970	11.911	8.083	8.531	22.636	28.447	21.642	1.35013	0.000438199	0.00113024	rad9_Rad53_bind super family	RAD9
Kmarxianus_FIM1_971	36.269	29.02	29.171	30.101	52.145	39.866	0.370419	0.868383	0.898382	protein ADY4	ADY4
Kmarxianus_FIM1_972	1.191	1.894	1.938	2.856	3.135	2.748	0.798553	0.222881	0.291116	CDC Septin	SPR28
Kmarxianus_FIM1_973	99.748	96.657	95.764	83.211	94.841	90.575	-0.121197	0.0426982	0.0693647	protein BUR2	BUR2
Kmarxianus_FIM1_974	122.931	160.47	162.282	108.054	133.472	86.802	-0.440877	0.00102312	0.00245634	protein MFB1	MFB1
Kmarxianus_FIM1_975	68.589	59.131	59.092	92.719	71.918	85.219	0.419504	0.962392	0.973804	glucosidase 2 subunit beta	GTB1
Kmarxianus_FIM1_976	169.205	65.823	66.247	111.335	67.625	102.953	-0.09583	0.0795568	0.119507	SVF1-like protein YDR222W	YDR222W
Kmarxianus_FIM1_977	122.878	97.512	96.884	130.384	91.342	129.687	0.147437	0.338532	0.416956	protein IFH1	IFH1
Kmarxianus_FIM1_978	60.958	48.834	47.91	69.138	48.571	71.361	0.261715	0.600669	0.668195	U3 small nucleolar RNA-associated protein 13	UTP13
Kmarxianus_FIM1_979	117.826	84.09	80.647	122.734	120.227	134.934	0.419409	0.94466	0.958844	ribosome assembly protein 3	RSA3
Kmarxianus_FIM1_980	110.466	138.332	140.906	32.708	17.555	30.368	-2.27293	1.71e-21	4.18e-20	protein CCC1	CCC1
Kmarxianus_FIM1_981	1803.66	346.799	344.889	613.261	493.591	640.042	-0.514447	0.00124263	0.00293463	glutathione S-transferase omega-like 2	ECM4
Kmarxianus_FIM1_982	806.085	788.388	783.677	587.391	655.901	620.589	-0.351529	0.00382108	0.00805538	Golgi apparatus membrane protein TVP15	TVP15
Kmarxianus_FIM1_983	482.623	574.408	575.585	708.053	472.02	599.131	0.124046	0.267703	0.340517	protein BMH2	BMH2
Kmarxianus_FIM1_984	35.56	33.341	32.969	29.98	22.122	24.635	-0.408721	0.00242775	0.00536124	KLTH0F03982p	_
Kmarxianus_FIM1_985	35.56	33.341	32.969	29.98	22.122	24.635	-0.408721	0.00242775	0.00536124	KLTH0F03982p	_
Kmarxianus_FIM1_986	35.56	33.341	32.969	29.98	22.122	24.635	-0.408721	0.00242775	0.00536124	KLTH0F03982p	_
Kmarxianus_FIM1_987	188.951	188.728	190.954	116.694	162.555	127.589	-0.48304	0.000682652	0.0016912	hypothetical protein FIM1_988	_
Kmarxianus_FIM1_988	188.951	188.728	190.954	116.694	162.555	127.589	-0.48304	0.000682652	0.0016912	hypothetical protein FIM1_988	_
Kmarxianus_FIM1_989	61.358	41.849	39.46	101.706	125.664	108.128	1.23364	0.00192884	0.00437457	transposon Ty2-LR1 Gag-Pol polyprotein	TY2B-LR1
Kmarxianus_FIM1_990	59.912	44.301	42.86	109.363	141.149	113.826	1.30873	0.000801581	0.00195604	transposon Ty2-LR1 Gag-Pol polyprotein	TY2B-LR1
Kmarxianus_FIM1_991	27.209	25.632	26.341	26.221	19.721	24.114	-0.176657	0.0271032	0.0462379	SNF2 family N-terminal domain	IRC20
Kmarxianus_FIM1_992	160.653	165.085	163.994	151.336	99.149	138.33	-0.332906	0.00515716	0.0106015	serine/threonine-protein kinase srk1	RCK2
Kmarxianus_FIM1_993	4.504	3.251	3.161	16.969	15.173	13.607	2.06699	1.45e-09	9.16e-09	ribosome-releasing factor 2	MEF2
Kmarxianus_FIM1_994	28.656	19.374	18.823	37.713	46.502	39.87	0.892235	0.0680656	0.104662	translation initiation factor eIF-2B subunit alpha	GCN3
Kmarxianus_FIM1_995	50.053	41.344	41.313	69.731	92.493	72.049	0.819899	0.128111	0.180857	DNA-directed RNA polymerase III subunit rpc5	RPC37
Kmarxianus_FIM1_996	37.185	31.735	31.591	23.628	28.351	30.491	-0.285403	0.00901229	0.0174642	ATP-dependent RNA helicase DBP7	DBP7
Kmarxianus_FIM1_997	17.703	21.034	19.81	17.116	18.221	15.209	-0.211987	0.0173313	0.0311389	glucose starvation modulator protein 1	GSM1
Kmarxianus_FIM1_998	36.661	37.379	34.375	67.22	76.205	61.283	0.916984	0.0613621	0.0956073	YKR023W	YKR023W
Kmarxianus_FIM1_999	118.569	102.883	100.461	286.752	334.78	259.447	1.45243	0.00010777	0.00031232	mitochondrial import inner membrane translocase subunit TIM16	PAM16
Kmarxianus_FIM1_1000	330.932	347.45	351.58	116.189	64.974	104.006	-1.85269	2.92e-16	4.32e-15	hap4 transcription factor	_
Kmarxianus_FIM1_1001	2.021	1.563	1.552	7.984	5.704	3.883	1.77388	2.59e-06	1.01e-05	centromere DNA-binding protein complex CBF3 subunit C	CTF13
Kmarxianus_FIM1_1002	4.288	4.062	4.061	15.514	16.077	12.105	1.81563	4.45e-07	1.97e-06	DNA replication regulator SLD2	SLD2
Kmarxianus_FIM1_1003	27.059	12.723	12.14	42.236	51.512	52.692	1.49584	3.63e-05	0.000114371	U3 small nucleolar RNA-associated protein 15	UTP15
Kmarxianus_FIM1_1004	8.539	5.735	5.626	28.345	15.919	20.619	1.70492	1.41e-06	5.75e-06	actin-interacting protein 1	AIP1
Kmarxianus_FIM1_1005	37.241	37.588	37.52	35.384	24.425	33.058	-0.274741	0.010253	0.0195483	chromatin structure-remodeling complex subunit RSC7	NPL6
Kmarxianus_FIM1_1006	99.041	122.25	123.093	226.373	194.69	190.827	0.829249	0.125153	0.177306	mitochondrial respiratory chain complexes assembly protein RCA1	YTA12
Kmarxianus_FIM1_1007	24.163	21.035	20.343	46.934	54.505	45.069	1.16047	0.00517782	0.0106356	vacuolar basic amino acid transporter 1	VBA1
Kmarxianus_FIM1_1008	5.945	4.167	4.057	9.145	9.431	8.469	0.932479	0.0610757	0.0952078	putative ADP-ribose 1-phosphate phosphatase YML087W	YMR087W
Kmarxianus_FIM1_1009	38.796	25.671	25.333	28.893	31.163	24.776	-0.082104	0.0688183	0.105477	aspartate aminotransferase	AAT1
Kmarxianus_FIM1_1010	170.565	125.939	126.156	88.335	54.513	80.502	-0.920182	9.52e-07	4.01e-06	YMR086W	_
Kmarxianus_FIM1_1011	251.028	281.146	281.563	132.418	81.735	97.117	-1.38639	3.67e-11	2.92e-10	glucosamine-fructose-6-phosphate aminotransferase [isomerizing]	GFA1
Kmarxianus_FIM1_1012	189.668	196.283	196.636	315.567	169.439	239.176	0.313877	0.717319	0.773812	vacuolar aminopeptidase 1	LAP4
Kmarxianus_FIM1_1013	20.182	13.934	14.055	36.589	23.447	26.316	0.842025	0.0942328	0.138008	putative serine/threonine-protein kinase HSL1	HSL1
Kmarxianus_FIM1_1014	7.716	4.918	4.741	244.596	98.233	135.856	4.78375	1.16e-46	1.26e-44	alcohol dehydrogenase 4	ADH4b
Kmarxianus_FIM1_1015	175.843	141.975	140.113	170.216	212.605	187.773	0.317332	0.722407	0.778722	U3 small nucleolar RNA-associated protein 11	UTP11
Kmarxianus_FIM1_1016	30.071	17.312	17.663	28.433	29.76	25.956	0.371471	0.926272	0.945342	protein MTC2	MTC2
Kmarxianus_FIM1_1017	15.981	8.239	7.807	116.318	102.904	86.765	3.25599	8.5e-24	2.48e-22	putative mitochondrial carrier protein YHM1/SHM1	GGC1
Kmarxianus_FIM1_1018	27.875	25.683	25.131	17.545	19.442	17.018	-0.543044	0.000353049	0.000927623	protein PCF11	PCF11
Kmarxianus_FIM1_1019	15.708	16.143	16.19	22.499	23.428	19.283	0.440803	0.940143	0.95579	protein SIR4	SIR4
Kmarxianus_FIM1_1020	1.974	1.194	1.089	6.069	2.606	3.415	1.50525	7.15e-05	0.000214132	hypothetical protein FIM1_1020	_
Kmarxianus_FIM1_1021	188.608	234.736	231.643	110.954	114.874	102.292	-0.997236	1.3e-07	6.22e-07	KLTH0E10362p	RPI1
Kmarxianus_FIM1_1022	135.137	50.106	50.499	233.428	230.281	217.503	1.53088	1.68e-05	5.65e-05	adenylate kinase 1	ADK1
Kmarxianus_FIM1_1023	16.02	8.007	8.2	4.208	5.14	3.227	-1.3575	3.64e-09	2.19e-08	hypothetical protein FIM1_1023
Kmarxianus_FIM1_1024	183.777	202.858	203.089	152.04	104.896	116.891	-0.657665	5.83e-05	0.000177493	protein MSC3	MSC3
Kmarxianus_FIM1_1025	1085.27	1072.77	1088.94	1396.83	1713.79	1270.12	0.432077	0.970714	0.979749	histone H2A	HTA1
Kmarxianus_FIM1_1026	2092.9	1860.89	1872.6	1560.15	1384.4	1371.35	-0.432941	0.00149611	0.00346717	histone H2B.1	HTB1
Kmarxianus_FIM1_1027	37.806	31.496	31.39	29.704	22.885	27.984	-0.32157	0.00632707	0.0126907	sporulation-specific protein 71	SPO71
Kmarxianus_FIM1_1028	80.773	51.551	50.543	59.967	33.839	57.953	-0.269008	0.0134267	0.0248527	protein STE5	STE5
Kmarxianus_FIM1_1029	220.599	128.036	127.563	783.893	471.984	714.892	2.04912	8.51e-10	5.55e-09	pyruvate dehydrogenase E1 component subunit alpha	PDA1
Kmarxianus_FIM1_1030	29.588	19.15	19.513	36.33	25.943	47.835	0.689973	0.259129	0.331718	probable metalloprotease ARX1	ARX1
Kmarxianus_FIM1_1031	26.63	43.167	42.816	10.576	12.155	9.194	-1.81852	7.39e-16	1.02e-14	meiotic recombination protein DMC1	DMC1
Kmarxianus_FIM1_1032	80.871	114.531	113.656	67.33	106.595	85.224	-0.254093	0.00950455	0.0182753	membrane protein TMS1	TMS1
Kmarxianus_FIM1_1033	2.644	3.177	3.175	1.536	1.395	0.938	-1.21669	2.97e-07	1.34e-06	actin superfamily	_
Kmarxianus_FIM1_1034	11.781	6.92	7.73	24.665	30.37	20.478	1.51439	4.64e-05	0.000143891	hypothetical protein KLMA_20177	ISC10
Kmarxianus_FIM1_1035	22.978	14.346	15.262	45.007	50.204	45.105	1.41588	0.000289711	0.000774896	protein SLO1	SLO1
Kmarxianus_FIM1_1036	2.593	2.535	2.455	5.399	5.866	4.454	1.05137	0.0206818	0.0364047	DNA repair and recombination protein RDH54	RDH54
Kmarxianus_FIM1_1037	11.51	10.862	11.013	17.067	19.112	15.256	0.623505	0.44356	0.523046	zinc finger protein YDR049W	VMS1
Kmarxianus_FIM1_1038	47.544	65.85	65.307	142.767	127.625	101.609	1.05775	0.0182249	0.032587	uroporphyrinogen decarboxylase	HEM12
Kmarxianus_FIM1_1039	56.153	55.362	54.985	65.657	81.973	66.664	0.364063	0.830958	0.868501	putative zinc metalloprotease YBR074W	PFF1
Kmarxianus_FIM1_1040	62.162	73.121	72.471	32.98	20.75	30.793	-1.29743	3.12e-10	2.15e-09	hypothetical protein FIM1_1040	_
Kmarxianus_FIM1_1041	1.475	0.767	0.561	75.06	53.273	84.052	6.24204	1.79e-70	3.73e-68	endo-1-3-beta-glucanase	DSE4
Kmarxianus_FIM1_1042	4.572	2.938	2.856	12.593	9.28	9.648	1.60417	3.36e-05	0.000106362	hypothetical protein FIM1_1042	_
Kmarxianus_FIM1_1043	15.783	11.869	12.636	37.615	25.072	30.742	1.21346	0.00255416	0.00560946	protein CMR3	CMR3
Kmarxianus_FIM1_1044	38.683	33.858	33.264	54.003	34.502	42.673	0.31011	0.718873	0.775329	protein DBF4	DBF4
Kmarxianus_FIM1_1045	44.142	32.573	33.149	74.544	66.747	74.184	0.971782	0.0343723	0.0572138	protein SLM4	SLM4
Kmarxianus_FIM1_1046	28.958	24.213	23.864	49.1	36.775	41.673	0.727432	0.226447	0.295033	reduced growth phenotype protein 1	RGP1
Kmarxianus_FIM1_1047	68.842	70.972	70.884	73.644	79.274	64.99	0.0485419	0.15988	0.220153	late secretory pathway protein avl9	AVL9
Kmarxianus_FIM1_1048	3.781	3.591	3.532	11.41	9.173	7.398	1.35935	0.000529006	0.00134578	THO complex subunit HPR1	HPR1
Kmarxianus_FIM1_1049	59.652	45.349	44.619	64.442	109.615	90.217	0.820719	0.123618	0.175561	ribosome biogenesis protein NOP53	NOP53
Kmarxianus_FIM1_1050	396.461	468.125	469.282	2.209	1.327	1.473	-8.05602	7.07e-117	6.14e-114	peroxisomal long-chain fatty acid import protein 2	PXA1
Kmarxianus_FIM1_1051	47.975	64.602	65.271	57.809	48.41	43.759	-0.245889	0.0116505	0.0218919	UPF0613 protein PB24D3.06c	_
Kmarxianus_FIM1_1052	16.459	13.59	14.162	13.526	11.125	10.032	-0.35015	0.00573566	0.0116119	acetyltransferases	SPT10
Kmarxianus_FIM1_1053	11.901	8.363	8.755	3.678	3.894	3.504	-1.38932	1.12e-09	7.2e-09	mitochondrial holo-[acyl-carrier-protein] synthase	PPT2
Kmarxianus_FIM1_1054	36.325	30.097	30.779	39.82	50.388	39.847	0.420068	0.984727	0.989989	adoMet MTases super family	ABP140
Kmarxianus_FIM1_1055	9.295	10.543	11.015	32.18	35.363	28.582	1.63941	8.55e-06	3.03e-05	autophagy protein 5	ATG5
Kmarxianus_FIM1_1056	39.433	48.655	48.568	54.944	71.912	52.845	0.395042	0.894017	0.918951	SGT1 super family	_
Kmarxianus_FIM1_1057	56.085	51.725	52.025	42.659	48.545	41.648	-0.266758	0.0101375	0.019385	putative serine/threonine-protein kinase YPL150W	YPL150W
Kmarxianus_FIM1_1058	14.024	16.128	16.784	14.04	11.682	10.265	-0.383191	0.00279554	0.00609249	folylpolyglutamate synthase	MET7
Kmarxianus_FIM1_1059	7.069	7.237	7.163	7.651	8.164	8.311	0.168312	0.363273	0.443442	sporulation-specific protein 2	SSP2
Kmarxianus_FIM1_1060	22.276	9.149	8.764	48.28	77.738	61.498	2.22206	1.9e-11	1.56e-10	multisubstrate pseudouridine synthase 7	PUS7
Kmarxianus_FIM1_1061	23.299	21.694	21.594	33.894	34.293	26.04	0.500881	0.755478	0.807612	pre-mRNA-splicing factor PRP46	PRP46
Kmarxianus_FIM1_1062	59.547	62.407	63.695	44.757	61.73	50.913	-0.238138	0.0129032	0.0240101	histone acetyltransferase ESA1	ESA1
Kmarxianus_FIM1_1063	39.598	46.561	46.909	102.324	106.795	86.765	1.15285	0.00635981	0.0127515	serine/threonine-protein phosphatase 2A activator 2	RRD2
Kmarxianus_FIM1_1064	77.94	73.171	72.884	69.351	83.813	81.51	0.0671906	0.188646	0.253133	diacylglycerol O-acyltransferase 1	DGA1
Kmarxianus_FIM1_1065	4.063	3.695	3.587	16.174	15.821	12.779	1.98032	1.12e-08	6.27e-08	serine/threonine-protein kinase RAD53	RAD53
Kmarxianus_FIM1_1066	7.011	6.699	6.215	10.027	14.245	12.023	0.865093	0.103862	0.15025	DNA replication complex GINS protein SLD5	SLD5
Kmarxianus_FIM1_1067	3.672	5.536	5.816	8.66	8.474	6.671	0.663889	0.399404	0.479672	WD repeat-containing protein PAC11	PAC11
Kmarxianus_FIM1_1068	14.272	6.791	6.873	15.302	13.842	19.759	0.807731	0.112149	0.16112	hypothetical protein FIM1_1068	ESBP6
Kmarxianus_FIM1_1069	105.387	70.223	69.056	90.357	109.727	92.209	0.256599	0.578188	0.648872	NAD-dependent deacetylase HST2	HST2
Kmarxianus_FIM1_1070	59.783	43.166	42.39	51.606	60.16	53.332	0.183897	0.401078	0.481349	mutS protein -like protein 4	MSH4
Kmarxianus_FIM1_1071	19.861	22.344	21.237	29.669	28.93	23.704	0.375491	0.860493	0.892738	ULP1	ULP1
Kmarxianus_FIM1_1072	79.003	82.777	80.526	62.253	38.967	51.38	-0.667065	5.55e-05	0.000169414	myb-like DNA-binding protein BAS1	BAS1
Kmarxianus_FIM1_1073	154.298	114.056	115.282	230.181	261.297	217.708	0.886421	0.0732177	0.111043	DUF1748 super family	YIL156W-B
Kmarxianus_FIM1_1074	96.802	106.168	104.723	270.877	304.465	234.554	1.39624	0.000276234	0.000742664	cytochrome oxidase assembly protein 1	COA1
Kmarxianus_FIM1_1075	123.883	105.05	105.905	279.235	280.355	278.871	1.32427	0.000607701	0.00152511	suppressor of lethality of KEX2 GAS1 double null mutant protein 1	SKG1
Kmarxianus_FIM1_1076	3.602	2.858	2.44	10.302	5.624	7.246	1.38021	0.000288069	0.000770898	BNI1-related protein 1	BNR1
Kmarxianus_FIM1_1077	2281.08	3061.68	3064.83	6.834	4.113	5.97	-8.95682	6.97e-134	7.25e-131	3-ketoacyl-CoA thiolase	POT1
Kmarxianus_FIM1_1078	25.937	54.277	55.399	21.223	26.609	22.127	-0.954884	2.94e-07	1.33e-06	hypothetical protein FIM1_1078	YIL161W
Kmarxianus_FIM1_1079	3.132	3.621	3.563	2.647	3.008	3.666	-0.146282	0.0430393	0.0697868	thiamine transporter	THI72
Kmarxianus_FIM1_1080	11.148	6.772	7	25.481	18.567	28.902	1.54949	1.77e-05	5.94e-05	GAL4	_
Kmarxianus_FIM1_1081	4.806	4.514	4.582	22.835	10.892	13.877	1.77557	7.21e-07	3.11e-06	D-serine dehydratase	DSD1
Kmarxianus_FIM1_1082	4.774	1.995	1.965	35.072	18.28	19.451	3.05885	8.86e-21	2.06e-19	APC/C activator protein CDC20	CDC20
Kmarxianus_FIM1_1083	31.601	30.808	32.042	42.197	49.725	40.214	0.484373	0.811077	0.852687	nuclear protein SNF4	SNF4
Kmarxianus_FIM1_1084	74.638	92.838	92.283	44.32	36.666	47.733	-1.01293	1.09e-07	5.29e-07	putative oligopeptide transporter YGL114W	YGL114W
Kmarxianus_FIM1_1085	65.669	88.335	87.125	66.342	77.793	57.18	-0.260347	0.00932045	0.0179744	SWR1-complex protein 5	SWC5
Kmarxianus_FIM1_1086	8.441	10.877	11.485	17.215	20.726	13.724	0.74606	0.244961	0.316697	PAB1-binding protein 2	PBP2
Kmarxianus_FIM1_1087	9.642	7.481	7.304	24.727	29.309	23.571	1.66759	3.42e-06	1.3e-05	DNA replication regulator SLD3	SLD3
Kmarxianus_FIM1_1088	31.911	34.402	34.277	55.864	66.387	52.109	0.793564	0.164043	0.224874	transcription initiation factor TFIID subunit 6	TAF6
Kmarxianus_FIM1_1089	7.615	6.089	6.37	9.587	12.61	9.147	0.642784	0.452558	0.531455	DASH complex subunit DAD3	DAD3
Kmarxianus_FIM1_1090	108.999	86.295	85.394	182.482	126.194	146.237	0.696617	0.267534	0.340468	actin-related protein 2/3 complex subunit 1	ARC40
Kmarxianus_FIM1_1091	43.587	37.893	38.168	55.626	74.613	61.718	0.681973	0.316804	0.393736	protein NSA1	NSA1
Kmarxianus_FIM1_1092	14.449	23.05	22.987	13.592	17.664	13.439	-0.436463	0.00111983	0.0026725	CUE3	CUE3
Kmarxianus_FIM1_1093	40.767	40.851	40.399	27.861	28.726	32.785	-0.449174	0.0011935	0.00283402	transmembrane amino acid transporter protein	VHC1
Kmarxianus_FIM1_1094	55.379	57.007	55.861	82.291	93.668	77.326	0.590172	0.523437	0.600103	mRNA cap guanine-N7 methyltransferase	ABD1
Kmarxianus_FIM1_1095	28.867	28.277	27.936	44.336	51.909	41.171	0.691639	0.305711	0.382414	pre-mRNA-processing ATP-dependent RNA helicase PRP5	PRP5
Kmarxianus_FIM1_1096	56.013	55.072	57.812	285.352	299.383	257.404	2.31789	4.73e-12	4.2e-11	YGL108C	YGL108C
Kmarxianus_FIM1_1097	721.428	548.924	551.376	742.577	744.794	787.698	0.320602	0.7487	0.801518	protein RMD9	RMD9
Kmarxianus_FIM1_1098	126.209	143.175	141.589	381.809	348.08	272.037	1.28565	0.00123082	0.00291233	myosin light chain 1	MLC1
Kmarxianus_FIM1_1099	267.865	279.262	275.625	64.997	53.891	57.22	-2.22398	5.43e-21	1.29e-19	putative transcriptional regulatory protein YBR239C	ERT1
Kmarxianus_FIM1_1100	321.726	233.261	232.853	155.371	193.385	155.374	-0.644104	8.12e-05	0.000240354	GU4 nucleic-binding protein 1	ARC1
Kmarxianus_FIM1_1101	8.802	4.932	5.122	7.088	6.926	9.433	0.314335	0.784086	0.830536	protein THI2	THI2
Kmarxianus_FIM1_1102	189.491	181.469	179.758	102.832	119.029	102.441	-0.76397	1.1e-05	3.8e-05	thioredoxin-3	TRX3
Kmarxianus_FIM1_1103	15.691	11.753	11.978	91.59	80.644	72.749	2.63552	1.18e-15	1.58e-14	hypothetical protein KMAR_20236	YNR040W
Kmarxianus_FIM1_1104	4.963	5.516	5.274	17.22	7.376	8.665	1.07806	0.0160036	0.0289333	para-hydroxybenzoate-polyprenyltransferase	COQ2
Kmarxianus_FIM1_1105	32.737	19.915	18.785	56.982	61.531	58.351	1.30786	0.000678335	0.00168371	_	MVD1
Kmarxianus_FIM1_1106	56.944	40.069	40.545	80.304	53.069	66.643	0.540066	0.590096	0.659534	general transcriptional corepressor TUP1	TUP1
Kmarxianus_FIM1_1107	28.467	24.038	25.113	42.535	40.124	41.692	0.679934	0.317103	0.393919	monopolin complex subunit CSM1	CSM1
Kmarxianus_FIM1_1108	41.155	23.277	23.777	67.37	95.469	76.708	1.44128	0.000115014	0.000331293	UPF0743 protein YCR087C-A	YCR087C-A
Kmarxianus_FIM1_1109	104.741	75.198	76.203	202.892	93.446	173.952	0.876599	0.0672445	0.103645	actin-binding protein	ABP1
Kmarxianus_FIM1_1110	22.532	19.861	20.21	76.266	81.153	61.223	1.80422	3.42e-07	1.54e-06	UPF0587 protein YCR090C	YCR090C
Kmarxianus_FIM1_1111	21.417	17.548	17.088	35.068	32.245	33.883	0.852254	0.095847	0.140059	uncharacterized transporter C22E12.01	YMD8
Kmarxianus_FIM1_1112	476.049	641.651	640.22	230.151	285.804	261.345	-1.17732	2.85e-09	1.74e-08	transcription factor STP1	STP2
Kmarxianus_FIM1_1113	12.651	10.516	10.156	23.019	14.987	19.034	0.775402	0.162255	0.222716	DNA replication licensing factor MCM6	MCM6
Kmarxianus_FIM1_1114	117.748	36.482	37.928	684.678	322.333	517.699	2.98815	6.82e-21	1.61e-19	glycogen phosphorylase	GPH1
Kmarxianus_FIM1_1115	953.35	1171.19	1160.23	209.951	179.096	247.306	-2.36789	5.55e-23	1.55e-21	putative sialic acid transporter	JEN1
Kmarxianus_FIM1_1116	326.061	656.244	656.961	205.383	693.351	157.145	-0.634604	3.5e-05	0.00011055	aromatic amino acid aminotransferase 1	ARO8
Kmarxianus_FIM1_1117	186.337	204.102	204.624	138.037	152.425	137.935	-0.474091	0.000763695	0.00187148	carboxypeptidase KEX1	KEX1
Kmarxianus_FIM1_1118	4.292	9.228	8.63	5.894	4.568	3.262	-0.690486	6.91e-05	0.000207612	hypothetical protein FIM1_1118	_
Kmarxianus_FIM1_1119	316.971	405.122	398.535	387.956	409.123	381.421	0.0726441	0.181081	0.244114	CDP-diacylglycerol-serine O-phosphatidyltransferase	CHO1
Kmarxianus_FIM1_1120	2267.17	2377.48	2366.99	12.392	10.513	9.944	-7.73763	3.56e-113	2.32e-110	acyl-coenzyme A oxidase	POX1
Kmarxianus_FIM1_1121	78.224	66.635	66.719	92.202	105.593	88.516	0.436388	0.932568	0.950091	clathrin heavy chain	CHC1
Kmarxianus_FIM1_1122	64.917	57.24	57.15	70.699	79.61	64.649	0.261619	0.560453	0.6342	FACT complex subunit SPT16	SPT16
Kmarxianus_FIM1_1123	38.049	31.89	31.945	43.348	36.74	38.349	0.217186	0.474043	0.552731	hypothetical protein KLMA_20266	_
Kmarxianus_FIM1_1124	640.292	837.355	836.728	252.042	187.103	216.75	-1.81908	5e-16	7.07e-15	nuclear polyadenylated RNA-binding protein NAB2	NAB2
Kmarxianus_FIM1_1125	185.838	140.31	141.927	633.682	610.175	749.898	2.09067	4.98e-10	3.34e-09	40S ribosomal protein S2	RPS2
Kmarxianus_FIM1_1126	3957.98	2086.38	2083.34	3440.36	3812.11	3463.31	0.398817	0.981309	0.987952	mitochondrial outer membrane protein OM14	OM14
Kmarxianus_FIM1_1127	27.381	15.743	15.521	43.183	33.08	34.157	0.912887	0.0507	0.0807261	vacuolar fusion protein MON1	MON1
Kmarxianus_FIM1_1128	16.796	10.319	9.791	20.242	14.667	21.521	0.612566	0.416309	0.495969	zinc finger DNA binding domain	GAT2
Kmarxianus_FIM1_1129	65.124	55.814	54.753	104.463	121.999	100.474	0.895957	0.0690629	0.105758	glucosidase 2 subunit alpha	ROT2
Kmarxianus_FIM1_1130	324.731	215.19	217.571	185.222	255.202	196.864	-0.249284	0.0134878	0.0249303	structure-specific endonuclease subunit SLX1	SLX1
Kmarxianus_FIM1_1131	34.037	37.838	37.77	71.673	84.803	65.177	1.01544	0.0264898	0.0453104	mitochondrial clpX-like chaperone MCX1	MCX1
Kmarxianus_FIM1_1132	275.133	221.551	221.418	234.734	177.061	210.13	-0.207447	0.0211104	0.037084	uncharacterized protein YBR225W	YBR225W
Kmarxianus_FIM1_1133	20.255	15.614	15.367	17.184	8.568	12.383	-0.426013	0.00216008	0.00482333	methylenetetrahydrofolate reductase 2	MET13
Kmarxianus_FIM1_1134	8.155	7.152	7.547	23.466	12.712	17.371	1.2283	0.00237009	0.00524503	TYROSYL-DNA PHOSPHODIESTERASE 1	TDP1
Kmarxianus_FIM1_1135	149.526	81.476	81.147	710.91	755.627	677.358	2.77992	9.01e-18	1.56e-16	pyruvate dehydrogenase E1 component subunit beta	PDB1
Kmarxianus_FIM1_1136	4.406	5.514	5.065	10.517	6.013	6.507	0.620333	0.467924	0.547046	uncharacterized membrane protein YBR220C	YBR220C
Kmarxianus_FIM1_1137	54.935	53.037	52.806	56.109	31.539	41.937	-0.311165	0.00686622	0.0136773	zinc finger transcription factor YRR1	YRM1
Kmarxianus_FIM1_1138	75.99	92.798	95.101	78.11	104.771	79.772	-0.00677307	0.0996474	0.144878	FIT family protein SCS3	SCS3
Kmarxianus_FIM1_1139	146.771	335.978	334.281	285.768	209.687	226.993	-0.177495	0.020056	0.0355314	heat shock protein 60	HSP60
Kmarxianus_FIM1_1140	15.922	9.63	9.408	37.672	29.791	27.936	1.44819	9.26e-05	0.000271098	autophagy-related protein 22	ATG22
Kmarxianus_FIM1_1141	5.821	4.143	4.306	15.329	14.134	13.409	1.58685	1.47e-05	5.03e-05	putative transporter YIL166C	_
Kmarxianus_FIM1_1142	35.313	25.249	24.346	20.015	22.503	23.902	-0.354269	0.00499866	0.0103083	mRNA 3-end-processing protein RNA15	RNA15
Kmarxianus_FIM1_1143	32.933	22.56	22.078	43.339	47.246	42.495	0.778681	0.160059	0.220282	transcription elongation factor S-II	DST1
Kmarxianus_FIM1_1144	50.537	47.6	47.835	115.642	134.295	104.552	1.28003	0.00133285	0.00312984	protein YGL041W-A	YGL041W-A
Kmarxianus_FIM1_1145	289.643	276.509	270.771	279.221	332.294	321.998	0.157575	0.328029	0.405267	cystathionine beta-synthase	CYS4
Kmarxianus_FIM1_1146	29.68	30.042	31.523	60.249	67.996	50.114	0.966943	0.0420542	0.0684038	vacuolar protein sorting-associated protein 20	VPS20
Kmarxianus_FIM1_1147	370.52	334.112	329.81	373.928	481.645	386.926	0.264391	0.562285	0.635247	delta-aminolevulinic acid dehydratase	HEM2
Kmarxianus_FIM1_1148	222.781	236.817	233.398	156.725	168.805	153.309	-0.533304	0.000351617	0.000924325	UPF0424 protein P35G2.02	_
Kmarxianus_FIM1_1149	108.355	97.882	97.907	99.704	109.507	97.509	0.0121676	0.130836	0.184204	YEL137C	YER137C
Kmarxianus_FIM1_1150	87.964	77.62	77.714	58.34	72.031	62.317	-0.336453	0.00527816	0.0108246	U6 snRNA-associated Sm-like protein LSm2	LSM2
Kmarxianus_FIM1_1151	305.857	227.685	226.24	320.182	324.141	287.542	0.294534	0.67131	0.732223	rab GDP-dissociation inhibitor	GDI1
Kmarxianus_FIM1_1152	22.537	20.422	20.507	19.969	7.393	15.722	-0.558799	0.000381041	0.000994144	putative 2-hydroxyacid dehydrogenase YGL185C	YGL185C
Kmarxianus_FIM1_1153	9.885	11.984	12.177	48.35	25.722	32.58	1.64727	5.89e-06	2.14e-05	glyceraldehyde-3-phosphate dehydrogenase 2	GPD2
Kmarxianus_FIM1_1154	60.187	77.006	78.369	58.574	69.943	57.786	-0.210449	0.0160848	0.02907	probable histone deacetylase HOS2	HOS2
Kmarxianus_FIM1_1155	2.293	2.346	2.119	3.883	2.836	3.683	0.621968	0.467071	0.546438	N6-adenosine-methyltransferase IME4	IME4
Kmarxianus_FIM1_1156	1710.09	1455.38	1450.86	6350.23	6577.52	6425.18	2.06773	9.64e-10	6.25e-09	cytochrome c oxidase subunit 6A	COX13
Kmarxianus_FIM1_1157	63.792	52.721	51.309	95.53	98.08	78.098	0.695115	0.285633	0.360155	protein phosphatase PP2A regulatory subunit B	CDC55
Kmarxianus_FIM1_1158	37.476	22.226	22.034	40.704	26.799	35.407	0.332329	0.83048	0.868176	serine/threonine-protein kinase RIM15	RIM15
Kmarxianus_FIM1_1159	31.17	19.847	19.581	56.353	66.96	51.553	1.30851	0.000736156	0.00181055	oligoribonuclease	REX2
Kmarxianus_FIM1_1160	8493.55	7716.05	7700.4	5816.4	5476.95	5829.23	-0.481714	0.000785705	0.00192	basic-leucine zipper (bZIP) transcription factor	HAC1
Kmarxianus_FIM1_1161	471.181	505.768	502.995	526.136	484.777	404.851	-0.0639617	0.0669894	0.103282	alanine-glyoxylate aminotransferase 1	AGX1
Kmarxianus_FIM1_1162	87.445	21.231	20.665	240.344	179.363	208.828	2.28079	1.91e-12	1.78e-11	serine hydroxymethyltransferase	SHM2
Kmarxianus_FIM1_1163	22.752	23.259	23.234	26.055	39.108	34.286	0.522228	0.706245	0.764083	uncharacterized glycosyl hydrolase YLR057W	MNL2
Kmarxianus_FIM1_1164	35.113	27.104	25.975	55.588	80.605	66.933	1.20363	0.00430512	0.00898122	hypothetical protein FIM1_1164	_
Kmarxianus_FIM1_1165	10.103	7.872	7.82	15.591	22.176	19.099	1.14038	0.00727495	0.0143814	serine/threonine-protein kinase CAK1	CAK1
Kmarxianus_FIM1_1166	176.856	184.156	184.831	305.613	458.705	414.999	1.11139	0.00945901	0.0182012	c-5 sterol desaturase	ERG3
Kmarxianus_FIM1_1167	14.568	13.754	13.332	21.814	21.031	16.692	0.5153	0.717075	0.77371	CCR4-associated factor 16	CAF16
Kmarxianus_FIM1_1168	5.715	5.555	5.547	26.294	25.172	22.241	2.13168	4.13e-10	2.8e-09	transcription factor SPT8	SPT8
Kmarxianus_FIM1_1169	37.602	16.928	17.049	61.666	83.59	79.848	1.65294	2.62e-06	1.02e-05	GTPase-activating protein GYP8	GYP8
Kmarxianus_FIM1_1170	280.049	215.666	210.263	685.782	883.169	685.784	1.67526	2.54e-06	9.97e-06	uncharacterized protein YMR244C-A	coa6
Kmarxianus_FIM1_1171	5.292	2.516	2.592	2.673	2.667	3.593	-0.219299	0.0358782	0.0594354	uncharacterized protein YMR244W	YMR244W
Kmarxianus_FIM1_1172	111.282	150.536	152.231	213.887	346.305	270.706	1.00486	0.0315033	0.0527928	zinc/cadmium resistance protein	ZRC1
Kmarxianus_FIM1_1173	4.888	3.873	4.228	19.215	24.176	18.462	2.25129	5.66e-11	4.39e-10	hypothetical protein KLMA_20315	SFG1
Kmarxianus_FIM1_1174	31.241	24.832	24.955	19.713	17.097	23.632	-0.422851	0.00200944	0.00452581	sexual differentiation process protein isp4	isp4
Kmarxianus_FIM1_1175	6.833	4.908	4.339	2.261	3.256	2.071	-1.08317	2.87e-07	1.3e-06	sporulation-specific protein 4	SPS4
Kmarxianus_FIM1_1176	239.97	168.371	168.605	1214.22	1744.76	1417.93	2.9234	2.16e-19	4.3e-18	60S ribosomal protein L20	RPL20B
Kmarxianus_FIM1_1177	56.84	47.096	47.357	82.589	104.536	90.565	0.876117	0.0817504	0.12259	CTP-dependent diacylglycerol kinase 1	DGK1
Kmarxianus_FIM1_1178	154.318	77.402	75.697	228.642	424.13	337.887	1.68818	1.48e-06	6.01e-06	nucleolar protein 58	NOP58
Kmarxianus_FIM1_1179	44.82	50.916	50.347	78.522	96.015	74.368	0.768795	0.196259	0.261662	U4/U6.U5 small nuclear ribonucleoprotein	SNU66
Kmarxianus_FIM1_1180	62.989	110.994	108.271	69.412	114.997	89.941	-0.040976	0.0684369	0.105016	uncharacterized transporter SLY41	SLY41
Kmarxianus_FIM1_1181	40.34	63.977	65.462	43.183	27.943	25.356	-0.815307	3.9e-06	1.47e-05	mitochondrial DNA replication protein YHM2	YHM2
Kmarxianus_FIM1_1182	14.364	21.785	20.966	13.448	8.684	8.129	-0.916343	1.4e-06	5.71e-06	hypothetical protein FIM1_1182	_
Kmarxianus_FIM1_1183	36.114	55.223	55.394	36.713	39.713	48.119	-0.236501	0.0124861	0.0232939	riboflavin transporter MCH5	MCH5
Kmarxianus_FIM1_1184	21.945	17.68	16.511	33.198	34.527	25.735	0.735392	0.228546	0.297246	uncharacterized protein YOR305W	RRG7
Kmarxianus_FIM1_1185	3.414	2.449	2.72	3.826	4.326	2.531	0.315664	0.867858	0.898262	hypothetical protein KLMA_20328	BIL1
Kmarxianus_FIM1_1186	48.999	41.16	39.243	36.437	44.68	42.129	-0.0703174	0.0702292	0.107103	protein CUS1	CUS1
Kmarxianus_FIM1_1187	24.362	14.59	15.041	41.158	49.319	40.262	1.2758	0.00105126	0.00251746	N-terminal acetyltransferase A complex subunit NAT1	NAT1
Kmarxianus_FIM1_1188	126.471	92.828	92.342	100.675	105.588	105.596	0.00100884	0.127884	0.180732	galactose-1-phosphate uridylyltransferase	GAL7
Kmarxianus_FIM1_1189	3927.49	5008.36	5017.37	711.691	433.884	635.97	-2.96939	1.4e-31	7.41e-30	UDP-glucose 4-epimerase	GAL10
Kmarxianus_FIM1_1190	372.422	253.888	253.13	297.233	277.819	314.52	0.0165262	0.148125	0.205488	galactokinase	GAL1
Kmarxianus_FIM1_1191	3.077	2.173	1.952	1.771	1.963	1.416	-0.483586	0.00207938	0.00466115	hypothetical protein KLMA_20334	_
Kmarxianus_FIM1_1192	25.045	19.479	19.718	63.992	75.628	67.107	1.68609	2.85e-06	1.11e-05	54S ribosomal protein L51	MRPL51
Kmarxianus_FIM1_1193	31.882	26.799	28.384	54.829	68.06	52.575	1.01099	0.0253433	0.0435352	translation initiation factor eIF-2B subunit delta	GCD2
Kmarxianus_FIM1_1194	15.355	5.563	5.77	29.453	52.064	41.696	2.20676	3.78e-11	3.01e-10	37S ribosomal protein MRP13	MRP13
Kmarxianus_FIM1_1195	21.469	12.461	12.268	21.939	31.224	30.185	0.851275	0.0954536	0.1396	hypothetical protein KLMA_20338	_
Kmarxianus_FIM1_1196	210.876	147.755	147.14	1005.76	1593.46	1322.3	2.95485	8.65e-20	1.81e-18	60S ribosomal protein L11	RPL11
Kmarxianus_FIM1_1197	100.41	112.295	111.236	151.627	148.901	129.037	0.407142	0.954418	0.967428	proteasome component PRE2	PRE2
Kmarxianus_FIM1_1198	48.631	42.468	41.358	77.422	86.347	80.263	0.881531	0.0769658	0.116017	pre-rRNA-processing protein FHL1	FHL1
Kmarxianus_FIM1_1199	2.36	1.776	1.73	6.897	6.78	6.532	1.78403	7.43e-07	3.2e-06	conserved oligomeric Golgi complex subunit 4	COG4
Kmarxianus_FIM1_1200	1186.84	563.165	565.643	623.384	320.317	524.411	-0.657453	0.000108039	0.00031276	sphingolipid long chain base-responsive protein PIL1	PIL1
Kmarxianus_FIM1_1201	36.635	45.514	45.257	22.329	13.222	19.367	-1.21404	3.07e-09	1.87e-08	hypothetical protein FIM1_1201
Kmarxianus_FIM1_1202	58.244	61.495	61.807	33.361	18.955	31.088	-1.12212	1.97e-08	1.07e-07	mRNA 3'-end-processing protein YTH1	YTH1
Kmarxianus_FIM1_1203	722.041	525.633	523.492	860.999	945.406	805.89	0.560618	0.5611	0.634621	protein FUN14	_
Kmarxianus_FIM1_1204	374.182	482.731	484.385	288.839	210.91	246.785	-0.845347	2.33e-06	9.19e-06	serine/threonine-protein phosphatase 2A 56 kDa regulatory subunit delta isoform	RTS1
Kmarxianus_FIM1_1205	29.604	30.315	30.182	72.396	87.13	68.171	1.33747	0.000637324	0.00159598	sporulation-specific protein SPO7	SPO7
Kmarxianus_FIM1_1206	18.762	12.737	12.564	45.776	64.597	52.981	1.89029	4.52e-08	2.32e-07	hypothetical protein KMAR_20334	MDM10
Kmarxianus_FIM1_1207	82.849	91.849	93.831	56.284	68.599	57.168	-0.560728	0.000222262	0.000608014	SWR1-complex protein 3	SWC3
Kmarxianus_FIM1_1208	18.266	14.203	14.11	19.936	24.673	18.772	0.444346	0.903778	0.927294	structural maintenance of chromosomes protein 5	SMC5
Kmarxianus_FIM1_1209	17.72	28.506	28.97	37.228	31.683	28.612	0.375073	0.827511	0.86542	glutamyl-tRNA synthetase	MSE1
Kmarxianus_FIM1_1210	4.267	9.599	9.674	10.486	5.411	7.622	-0.00128744	0.113091	0.162249	protein OPI10	OPI10
Kmarxianus_FIM1_1211	31.45	35.992	36.158	43.081	55.186	39.908	0.415462	0.963506	0.974364	nucleotide exchange factor SIL1	SIL1
Kmarxianus_FIM1_1212	47.415	38.356	36.809	62.227	47.416	69.745	0.549349	0.576567	0.647192	cystathionine gamma-lyase	CYS3
Kmarxianus_FIM1_1213	121.106	74.872	73.793	698.523	759.334	913.567	3.13593	2.73e-22	7.33e-21	60S acidic ribosomal protein P2-alpha	RPP2A
Kmarxianus_FIM1_1214	223.321	156.819	155.967	1207.49	1613.37	1389.07	2.97319	4.82e-20	1.03e-18	40S ribosomal protein S15	RPS15
Kmarxianus_FIM1_1215	36.681	28.158	26.831	67.851	87.163	67.714	1.28073	0.00118074	0.00280629	sds3 super family	DEP1
Kmarxianus_FIM1_1216	46.719	33.489	33.674	83.106	96.287	73.442	1.15064	0.00550172	0.01123	protein DEP1	DEP1
Kmarxianus_FIM1_1217	56.344	43.374	43.611	67.003	103.588	90.563	0.865557	0.0871616	0.129437	nucleolar protein 12	NOP12
Kmarxianus_FIM1_1218	56.113	56.506	55.054	68.272	83.382	64.941	0.369344	0.84569	0.881499	syntaxin-8	SYN8
Kmarxianus_FIM1_1219	99.172	83.591	84.534	174.223	263.715	223.982	1.3082	0.000825376	0.00201033	hypothetical protein KLMA_20361	_
Kmarxianus_FIM1_1220	24.824	19.747	20.108	23.036	30.881	28.164	0.343737	0.802084	0.845795	RNA exonuclease NGL1	NGL1
Kmarxianus_FIM1_1221	72.474	60.111	60.078	64.879	79.51	68.928	0.146917	0.316314	0.393493	DNA base excision repair N-glycosylase 2	NTG2
Kmarxianus_FIM1_1222	147.53	134.369	134.491	202.14	216.187	178.8	0.520099	0.694454	0.753991	protein phosphatase PP2A regulatory subunit A	TPD3
Kmarxianus_FIM1_1223	11.721	15.428	15.114	17.501	14.671	9.752	-0.011618	0.102476	0.148534	protein PEX15	PEX15
Kmarxianus_FIM1_1224	4.611	6.723	6.705	5.299	6.884	4.786	-0.0882027	0.0565629	0.0889725	low-affinity methionine permease	MUP1
Kmarxianus_FIM1_1225	131.752	135.264	134.052	121.252	133.389	122	-0.0906561	0.0540944	0.085529	putative serine/threonine-protein kinase YAL017W	PSK1
Kmarxianus_FIM1_1226	48.535	146.536	144.839	5.923	3.135	4.604	-4.63661	4.88e-57	6.86e-55	putative membrane protein YAL018C	LDS1
Kmarxianus_FIM1_1227	262.98	433.55	434.63	85.93	62.074	88.098	-2.26031	1.21e-21	3.03e-20	mediator of RNA polymerase II transcription subunit 15	GAL11
Kmarxianus_FIM1_1228	33.674	40.221	40.928	44.778	47.54	42.316	0.229626	0.461193	0.540655	glutathione synthetase	GSH2
Kmarxianus_FIM1_1229	7.324	9.518	9.13	6.196	8.179	7.08	-0.275608	0.0145498	0.0265818	hypothetical protein KLMA_20371	RRT8
Kmarxianus_FIM1_1230	12.569	8.753	8.419	11.425	17.35	14.688	0.547289	0.597772	0.665968	uncharacterized ATP-dependent helicase FUN30	FUN30
Kmarxianus_FIM1_1231	40.543	41.57	42.324	50.812	61.489	53.493	0.413968	0.978362	0.985557	5'-3' exoribonuclease 2	RAT1
Kmarxianus_FIM1_1232	17.107	29.178	29.011	8.216	10.213	9.179	-1.44739	6.47e-12	5.65e-11	copper-transporting ATPase	CCC2
Kmarxianus_FIM1_1233	74.872	128.421	128.143	97.665	100.958	86.191	-0.218708	0.014821	0.0270488	SERF-like protein YDL085C-A	YDL085C-A
Kmarxianus_FIM1_1234	106.851	56.537	55.537	126.552	174.826	141.019	1.01489	0.0198113	0.0351339	eukaryotic translation initiation factor 3 subunit I	TIF34
Kmarxianus_FIM1_1235	13.669	6.766	5.636	27.104	24.551	21.291	1.48428	6.17e-05	0.000187458	putative carboxymethylenebutenolidase	YDL086W
Kmarxianus_FIM1_1236	4.752	3.446	3.902	2.991	2.576	2.968	-0.503395	0.00215777	0.00482026	hypothetical protein KLMA_20379	YPL034W
Kmarxianus_FIM1_1237	393.956	182.627	185.701	139.571	141.983	132.818	-0.879397	2.67e-06	1.04e-05	hypothetical protein KLMA_20380	_
Kmarxianus_FIM1_1238	1.186	0.476	0.529	1.241	0.673	0.41	0.0849077	0.650788	0.713878	hypothetical protein KLMA_20381	OSW5
Kmarxianus_FIM1_1239	7.59	9.721	9.791	33.826	34.802	28.655	1.84367	2.66e-07	1.22e-06	dolichyl-diphosphooligosaccharide-protein glycosyltransferase subunit SWP1	SWP1
Kmarxianus_FIM1_1240	29.433	29.383	29.718	51.128	48.665	41.622	0.675613	0.339266	0.417663	mitochondrial inner membrane protease subunit 1	IMP1
Kmarxianus_FIM1_1241	0.675	0.848	1.036	1.03	0.419	0.438	-0.438884	0.03062	0.051545	hypothetical protein FIM1_1241	_
Kmarxianus_FIM1_1242	97.579	109.608	109.495	106.715	115.588	90.421	-0.0181448	0.0952233	0.139381	protein LUC7	LUC7
Kmarxianus_FIM1_1243	103.097	129.313	130.867	72.279	102.12	76.889	-0.531723	0.000308242	0.000820244	nucleoporin ASM4	ASM4
Kmarxianus_FIM1_1244	12.844	13.309	13.678	28.804	39.531	32.098	1.3342	0.000689927	0.00170597	uncharacterized membrane protein YDL089W	NUR1
Kmarxianus_FIM1_1245	50.732	34.738	34.085	53.799	74.185	57.69	0.635084	0.389805	0.469878	calpain-like protease palB/RIM13	RIM13
Kmarxianus_FIM1_1246	6.451	6.861	6.558	11.744	9.214	7.98	0.542305	0.653403	0.716294	protein farnesyltransferase subunit beta	RAM1
Kmarxianus_FIM1_1247	105.254	119.183	121.358	148.87	161.291	155.165	0.428322	0.982945	0.988453	UBX domain-containing protein 3	UBX3
Kmarxianus_FIM1_1248	203.505	210.068	205.467	179.102	194.964	167.879	-0.191885	0.0213867	0.0374934	signal recognition particle subunit SRP14	SRP14
Kmarxianus_FIM1_1249	263.046	165.743	166.68	467.91	285.69	420.138	0.979009	0.0263114	0.0450347	delta(12) fatty acid desaturase	_
Kmarxianus_FIM1_1250	201.593	189.368	191.148	330.543	164.434	261.621	0.378236	0.921454	0.941844	zinc finger protein STP4	STP3
Kmarxianus_FIM1_1251	79.513	63.546	64.014	126.069	103.295	104.941	0.691018	0.283444	0.357915	actin-related protein 2/3 complex subunit 2	ARC35
Kmarxianus_FIM1_1252	100.844	90.248	89.282	288.012	325.948	249.27	1.62238	7.18e-06	2.58e-05	37S ribosomal protein S12	MRPS12
Kmarxianus_FIM1_1253	13.608	13.429	13.487	8.604	8.256	6.708	-0.78187	1.08e-05	3.73e-05	protein phosphatase 2C homolog 6	PTC6
Kmarxianus_FIM1_1254	85.492	67.325	70.025	264.797	311.893	246.244	1.88474	5.75e-08	2.91e-07	37S ribosomal protein S19	RSM19
Kmarxianus_FIM1_1255	35.113	30.989	31.105	29.131	46.297	36.215	0.199755	0.409543	0.48914	ATP-dependent RNA helicase DBP6	DBP6
Kmarxianus_FIM1_1256	26.328	20.424	20.203	26.973	35.57	29.725	0.462621	0.845934	0.881499	mediator of RNA polymerase II transcription subunit 12	SRB8
Kmarxianus_FIM1_1257	85.369	68.83	69.262	57.873	44.327	63.039	-0.435462	0.00167459	0.00385503	protein ZRG17	ZRG17
Kmarxianus_FIM1_1258	248.956	258.57	259.27	172.583	203.379	168.508	-0.493988	0.000604926	0.00151961	hypothetical protein KLMA_20401	AHC2
Kmarxianus_FIM1_1259	44.106	46.061	46.28	34.351	31.888	26.536	-0.556518	0.000264681	0.000713077	probable metabolite transport protein YBR241C	YBR241C
Kmarxianus_FIM1_1260	124.859	70.607	72.627	428.922	502.934	465.263	2.38164	4.77e-13	4.77e-12	ribosomal_L18e super family	RPL28
Kmarxianus_FIM1_1261	7.05	7.034	7.334	11.344	9.862	7.504	0.422678	0.993826	0.996506	HD domain-containing protein YBR242W	YBR242W
Kmarxianus_FIM1_1262	1.685	1.495	1.355	3.962	4.505	2.915	1.32701	0.00160355	0.00369805	UDP-N-acetylglucosamine-dolichyl-phosphate N-acetylglucosaminephosphotransferase	ALG7
Kmarxianus_FIM1_1263	17.818	13.992	14.045	58.75	36.414	38.321	1.54146	2.56e-05	8.35e-05	nucleoporin SEH1	SEH1
Kmarxianus_FIM1_1264	318.984	401.839	402.072	264.299	244.844	184.855	-0.694217	2.76e-05	8.88e-05	peroxiredoxin HYR1	HYR1
Kmarxianus_FIM1_1265	19.996	16.029	15.393	42.97	33.779	36.447	1.13843	0.0058665	0.0118537	ISWI chromatin-remodeling complex ATPase ISW1	ISW1
Kmarxianus_FIM1_1266	13.132	16.772	18.335	13.232	13.748	9.505	-0.402868	0.00207454	0.00465229	hypothetical protein KMAR_20390	RRT2
Kmarxianus_FIM1_1267	95.857	97.208	96.582	90.59	112.212	111.287	0.116877	0.254317	0.326438	large subunit GTPase 1	LSG1
Kmarxianus_FIM1_1268	61.107	63.64	63.753	65.954	77.703	60.853	0.117605	0.251364	0.323368	protein transport protein USE1	USE1
Kmarxianus_FIM1_1269	57.595	31.639	31.603	64.631	107.404	97.062	1.15504	0.00443895	0.0092345	essential nuclear protein 1	ENP1
Kmarxianus_FIM1_1270	15.179	9.231	9.383	15.94	17.106	16.576	0.554215	0.561557	0.634763	regulator of chromosome condensation	SRM1
Kmarxianus_FIM1_1271	8.445	16.216	16.678	16.16	16.47	14.058	0.175536	0.322906	0.400173	imidazole glycerol phosphate synthase hisHF	HIS7
Kmarxianus_FIM1_1272	273.734	215.486	214.001	321.559	403.106	373.567	0.643131	0.377614	0.457834	phospho-2-dehydro-3-deoxyheptonate aldolase	ARO4
Kmarxianus_FIM1_1273	39.47	42.425	43.551	17.035	12.519	17.343	-1.41944	2.47e-11	2e-10	protein BBP1	BBP1
Kmarxianus_FIM1_1274	23.908	23.867	24.126	19.115	10.376	10.468	-0.847443	3.86e-06	1.46e-05	hypothetical protein KLMA_20416	_
Kmarxianus_FIM1_1275	14.949	15.067	14.06	48.266	24.919	24.831	1.15297	0.00561979	0.0114351	G1/S-specific cyclin CLN2	CLN2
Kmarxianus_FIM1_1276	498.686	626.028	622.884	440.732	556.042	455.895	-0.266667	0.00874048	0.0170008	protein ROT1	ROT1
Kmarxianus_FIM1_1277	140.305	147.838	147.945	118.169	99.902	110.378	-0.408947	0.00193234	0.00437868	vacuolar protein sorting-associated protein 27	VPS27
Kmarxianus_FIM1_1278	119.555	128.642	128.38	49.655	61.579	46.471	-1.2557	6.41e-10	4.24e-09	DNA excision repair protein	RAD14
Kmarxianus_FIM1_1279	22.972	32.486	31.906	26.676	30.749	25.967	-0.0671276	0.0613856	0.0956073	probable transporter MCH1	MCH1
Kmarxianus_FIM1_1280	14.636	12.608	12.457	52.111	82.036	66.67	2.33855	2.63e-12	2.41e-11	protein transport protein SEC61 subunit alpha	SEC61
Kmarxianus_FIM1_1281	101.382	90.727	89.006	191.733	222.497	187.369	1.09763	0.0103279	0.0196766	37S ribosomal protein S26	RSM26
Kmarxianus_FIM1_1282	99.776	125.812	125.312	56.217	43.505	49.895	-1.22977	1.21e-09	7.72e-09	p-loop NTPase super family	RAD55
Kmarxianus_FIM1_1283	36969.8	31681.4	31752.2	37912.8	60102.4	57125.3	0.627767	0.419456	0.498804	hypothetical protein KLMA_20427	SED1
Kmarxianus_FIM1_1284	84.383	64.569	63.612	38.738	34.024	34.264	-0.989916	2.28e-07	1.05e-06	flocculation protein FLO11	MUC1
Kmarxianus_FIM1_1285	85.063	128.36	128.025	49.286	58.487	48.211	-1.13025	7.28e-09	4.19e-08	ubiquitin carboxyl-terminal hydrolase 3	UBP3
Kmarxianus_FIM1_1286	8.134	7.979	7.994	9.968	15.374	13.791	0.698865	0.31271	0.389671	uncharacterized protein YDR078C	SHU2
Kmarxianus_FIM1_1287	8.584	6.397	6.715	26	23.596	19.081	1.66226	4.1e-06	1.54e-05	uncharacterized protein YER152C	YER152C
Kmarxianus_FIM1_1288	14.364	23.293	23.569	39.953	40.776	39.092	0.96863	0.0462354	0.0743452	PET122 super family	PET122
Kmarxianus_FIM1_1289	19.278	11.325	10.641	81.27	94.406	74.516	2.60069	2.1e-15	2.75e-14	mitochondrial inner membrane protein OXA1	OXA1
Kmarxianus_FIM1_1290	30.335	26.82	26.732	33.001	38.263	34.753	0.337766	0.77252	0.821779	GTPase-activating protein BEM2/IPL2	BEM2
Kmarxianus_FIM1_1291	3.874	4.701	4.808	13.128	14.006	12.147	1.55322	3.37e-05	0.000106611	KH domain-containing protein YLL032C	YLL032C
Kmarxianus_FIM1_1292	9.661	10.758	10.257	7.287	9.559	6.427	-0.398408	0.00353856	0.00752071	sporulation protein YLL033W	IRC19
Kmarxianus_FIM1_1293	27.616	22.612	22.873	36.087	49.15	41.695	0.796068	0.149666	0.207294	ribosome biogenesis ATPase RIX7	RIX7
Kmarxianus_FIM1_1294	14.661	19.507	19.513	30.658	50.854	40.385	1.18313	0.00501031	0.0103282	protein GRC3	GRC3
Kmarxianus_FIM1_1295	1325.46	1953.92	1958.66	172.742	133.027	150.111	-3.52229	2.91e-40	2.52e-38	pH-response transcription factor pacC/RIM101	RIM101
Kmarxianus_FIM1_1296	256.648	259.058	254.365	166.027	104.305	151.419	-0.868595	1.95e-06	7.76e-06	cell wall integrity and stress response component 4	WSC4
Kmarxianus_FIM1_1297	1592.38	2266.03	2277.3	1895.37	2080.24	1754.37	-0.0986975	0.0449633	0.0725013	Ubiquitin	UBI4
Kmarxianus_FIM1_1298	24.812	22.56	23.051	26.686	27.12	23.822	0.140525	0.299385	0.375313	proteasome component ECM29	ECM29
Kmarxianus_FIM1_1299	67.791	78.016	77.751	58.863	67.46	61.38	-0.252194	0.0109635	0.0207058	transcription factor tau 91 kDa subunit	TFC6
Kmarxianus_FIM1_1300	147.039	152.976	153.043	86.793	118.239	98.61	-0.57732	0.000179632	0.000498126	adenylyltransferase and sulfurtransferase UBA4	UBA4
Kmarxianus_FIM1_1301	25.678	29.932	30.836	32.464	38.95	34.199	0.288907	0.611786	0.678676	protein ERP5	ERP5
Kmarxianus_FIM1_1302	27.226	32.574	32.661	28.154	42.026	36.358	0.204445	0.400867	0.481207	cytochrome c lysine N-methyltransferase 1	CTM1
Kmarxianus_FIM1_1303	94.584	104.651	104.988	117.45	178.57	132.117	0.492939	0.806282	0.848847	protein BCP1	BCP1
Kmarxianus_FIM1_1304	39.369	37.695	37.941	65.458	42.555	56.581	0.517204	0.681865	0.742957	chromatin modification-related protein VID21	EAF1
Kmarxianus_FIM1_1305	60.95	50.924	50.717	83.52	73.624	68.497	0.472774	0.811995	0.853135	ADP-ribosylation factor-binding protein GGA2	GGA2
Kmarxianus_FIM1_1306	7.592	5.824	6.527	19.3	14.592	15.868	1.31897	0.00162666	0.00374968	uncharacterized protein YDR357C	CLN1
Kmarxianus_FIM1_1307	4.245	7.591	8.001	13.096	11.597	7.859	0.714467	0.306653	0.3835	protein NUF1	SPC110
Kmarxianus_FIM1_1308	27.037	22.831	21.98	38.103	52.454	40.237	0.864249	0.0922695	0.135476	uncharacterized protein YBR271W	EFM2
Kmarxianus_FIM1_1309	6.145	7.698	8.126	10.023	6.822	5.922	0.0514681	0.171667	0.233724	anthranilate phosphoribosyltransferase	TRP4
Kmarxianus_FIM1_1310	58.78	52.5	51.28	96.633	83.774	69.964	0.623086	0.429024	0.507978	NASP-related protein sim3	_
Kmarxianus_FIM1_1311	38.535	29.468	28.983	155.73	128.8	143.288	2.14111	1.7e-10	1.22e-09	splicing factor CEF1	CEF1
Kmarxianus_FIM1_1312	53.435	81.204	79.465	40.064	45.216	44.392	-0.723432	1.77e-05	5.93e-05	UPF0121 membrane protein YLL023C	POM33
Kmarxianus_FIM1_1313	15.447	32.436	32.167	18.43	9.175	10.802	-1.05947	3.89e-08	2.02e-07	heat shock protein SSA2	SSA1
Kmarxianus_FIM1_1314	19.92	12.055	13.054	18.343	17.731	14.6	0.170381	0.395367	0.475719	putative mitochondrial carrier YPR011C	YPR011C
Kmarxianus_FIM1_1315	530.296	307.998	313.303	1351.64	1628.6	1449.34	1.94353	1.1e-08	6.18e-08	UPF0495 protein KLLA0D04334g	YPR010C-A
Kmarxianus_FIM1_1316	21.527	8.316	7.845	25.463	24.013	26.836	1.01775	0.0161836	0.029218	purine permease	uapC
Kmarxianus_FIM1_1317	25.305	20.953	20.392	45.274	19.248	25.237	0.429435	0.919554	0.940699	UPF0082 protein YGR021W	HAH1
Kmarxianus_FIM1_1318	54.439	45.334	45.087	108.274	145.116	116.878	1.35389	0.000480194	0.00123367	v-type proton ATPase subunit F	VMA7
Kmarxianus_FIM1_1319	63.227	50.697	51.072	59.802	52.491	50.234	-0.0217512	0.105415	0.152243	chitin biosynthesis protein CHS5	CHS5
Kmarxianus_FIM1_1320	390.573	403.871	406.133	709.669	448.79	716.082	0.642808	0.375848	0.456011	succinate dehydrogenase [ubiquinone] flavoprotein subunit	SDH1
Kmarxianus_FIM1_1321	19.198	13.31	14.038	51.193	56.731	50.166	1.76395	5.33e-07	2.33e-06	lariat debranching enzyme	DBR1
Kmarxianus_FIM1_1322	372.478	257.776	258.594	985.139	1000.16	900.88	1.69915	1.39e-06	5.67e-06	NADH-cytochrome b5 reductase 2	MCR1
Kmarxianus_FIM1_1323	200.711	125.226	126.721	121.867	151.047	134.148	-0.153172	0.0366973	0.0605886	uncharacterized protein YKL151C	YKL151C
Kmarxianus_FIM1_1324	40.89	31.242	30.78	26.889	43.429	32.502	-0.00129026	0.120907	0.172087	DNA-directed RNA polymerase III subunit RPC6	RPC34
Kmarxianus_FIM1_1325	71.667	56.457	56.237	58.906	64.611	64.803	0.0306522	0.154326	0.213295	probable ATP-dependent permease	ADP1
Kmarxianus_FIM1_1326	16.514	18.101	16.909	44.045	56.493	48.39	1.53124	3.95e-05	0.00012371	uncharacterized protein YFR018C	YFR018C
Kmarxianus_FIM1_1327	50.074	42.853	42.904	36.735	45.216	39.122	-0.165932	0.0286564	0.0486169	1-phosphatidylinositol-3-phosphate 5-kinase FAB1	FAB1
Kmarxianus_FIM1_1328	23.773	25.016	25.943	60.971	71.024	54.709	1.32092	0.000792442	0.00193555	autophagy-related protein 18	ATG18
Kmarxianus_FIM1_1329	35.474	34.836	35.282	69.599	64.879	64.019	0.910597	0.0622641	0.0968574	protein ROD1	ROD1
Kmarxianus_FIM1_1330	143.122	119.832	117.063	272.115	311.215	260.108	1.15021	0.00601374	0.0121128	HCL272Cp	VMA9
Kmarxianus_FIM1_1331	9.868	7.432	7.291	8.816	9.279	9.601	0.171527	0.419593	0.498853	_	STP22
Kmarxianus_FIM1_1332	3.989	3.677	4.019	4.569	5.484	4.5	0.316586	0.71002	0.76721	chromosome segregation ATPases	_
Kmarxianus_FIM1_1333	126.596	79.377	79.102	163.566	228.432	210.103	1.07866	0.0107608	0.0203673	centromere/microtubule-binding protein CBF5	CBF5
Kmarxianus_FIM1_1334	22.143	110.566	112.043	19.429	16.379	15.61	-2.25091	1.04e-21	2.62e-20	protein SIS1	DNAJB13
Kmarxianus_FIM1_1335	41.812	32.476	32.464	82.451	65.289	68.528	1.01854	0.0213843	0.0374934	target of rapamycin complex subunit LST8	LST8
Kmarxianus_FIM1_1336	9.168	8.96	8.227	14.365	11.442	15.421	0.645489	0.37746	0.457754	RFX-like DNA-binding protein RFX1	RFX1
Kmarxianus_FIM1_1337	246.933	151.879	150.449	431.031	586.678	537.191	1.50125	3.82e-05	0.000120125	ribosome biogenesis protein RLP7	RLP7
Kmarxianus_FIM1_1338	9.238	5.699	5.179	64.75	50.73	42.164	2.97007	1.17e-19	2.37e-18	3-isopropylmalate dehydrogenase	LEU2
Kmarxianus_FIM1_1339	629.249	583.321	586.092	217.957	143.296	190.708	-1.70428	1.63e-14	1.95e-13	cysteine desulfurase	NFS1
Kmarxianus_FIM1_1340	3.511	2.265	2.065	11.463	5.573	7.067	1.61973	2.34e-05	7.69e-05	putative mitochondrial carrier protein PET8	PET8
Kmarxianus_FIM1_1341	3.549	1.394	1.32	11.714	9.37	7.776	2.2036	2.4e-10	1.68e-09	sister chromatid cohesion protein DCC1	DCC1
Kmarxianus_FIM1_1342	37.91	24.653	25.015	21.125	16.404	15.872	-0.71367	3.32e-05	0.000105402	bud site selection protein 3 homolog	BUD3
Kmarxianus_FIM1_1343	81.218	61.65	62.247	143.477	118.936	139.233	0.969481	0.0327417	0.0547272	RRM (RNA recognition motif)	HRB1
Kmarxianus_FIM1_1344	3.331	2.76	2.832	22.894	22.516	20.308	2.88027	3.44e-18	6.15e-17	GAL4-like Zn2Cys6 binuclear cluster DNA-binding domain	LYS14
Kmarxianus_FIM1_1345	18.56	19.099	19.686	41.043	52.975	41.376	1.23938	0.00227036	0.0050501	vitamin B6 transporter TPN1	TPN1
Kmarxianus_FIM1_1346	552.74	378.832	381.775	2532.49	3006.1	2430.41	2.60115	1.76e-15	2.31e-14	cytochrome c oxidase subunit 4	COX4
Kmarxianus_FIM1_1347	385.507	263.565	262.554	2198.69	3255.86	2663.52	3.15462	1.91e-22	5.19e-21	40S ribosomal protein S26-A	RPS26A
Kmarxianus_FIM1_1348	23.3	11.931	12.419	55.355	90.247	72.659	2.19544	4.56e-11	3.59e-10	phenylalanyl-tRNA synthetase beta chain	FRS1
Kmarxianus_FIM1_1349	32.671	38.996	39.271	25.2	27.628	23.128	-0.5465	0.000274404	0.000738508	uncharacterized membrane protein YFL034W	MIL1
Kmarxianus_FIM1_1350	78.05	28.63	27.899	425.567	772.347	613.364	3.75045	3.16e-31	1.55e-29	Bud28p	RPL22A
Kmarxianus_FIM1_1351	26.13	14.35	14.572	50.177	55.198	50.142	1.49815	6.83e-05	0.000205536	hypothetical protein KLMA_20496	SMX3
Kmarxianus_FIM1_1352	24.525	31.94	33.184	37.847	50.472	40.104	0.51853	0.745127	0.798515	GPI transamidase component GAB1	GAB1
Kmarxianus_FIM1_1353	33.428	28.541	29.051	62.617	68.519	52.515	1.01269	0.0245542	0.0423054	protein transport protein SEC23	SEC23
Kmarxianus_FIM1_1354	9.35	7.441	7.358	26.53	26.098	24.708	1.67905	3.3e-06	1.26e-05	DNA damage tolerance protein RHC31	AOS1
Kmarxianus_FIM1_1355	30.345	23.137	23.424	35.938	44.048	34.182	0.569972	0.550332	0.625432	HDA1 complex subunit 3	HDA3
Kmarxianus_FIM1_1356	25.945	39.658	41.233	26.205	36.483	28.955	-0.221295	0.0135937	0.0250749	U4/U6 small nuclear ribonucleoprotein PRP4	PRP4
Kmarxianus_FIM1_1357	25.119	20.216	20.304	42.47	50.144	39.712	1.01144	0.0252379	0.0433685	geranylgeranyl transferase type-2 subunit beta	BET2
Kmarxianus_FIM1_1358	2.163	2.214	1.997	8.15	6.847	6.108	1.72684	2.46e-06	9.67e-06	DNA polymerase epsilon subunit B	DPB2
Kmarxianus_FIM1_1359	51.485	63.833	63.338	21.719	15.967	18.969	-1.65686	5.98e-14	6.69e-13	NAP1-binding protein	NBP1
Kmarxianus_FIM1_1360	14.61	11.527	11.443	17.619	13.192	15.521	0.302022	0.703576	0.761906	putative vacuolar membrane protein YGR125W	YGR125W
Kmarxianus_FIM1_1361	170.661	149.51	148.387	73.332	99.109	92.09	-0.824784	4.21e-06	1.58e-05	protein YGR126W	YGR126W
Kmarxianus_FIM1_1362	401.173	407.546	406.315	156.302	199.108	169.094	-1.21197	1.67e-09	1.05e-08	uncharacterized protein YGR127W	YGR127W
Kmarxianus_FIM1_1363	50.169	30.184	30.251	37.095	70.475	57.633	0.578823	0.508593	0.586318	U3 small nucleolar RNA-associated protein 8	UTP8
Kmarxianus_FIM1_1364	42.66	47.068	48.771	33.322	50.653	38.598	-0.17623	0.0242898	0.0418777	pre-mRNA-splicing factor SYF2	SYF2
Kmarxianus_FIM1_1365	136.239	84.617	83.721	153.968	227.614	178.889	0.879826	0.0724358	0.110011	uncharacterized protein YPR148C	YPR148C
Kmarxianus_FIM1_1366	112.271	73.289	72.588	272.908	404.496	316.252	1.94454	1.34e-08	7.47e-08	ribosomal S18 super family	RSM18
Kmarxianus_FIM1_1367	88.345	86.887	85.578	47.834	53.683	41.84	-0.863373	1.86e-06	7.44e-06	[Pyruvate dehydrogenase [lipoamide]] kinase	PKP1
Kmarxianus_FIM1_1368	343.045	319.01	321.084	314.255	351.381	281.456	-0.0538907	0.0747883	0.113161	protein GVP36	GVP36
Kmarxianus_FIM1_1369	103.853	54.16	53.873	79.274	150.992	129.57	0.764043	0.165306	0.226366	PKHD-type hydroxylase TPA1	TPA1
Kmarxianus_FIM1_1370	10.659	10.984	11.073	5.647	8.677	5.965	-0.689218	0.000101976	0.000296528	hypothetical protein FIM1_1370	_
Kmarxianus_FIM1_1371	839.458	864.116	873.928	479.695	377.305	436.703	-0.994465	1.72e-07	8.04e-07	protein ISD11	ISD11
Kmarxianus_FIM1_1372	46.232	45.916	45.298	39.786	36.299	33.202	-0.330735	0.00560952	0.0114231	hypothetical protein KLMA_20516	_
Kmarxianus_FIM1_1373	437.293	421.812	422.201	225.348	251.804	212.36	-0.893965	1.02e-06	4.28e-06	protein CAJ1	CAJ1
Kmarxianus_FIM1_1374	51.907	51.78	50.759	48.33	67.595	51.975	0.120497	0.255382	0.327566	protein TED1	TED1
Kmarxianus_FIM1_1375	244.254	336.93	247.536	88.628	56.148	82.829	-1.86434	1.79e-16	2.69e-15	protein SAP1	SAP1
Kmarxianus_FIM1_1376	7.511	4.085	3.717	24.058	16.057	15.996	1.87332	8.38e-08	4.11e-07	putative dioxygenase C576.01c	_
Kmarxianus_FIM1_1377	77.716	57.566	57.822	83.562	106.916	99.65	0.587304	0.497126	0.575521	general negative regulator of transcription subunit 3	NOT3
Kmarxianus_FIM1_1378	6.565	8.83	8.449	4.868	4.68	4.008	-0.814557	6.64e-06	2.4e-05	pheromone-regulated membrane protein 3	_
Kmarxianus_FIM1_1379	57.553	49.868	49.298	67.136	56.506	53.465	0.176438	0.378984	0.459067	hypothetical protein KLMA_20523	SPO73
Kmarxianus_FIM1_1380	640.565	508.9	509.5	591.77	429.51	631.913	-0.00502828	0.125384	0.177559	bZIP 1 super family	CST6
Kmarxianus_FIM1_1381	4.638	3.973	4.061	2.956	3.009	2.502	-0.581552	0.000581485	0.00146654	Mei4	_
Kmarxianus_FIM1_1382	116.51	112.692	111.153	89.441	96.078	81.847	-0.348221	0.00400507	0.00841938	casein kinase II subunit alpha	CKA1
Kmarxianus_FIM1_1383	63.516	41.514	39.932	110.177	126.864	100.973	1.22139	0.00217745	0.00485977	F-actin-capping protein subunit beta	CAP2
Kmarxianus_FIM1_1384	14.045	9.089	9.791	31.217	31.066	23.889	1.38795	0.000375207	0.000980891	ergosterol biosynthetic protein 28	ERG28
Kmarxianus_FIM1_1385	748.267	796.449	800.49	512.546	433.413	422.939	-0.776698	8.08e-06	2.88e-05	cAMP-dependent protein kinase regulatory subunit	BCY1
Kmarxianus_FIM1_1386	14.138	19.961	19.982	24.535	22.403	17.775	0.258921	0.517735	0.595538	uncharacterized ATP-dependent helicase YFR038W	IRC5
Kmarxianus_FIM1_1387	34.099	29.956	30.539	62.535	74.082	58.05	1.04116	0.0189196	0.0336902	chromatin structure-remodeling complex protein RSC8	RSC8
Kmarxianus_FIM1_1388	106.277	111.247	111.101	66.283	73.824	61.548	-0.704545	2.81e-05	9.03e-05	protein SRN2	SRN2
Kmarxianus_FIM1_1389	43.302	46.131	46.04	57.763	62.364	52.838	0.352468	0.794682	0.839692	peroxisomal targeting signal 2 receptor	PEX7
Kmarxianus_FIM1_1390	248.051	301.389	298.77	84.339	57.597	79.649	-1.93655	2.29e-17	3.78e-16	protein SAN1	SAN1
Kmarxianus_FIM1_1391	536.008	653.642	650.553	137.797	69.595	98.38	-2.58932	5.39e-26	1.82e-24	aspartic proteinase 3	YPS1
Kmarxianus_FIM1_1392	31.244	36.322	37.725	159.594	105.941	140.687	1.94786	1.79e-08	9.79e-08	ubiquitin-conjugating enzyme E2-21 kDa	PEX4
Kmarxianus_FIM1_1393	231.85	238.341	239.843	169.717	124.897	133.251	-0.730728	1.94e-05	6.49e-05	yjgF YER057c UK114 family	_
Kmarxianus_FIM1_1394	86.341	101.861	101.723	44.887	18.593	21.024	-1.77855	2.95e-15	3.82e-14	PET20 super family	SUE1
Kmarxianus_FIM1_1395	6.522	4.889	4.887	9.655	5.409	7.68	0.480716	0.760413	0.811887	protein CAF130	CAF130
Kmarxianus_FIM1_1396	11.441	15.266	14.565	41.333	31.863	30.709	1.33197	0.000741031	0.00182109	pre-mRNA-splicing factor URN1	URN1
Kmarxianus_FIM1_1397	142.958	167.763	164.655	175.734	156.781	124.123	-0.0580178	0.0690441	0.105758	proteasome component Y13	PRE9
Kmarxianus_FIM1_1398	27.359	25.038	23.772	16.434	13.962	13.116	-0.807748	1e-05	3.51e-05	_	YPR153W
Kmarxianus_FIM1_1399	1387.18	1257.28	1256.95	652.763	309.16	493.309	-1.42275	2.08e-11	1.7e-10	[PSI+] inducibility protein 3	PIN3
Kmarxianus_FIM1_1400	65.596	45.317	44.651	38.37	23.927	29.713	-0.757626	1.74e-05	5.83e-05	nuclear control of ATPase protein 2	NCA2
Kmarxianus_FIM1_1401	197.853	126.155	125.328	113.267	127.241	166.924	-0.141234	0.0430519	0.0697868	polyamine transporter 3	TPO3
Kmarxianus_FIM1_1402	5.791	5.9	5.841	19.384	16.061	12.61	1.45454	0.000126713	0.000362783	centromere DNA-binding protein complex CBF3 subunit A	CBF2
Kmarxianus_FIM1_1403	74.236	89.861	90.65	81.256	89.423	78.22	-0.0335043	0.0831219	0.124325	vacuolar protein sorting-associated protein 62	VPS62
Kmarxianus_FIM1_1404	68.066	395.272	396.655	11.456	7.895	6.577	-5.05158	1.74e-65	3.01e-63	protein BTN2	BTN2
Kmarxianus_FIM1_1405	36.815	23.467	23.904	64.894	53.421	53.22	1.02682	0.0186358	0.0332531	kpsF-like protein	_
Kmarxianus_FIM1_1406	370.486	314.41	311.213	333.345	218.278	298.117	-0.229281	0.0170529	0.0306704	beta-glucan synthesis-associated protein KRE6	KRE6
Kmarxianus_FIM1_1407	42.417	46.38	46.338	30.562	32.612	28.966	-0.552487	0.000261201	0.000704432	protein SPP41	SPP41
Kmarxianus_FIM1_1408	32.714	18.466	18.578	86.355	99.865	87.3	1.97117	6.4e-09	3.71e-08	lanosterol 14-alpha demethylase	CYP707A7
Kmarxianus_FIM1_1409	21.714	13.974	14.194	27.53	25.277	33.565	0.792008	0.138173	0.193175	arginine N-methyltransferase 2	RMT2
Kmarxianus_FIM1_1410	376.655	199.702	197.011	618.374	489.346	600.992	1.14368	0.00436381	0.00908909	superoxide dismutase [Mn]	SOD2
Kmarxianus_FIM1_1411	104.727	87.996	87.889	116.653	90.791	104.131	0.151001	0.334529	0.412808	serine/threonine-protein kinase PKH3	PKH3
Kmarxianus_FIM1_1412	306.392	247.171	245.303	416.189	341.192	404.333	0.540228	0.607225	0.674479	UPF0673 membrane protein YHR009C	TDA3
Kmarxianus_FIM1_1413	3.836	1.828	2.103	5.554	3.83	2.924	0.663961	0.369474	0.44943	hypothetical protein KMAR_20530	TLG1
Kmarxianus_FIM1_1414	10.032	10.074	10.306	22.781	10.867	15.526	0.693201	0.325897	0.403207	hypothetical protein KMAR_20531	SDC1
Kmarxianus_FIM1_1415	78.642	82.031	82.597	106.109	124.056	97.29	0.428734	0.982758	0.988453	mitochondrial fusion and transport protein UGO1	UGO1
Kmarxianus_FIM1_1416	16.206	20.876	21.43	29.214	31.584	21.13	0.485603	0.841987	0.878618	SMC prok A	_
Kmarxianus_FIM1_1417	206.528	162.416	164.823	1030.68	1556.55	1032.75	2.76169	3e-17	4.92e-16	unnamed protein product	RPL27A
Kmarxianus_FIM1_1418	4.576	4.965	5.632	31.567	38.778	29.071	2.71173	4.73e-16	6.73e-15	seryl-tRNA synthetase	DIA4
Kmarxianus_FIM1_1419	29.812	37.282	36.683	35.374	30.865	25.537	-0.177292	0.0242434	0.0418253	vacuolar protein sorting-associated protein 29	VPS29
Kmarxianus_FIM1_1420	21.526	13.899	14.048	36.992	41.008	29.312	1.11705	0.00831675	0.0162556	N-terminal acetyltransferase A complex catalytic subunit ARD1	ARD1
Kmarxianus_FIM1_1421	14.273	8.361	7.801	29.858	16.562	22.591	1.18102	0.0037119	0.00784426	transport protein particle 31 kDa subunit	TRS31
Kmarxianus_FIM1_1422	16.854	10.708	10.269	33.189	16.336	22	0.918825	0.053007	0.0841162	hypothetical protein FIM1_1422	_
Kmarxianus_FIM1_1423	7.99	5.425	5.372	23.503	23.769	18.999	1.81848	1.93e-07	9.03e-07	telomere length regulation protein ELG1	ELG1
Kmarxianus_FIM1_1424	65.756	64.037	64.619	125.85	138.262	116.962	0.970943	0.0376981	0.061982	protein SPT3	SPT3
Kmarxianus_FIM1_1425	4.487	3.642	3.879	41.36	30.651	31.338	3.10514	9.67e-21	2.24e-19	thiamine pyrophosphokinase	THI80
Kmarxianus_FIM1_1426	43.808	26.638	27.561	583.791	324.922	449.902	3.79307	9.38e-32	5.03e-30	succinyl-CoA ligase [ADP-forming] subunit alpha	LSC1
Kmarxianus_FIM1_1427	7.476	4.443	4.216	2.489	2.325	2.18	-1.20565	1.57e-07	7.37e-07	hypothetical protein KLMA_20570	_
Kmarxianus_FIM1_1428	48.595	45.294	45.385	21.844	13.025	19.416	-1.35925	9.84e-11	7.28e-10	actin-like protein ARP8	ARP8
Kmarxianus_FIM1_1429	41.99	38.758	37.851	33.523	31.984	35.573	-0.230588	0.0158155	0.0286329	flocculation suppression protein	SFL1
Kmarxianus_FIM1_1430	44.375	35.969	36.226	70.76	31.17	58.641	0.462005	0.805541	0.84841	hypothetical protein KLMA_20573	RUP1
Kmarxianus_FIM1_1431	202.896	165.011	163.64	220.881	213.465	216.973	0.293166	0.664055	0.725831	protein SIA1	SIA1
Kmarxianus_FIM1_1432	207.583	147.058	147.312	447.956	578.132	519.875	1.62288	5.65e-06	2.07e-05	isocitrate dehydrogenase [NAD] subunit 2	IDH2
Kmarxianus_FIM1_1433	6.195	5.523	4.74	18.789	25.569	21.142	1.99251	8.02e-09	4.57e-08	ubiquitin-activating enzyme E1-like	UBA2
Kmarxianus_FIM1_1434	41.257	46.535	45.802	57.24	38.099	49.87	0.120273	0.266865	0.3397	GTPase-activating protein SAC7	SAC7
Kmarxianus_FIM1_1435	474.133	410.833	415.193	352.642	189.506	278.578	-0.663714	6.54e-05	0.000197658	reduced viability upon starvation protein 167	RVS167
Kmarxianus_FIM1_1436	23.518	19.174	19.281	29.195	30.575	29.539	0.527144	0.659357	0.722075	probable metabolite transport protein YDR387C	YDR387C
Kmarxianus_FIM1_1437	14.062	16.108	15.462	21.047	19.032	13.808	0.239877	0.490247	0.568568	crossover junction endonuclease MUS81	MUS81
Kmarxianus_FIM1_1438	1000.36	584.648	583.889	1610.39	1733.93	1700.93	1.21797	0.00197266	0.00445647	elongation factor 2	EFT1
Kmarxianus_FIM1_1439	29.605	18.415	18.43	44.952	37.267	36.052	0.831727	0.102321	0.148393	vacuolar protein sorting-associated protein 17	VPS17
Kmarxianus_FIM1_1440	28.497	18.283	17.5	39.328	39.124	36.823	0.842608	0.0995296	0.144748	putative uncharacterized hydrolase YOR131C	YOR131C
Kmarxianus_FIM1_1441	156.321	92.352	92.525	101.34	124.925	137.56	0.0926347	0.253525	0.325505	Ammonia transport outward protein 3	ATO2
Kmarxianus_FIM1_1442	164.161	497.494	495.388	38.623	21.517	29.583	-3.68878	5.07e-43	4.88e-41	ammonia transport outward protein 3	ATO3
Kmarxianus_FIM1_1443	4.077	2.005	1.856	55.698	54.503	42.026	4.26079	4.16e-36	3.05e-34	hypothetical protein KLMA_20588	_
Kmarxianus_FIM1_1444	307.076	439.463	436.31	830.777	1196.56	1080.27	1.39353	0.000316666	0.000842232	60S acidic ribosomal protein P2-B	RPP2B
Kmarxianus_FIM1_1445	12.32	5.196	5.222	13.101	17.356	17.795	1.08538	0.010176	0.0194372	mitochondrial ornithine carrier protein	ORT1
Kmarxianus_FIM1_1446	18.592	11.869	11.428	32.31	29.984	23.1	1.02751	0.0200539	0.0355314	peroxisomal membrane protein PMP47B	PMP47A
Kmarxianus_FIM1_1447	87.154	100.112	98.606	156.302	163.53	138.282	0.680332	0.340038	0.418317	protein PMP47A	PMP47A
Kmarxianus_FIM1_1448	116.229	126.673	126.917	257.589	325.676	261.22	1.19125	0.00406331	0.0085143	uncharacterized mitochondrial outer membrane protein YDR381C-A	YDR381C-A
Kmarxianus_FIM1_1449	349.641	195.115	195.983	276.79	342.253	317.179	0.337884	0.826884	0.865111	hypothetical protein FIM1_1449	YRA1
Kmarxianus_FIM1_1450	23.973	17.681	18.286	20.879	20.149	21.277	0.0558261	0.189837	0.254469	ARF3-interacting protein 1	AFI1
Kmarxianus_FIM1_1451	66.775	27.176	26.315	93.463	101.512	87.446	1.2316	0.00142426	0.00331542	transaminated amino acid decarboxylase	ARO10
Kmarxianus_FIM1_1452	0	0.132	0.22	0	0.28	0.171	0.354873	1	1	hypothetical protein FIM1_1452
Kmarxianus_FIM1_1453	43.706	25.651	25.834	117.962	93.096	95.472	1.6871	1.51e-06	6.12e-06	phosphoribosylaminoimidazole carboxylase	ADE2
Kmarxianus_FIM1_1454	57.924	54.748	54.806	46.008	44.708	41.437	-0.341756	0.00441894	0.00919657	GAL4-like Zn2Cys6 binuclear cluster DNA-binding domain	_
Kmarxianus_FIM1_1455	9.115	7.091	7.339	23.331	25.374	20.763	1.56081	2.16e-05	7.17e-05	glyco_tranf_GTA_type super family	ugcg-b
Kmarxianus_FIM1_1456	227.354	193.193	197.528	239.099	276.133	256.229	0.31981	0.726717	0.782596	protein SDH6	SDH6
Kmarxianus_FIM1_1457	35.857	29.111	28.75	45.642	44.16	47.249	0.5483	0.594064	0.662546	rho-type GTPase-activating protein 1	RGA1
Kmarxianus_FIM1_1458	87.131	71.39	74.216	182.872	224.424	189.331	1.35812	0.000441781	0.00113892	U6 snRNA-associated Sm-like protein LSm6	LSM6
Kmarxianus_FIM1_1459	1039.46	703.472	712.334	3034.34	3748.01	2990.5	1.9929	4.47e-09	2.63e-08	KLLA0E02553p	ATP17
Kmarxianus_FIM1_1460	40.097	55.527	54.125	62.295	58.344	42.857	0.126707	0.251301	0.323368	probable NADPH:adrenodoxin oxidoreductase	ARH1
Kmarxianus_FIM1_1461	10.809	7.819	8.172	4.426	3.758	2.635	-1.30843	3.89e-09	2.32e-08	isoamyl acetate-hydrolyzing esterase	IAH1
Kmarxianus_FIM1_1462	16.771	15.566	13.843	23.142	35.845	26.699	0.891748	0.0769933	0.116025	mitochondrial chaperone BCS1	BCS1
Kmarxianus_FIM1_1463	47.826	35.53	33.311	81.964	79.626	75.396	1.02239	0.0224689	0.0391271	hypothetical protein KLMA_20606	_
Kmarxianus_FIM1_1464	22.291	9.288	9.754	25.561	32.619	29.799	1.08981	0.00903753	0.0174892	YTH super family	PHO92
Kmarxianus_FIM1_1465	137.535	117.2	117.212	202.445	231.226	185.212	0.734565	0.227051	0.295598	catabolite repression protein CAT5	COQ7
Kmarxianus_FIM1_1466	867.612	1163.01	1162.89	271.276	273.586	238.014	-2.02829	1.17e-18	2.18e-17	calcium-binding protein NCS-1	FRQ1
Kmarxianus_FIM1_1467	73.352	80.381	79.862	30.58	33.755	31.311	-1.28821	3.11e-10	2.14e-09	ubiquitin carboxyl-terminal hydrolase 2	UBP2
Kmarxianus_FIM1_1468	88.694	58.658	60.601	216.011	238.368	193.816	1.64016	4.18e-06	1.57e-05	vacuolar protein sorting-associated protein 74	VPS74
Kmarxianus_FIM1_1469	109.243	92.975	92.818	122.037	155.86	133.783	0.480628	0.802383	0.84594	sporulation-specific chitinase 2	CTS2
Kmarxianus_FIM1_1470	120.435	103.763	101.691	86.048	109.065	89.05	-0.19766	0.0210391	0.0369712	RNA polymerase-associated protein LEO1	LEO1
Kmarxianus_FIM1_1471	482.471	335.795	336.947	590.02	714.611	632.262	0.745584	0.198606	0.264047	_	PFY1
Kmarxianus_FIM1_1472	176.745	146.689	146.672	266.319	276.025	248.199	0.749854	0.20236	0.268246	YCII super family	_
Kmarxianus_FIM1_1473	94.956	60.828	60.439	61.724	80.477	67.16	-0.0465266	0.0902678	0.133213	uncharacterized protein YDR370C	DXO1
Kmarxianus_FIM1_1474	6.097	4.918	4.957	85.027	84.14	68.169	3.89306	1.12e-32	6.53e-31	SAM50-like protein SpAC17C9.06	_
Kmarxianus_FIM1_1475	67.708	65.634	64.43	70.059	87.666	69.261	0.198762	0.402757	0.482586	DNA repair protein XRS2	XRS2
Kmarxianus_FIM1_1476	19.886	10.308	9.632	763.136	672.851	533.256	5.62768	1.52e-61	2.4e-59	putative reductase 1	YPR1
Kmarxianus_FIM1_1477	84.151	90.793	92.567	68.652	39.219	50.521	-0.756088	1.32e-05	4.53e-05	alkylphosphocholine resistance protein LEM3	LEM3
Kmarxianus_FIM1_1478	133.005	208.293	205.242	97.538	121.064	105.107	-0.755624	8.8e-06	3.11e-05	nitrosoguanidine resistance protein SNG1	SNG1
Kmarxianus_FIM1_1479	12.176	10.494	10.693	21.261	24.56	18.683	0.951077	0.0448878	0.0724467	polyphosphoinositide phosphatase	FIG4
Kmarxianus_FIM1_1480	56.856	41.456	42.03	61.722	89.197	73.95	0.680126	0.309675	0.386351	exosome complex component RRP40	RRP40
Kmarxianus_FIM1_1481	16.695	17.486	18.32	23.751	32.792	22.916	0.597838	0.522082	0.599346	palmitoyltransferase PFA3	PFA3
Kmarxianus_FIM1_1482	56.936	48.788	49.633	813.733	813.325	1241.02	4.2064	6.26e-38	4.94e-36	hypothetical protein KLMA_20625	EGT2
Kmarxianus_FIM1_1483	9.308	7.494	7.491	39.848	43.566	36.482	2.30303	2.18e-11	1.77e-10	mitochondrial DnaJ homolog 2	MDJ2
Kmarxianus_FIM1_1484	1.808	2.398	2.487	6.152	5.993	6.772	1.49854	8.97e-05	0.000263527	peroxisomal biogenesis factor 6	PEX6
Kmarxianus_FIM1_1485	87.944	88.407	88.275	116.835	138.953	104.639	0.445748	0.929081	0.947466	histone deacetylase RPD3	RPD3
Kmarxianus_FIM1_1486	35.324	35.189	37.393	93.105	107.782	85.798	1.40967	0.000241667	0.000656854	6,7-dimethyl-8-ribityllumazine synthase	RIB4
Kmarxianus_FIM1_1487	25.222	22.371	23.009	32.452	44.849	34.951	0.668937	0.346458	0.424909	60S ribosome subunit biogenesis protein NOP8	NOP8
Kmarxianus_FIM1_1488	28.109	23.803	23.77	43.78	49.961	43.853	0.86237	0.0902177	0.133177	RNA polymerase-associated protein CTR9	CTR9
Kmarxianus_FIM1_1489	7.524	5.721	5.284	20.727	14.437	12.211	1.3542	0.000736394	0.00181055	DNA replication complex GINS protein PSF3	PSF3
Kmarxianus_FIM1_1490	118.337	91.775	92.324	610.53	648.581	499.326	2.53958	1.09e-14	1.33e-13	peroxisomal membrane protein PMP27	PEX11
Kmarxianus_FIM1_1491	8.854	8.026	7.771	14.798	15.137	12.789	0.793326	0.159235	0.219439	transcription factor SPT20	SPT20
Kmarxianus_FIM1_1492	60.379	56.216	55.636	95.053	112.201	88.533	0.780203	0.17407	0.236563	mRNA-decapping enzyme subunit 1	DCP1
Kmarxianus_FIM1_1493	54.608	67.707	68.775	70.409	82.095	63.81	0.178872	0.345765	0.424383	L-serine dehydratase	SDL1
Kmarxianus_FIM1_1494	13.935	10.233	9.346	14.553	14.834	13.379	0.351672	0.845877	0.881499	putative polyol transporter 2	PLT5
Kmarxianus_FIM1_1495	19.312	14.97	14.841	15.786	14.689	16.303	-0.0705641	0.0822007	0.123124	methylated-DNA--protein-cysteine methyltransferase	MGT1
Kmarxianus_FIM1_1496	34.816	42.198	42.277	52.802	61.186	55.174	0.50391	0.769855	0.81995	COX3 mRNA-specific translational activator PET494	PET494
Kmarxianus_FIM1_1497	44.87	46.304	45.413	43.721	39.158	39.587	-0.157435	0.0310969	0.0522633	transcription activator MSS11	MSS11
Kmarxianus_FIM1_1498	2.003	0.958	1.073	15.688	14.453	11.157	3.35482	6.38e-24	1.88e-22	inheritance of peroxisomes protein 2	INP2
Kmarxianus_FIM1_1499	8.797	10.256	10.352	13.905	4.973	7.673	-0.147279	0.0383527	0.0629138	UDP-N-acetylglucosamine pyrophosphorylase	QRI1
Kmarxianus_FIM1_1500	54.494	42.463	42.61	26.564	21.995	23.764	-0.948403	4.97e-07	2.18e-06	hypothetical protein KLMA_20644	DNF3
Kmarxianus_FIM1_1501	139.232	110.144	110.455	103.681	125.408	98.789	-0.134159	0.0397458	0.0649738	protein HLJ1	HLJ1
Kmarxianus_FIM1_1502	1.208	0.761	0.951	0.124	0.353	0	-2.60634	5.65e-10	3.76e-09	_	_
Kmarxianus_FIM1_1503	53.545	39.44	38.896	40.519	41.629	35.466	-0.165173	0.0311808	0.0523536	DNA polymerase delta catalytic subunit	POL3
Kmarxianus_FIM1_1504	11.999	11.81	11.411	29.357	38.693	30.222	1.48031	8.66e-05	0.000254897	DNA damage response protein kinase DUN1	DUN1
Kmarxianus_FIM1_1505	58.993	55.66	56.429	28.008	31.954	28.172	-0.956894	3.46e-07	1.55e-06	uncharacterized protein YMR160W	YMR160W
Kmarxianus_FIM1_1506	85.431	97.172	93.127	98.561	108.309	94.451	0.128044	0.268452	0.341303	autophagy protein 16	ATG16
Kmarxianus_FIM1_1507	30.397	25.689	25.288	77.211	89.281	64.64	1.50604	4.9e-05	0.000151219	ATPase GET3	GET3
Kmarxianus_FIM1_1508	58.34	56.343	54.976	108.431	120.784	93.713	0.928562	0.0553692	0.0872003	binder of USO1 and GRH1 protein 1	BUG1
Kmarxianus_FIM1_1509	58.746	46.259	48.326	167.933	219.718	187.269	1.90669	3.58e-08	1.86e-07	37S ribosomal protein S8	MRPS8
Kmarxianus_FIM1_1510	62.333	76.773	75.99	147.127	161.001	114.924	0.975844	0.0398733	0.0651414	uncharacterized protein YMR157C	AIM36
Kmarxianus_FIM1_1511	15.969	14.129	14.582	27.674	30.95	28.43	0.962234	0.0438329	0.0709202	U4/U6.U5 small nuclear ribonucleoprotein component	SNU23
Kmarxianus_FIM1_1512	23.066	19.031	19.499	49.941	60.16	46.251	1.34385	0.000564076	0.00142603	polynucleotide 3'-phosphatase	TPP1
Kmarxianus_FIM1_1513	68.697	107.438	105.141	106.648	115.653	89.746	0.149775	0.280421	0.35496	26S proteasome regulatory subunit RPN6	RPN6
Kmarxianus_FIM1_1514	28.545	30.214	30.311	78.2	82.047	79.779	1.43015	0.000155664	0.000438674	dolichyl-phosphate-mannose--protein mannosyltransferase 1	PMT1
Kmarxianus_FIM1_1515	49.021	39.648	40.434	53.707	51.031	50.038	0.261654	0.579215	0.649604	uncharacterized membrane protein YMR155W	YMR155W
Kmarxianus_FIM1_1516	1584.01	697.752	694.394	990.771	1535.78	1333.37	0.375118	0.961239	0.972827	meiotic sister chromatid recombination protein 1	MSC1
Kmarxianus_FIM1_1517	800.325	610.761	607.7	1958.7	2494.04	2083.86	1.69505	1.77e-06	7.1e-06	_	COX14
Kmarxianus_FIM1_1518	528.551	416.17	418.331	1287.25	1618.41	1352.29	1.64332	4.43e-06	1.65e-05	Mitochondrial cytochrome c oxidase (complex IV) assembly factor COX14	COX14
Kmarxianus_FIM1_1519	49.377	50.012	48.546	45.907	42.116	33.689	-0.281486	0.00908571	0.0175673	UPF0549 protein C1D4.09c	_
Kmarxianus_FIM1_1520	200.883	177.937	177.871	234.717	261.797	202.412	0.328261	0.739168	0.793435	proteasome component Y7	PRE8
Kmarxianus_FIM1_1521	58.98	42.681	41.725	64.204	106.834	85.196	0.837544	0.106962	0.154221	U3 small nucleolar RNA-associated protein 14	UTP14
Kmarxianus_FIM1_1522	31.25	21.469	20.234	57.333	71.185	57.092	1.3472	0.000500482	0.0012801	prefoldin alpha subunit	GIM5
Kmarxianus_FIM1_1523	78.376	47.695	47.293	89.765	108.019	90.833	0.735342	0.207757	0.274308	DNA repair protein RAD10	RAD10
Kmarxianus_FIM1_1524	27.923	23.439	24.281	31.129	38.873	31.409	0.422921	0.977234	0.984802	asparagine synthetase domain-containing protein YML096W	YML096W
Kmarxianus_FIM1_1525	47.406	52.284	52.337	38.238	46.987	38.012	-0.302885	0.00637527	0.0127726	vacuolar protein sorting-associated protein 9	VPS9
Kmarxianus_FIM1_1526	211.057	224.759	227.279	113.659	170.911	137.261	-0.652547	5.49e-05	0.000167876	endoplasmic oxidoreductin-1	ERO1
Kmarxianus_FIM1_1527	60.077	52.176	51.5	59.617	62.729	52.837	0.0973397	0.236705	0.306851	transcription initiation factor TFIID subunit 13	TAF13
Kmarxianus_FIM1_1528	10.89	15.76	16.392	5.216	2.312	3.636	-1.9466	3.44e-17	5.55e-16	arginine metabolism regulation protein II	ARG81
Kmarxianus_FIM1_1529	361.089	476.005	472.226	193.636	214.255	203.478	-1.0987	1.58e-08	8.71e-08	protein EAR1	EAR1
Kmarxianus_FIM1_1530	169.347	190.475	190.938	131.052	150.774	129.034	-0.422774	0.00146064	0.00339252	regulatory protein PHO2	PHO2
Kmarxianus_FIM1_1531	20.273	11.753	11.151	59.813	27.169	43.744	1.59814	6.76e-06	2.43e-05	putative aldehyde dehydrogenase-like protein C922.07c	aldA
Kmarxianus_FIM1_1532	3.672	2.575	2.496	12.559	8.265	6.896	1.66439	5.75e-06	2.1e-05	aldehyde dehydrogenase [NAD(P)+] 1	ALD2
Kmarxianus_FIM1_1533	1.707	1.962	1.809	4.762	5.311	4.134	1.3744	0.000708368	0.00174908	centromere DNA-binding protein complex CBF3 subunit B	CEP3
Kmarxianus_FIM1_1534	14.109	17.777	17.618	14.194	15.167	11.335	-0.282639	0.00788231	0.0155055	DNA mismatch repair protein MLH1	MLH1
Kmarxianus_FIM1_1535	35.616	35.535	36.154	37.937	44.484	34.638	0.125515	0.26657	0.339408	non-structural maintenance of chromosome element 4	NSE4
Kmarxianus_FIM1_1536	15.239	11.276	11.282	46.295	53.348	43.548	1.92151	2.74e-08	1.45e-07	putative protease QRI7	gcp
Kmarxianus_FIM1_1537	13.155	7.046	6.883	57.29	51.807	47.662	2.5329	1.29e-14	1.56e-13	uncharacterized mitochondrial carrier YMR166C	MME1
Kmarxianus_FIM1_1538	49.666	39.894	40.698	96.939	84.049	79.995	1.00257	0.0251185	0.0431919	protein SMP2	PAH1
Kmarxianus_FIM1_1539	0.357	0.289	0.216	0.415	0.486	0.592	0.790338	0.242532	0.31379	transposon Ty2-LR1 Gag-Pol polyprotein	TY2B-LR1
Kmarxianus_FIM1_1540	14.778	10.432	10.779	38.01	41.436	35.661	1.67726	2.39e-06	9.4e-06	FAS1 domain-containing protein YLR001C	YLR001C
Kmarxianus_FIM1_1541	49.012	35.951	35.676	71.281	41.142	63.826	0.546907	0.567932	0.639984	vacuolar amino acid transporter 1	AVT1
Kmarxianus_FIM1_1542	31.8	24.113	23.94	55.385	96.119	73.814	1.49651	5.28e-05	0.000162173	U3 small nucleolar RNA-associated protein MPP10	MPP10
Kmarxianus_FIM1_1543	39.528	19.856	19.344	37.468	74.964	58.527	1.11867	0.00669393	0.0133699	nucleolar complex-associated protein 3	NOC3
Kmarxianus_FIM1_1544	12.192	4.734	5.077	55.825	62.989	49.629	2.93632	4.15e-19	7.98e-18	hypothetical protein KLMA_20684	_
Kmarxianus_FIM1_1545	5.976	4.001	4.067	15.067	18.593	13.607	1.75066	9.75e-07	4.1e-06	YJR003C	MRX12
Kmarxianus_FIM1_1546	33.54	23.506	22.504	43.851	61.646	51.217	0.978173	0.0343341	0.0571685	hypothetical protein KLMA_20686	YJR012C
Kmarxianus_FIM1_1547	10.15	9.974	9.621	28.934	50.394	37.225	1.97016	1.45e-08	8.07e-08	GPI mannosyltransferase 1	GPI14
Kmarxianus_FIM1_1548	34.97	21.786	22.845	79	119.428	92.462	1.86958	6.77e-08	3.39e-07	exosome complex component SKI6	SKI6
Kmarxianus_FIM1_1549	20.756	24.812	24.813	18.149	19.21	13.459	-0.469823	0.000796129	0.00194365	protein FYV8	FYV8
Kmarxianus_FIM1_1550	21.82	17.065	17.402	34.837	28.007	37.589	0.835326	0.104059	0.150494	manganese transporter SMF2	SMF2
Kmarxianus_FIM1_1551	198.851	221.548	222.163	71.156	46.558	54.707	-1.89788	7.12e-17	1.12e-15	78 kDa glucose-regulated protein homolog	GRP78
Kmarxianus_FIM1_1552	11.618	9.333	9.503	9.001	13.315	10.123	0.0910889	0.248277	0.32038	pre-mRNA leakage protein 1	PML1
Kmarxianus_FIM1_1553	26.888	14.748	15.222	37.301	67.364	53.896	1.47955	5.64e-05	0.000172111	ATP-dependent RNA helicase DBP4	DBP4
Kmarxianus_FIM1_1554	20.211	14.764	13.417	18.703	24.15	17.433	0.317037	0.736387	0.79094	CTD kinase subunit beta	CTK2
Kmarxianus_FIM1_1555	28.616	29.221	27.845	31.353	33.225	27.675	0.1066	0.241911	0.313065	protein prenyltransferase	BET4
Kmarxianus_FIM1_1556	1.951	1.068	1.187	3.246	4.216	3.834	1.42465	0.00134426	0.00315033	mitotic spindle checkpoint component MAD2	MAD2
Kmarxianus_FIM1_1557	3.068	1.826	1.521	5.348	7.742	5.602	1.54246	0.000130596	0.00037349	hypothetical protein KLMA_20697	_
Kmarxianus_FIM1_1558	18.888	17.162	17.219	28.359	34.527	26.855	0.752438	0.208302	0.274832	protein VPS53	VPS53
Kmarxianus_FIM1_1559	43.492	30.657	30.913	99.144	66.349	81.335	1.23224	0.00175035	0.00400817	T-complex protein 1 subunit theta	CCT8
Kmarxianus_FIM1_1560	14.44	11.619	12.126	17.259	20.318	16.72	0.507833	0.72149	0.777989	serine/threonine-protein kinase PAK1	SAK1
Kmarxianus_FIM1_1561	160.419	73.479	73.511	44.368	48.363	42.108	-1.1889	5.65e-09	3.29e-08	cell division control protein 25	CDC25
Kmarxianus_FIM1_1562	63.664	111.121	109.972	47.607	72.24	67.484	-0.604134	0.000114458	0.000330057	small nuclear ribonucleoprotein Sm D2	SMD2
Kmarxianus_FIM1_1563	69.567	42.12	42.466	30.605	31.074	26.872	-0.799762	8.09e-06	2.88e-05	minichromosome maintenance protein 5	MCM5
Kmarxianus_FIM1_1564	489.887	436.167	429.493	94.56	90.829	107.137	-2.21223	8.86e-21	2.06e-19	protein GAC1	GAC1
Kmarxianus_FIM1_1565	7.176	8.322	9.719	58.975	66.39	57.854	2.86095	2.19e-17	3.62e-16	hypothetical protein FIM1_1565	_
Kmarxianus_FIM1_1566	475.828	557.555	559.73	228.264	171.659	234.973	-1.32725	1.42e-10	1.03e-09	ubiquitin-conjugating enzyme E2-34 kDa	CDC34
Kmarxianus_FIM1_1567	64.383	27.293	27.614	125.274	66.443	111.741	1.347	0.00025973	0.000700827	mitochondrial distribution and morphology protein 36	MDM36
Kmarxianus_FIM1_1568	115.321	101.3	102.301	150.774	148.381	124.115	0.408371	0.982659	0.988453	v-type proton ATPase subunit B	VMA2
Kmarxianus_FIM1_1569	30.752	31.15	30.716	33.405	25.57	26.2	-0.120858	0.0454049	0.0731	autophagy-related protein 14	ATG14
Kmarxianus_FIM1_1570	37.67	40.812	41.281	51.346	57.759	49.339	0.403782	0.943459	0.958031	YPR084W	YPR084W
Kmarxianus_FIM1_1571	4.16	4.4	4.269	7.542	8.562	6.117	0.792372	0.180143	0.243039	YPR085C	ASA1
Kmarxianus_FIM1_1572	157.433	205.873	206.373	74.211	85.302	68.278	-1.32243	1.22e-10	8.95e-10	protein OPY1	OPY1
Kmarxianus_FIM1_1573	36.691	49.027	49.229	62.155	58.622	39.41	0.247359	0.488598	0.567415	uncharacterized protein YBR130C	SHE3
Kmarxianus_FIM1_1574	63.748	43.315	43.123	66.826	84.673	66.821	0.539685	0.614891	0.681394	signal recognition particle subunit SRP54	SRP54
Kmarxianus_FIM1_1575	10.825	5.933	5.881	15.742	14.967	14.02	0.982306	0.0284337	0.0482705	vacuolar fusion protein CCZ1	CCZ1
Kmarxianus_FIM1_1576	63.49	60.894	60.264	15.83	11.278	9.948	-2.31691	1.36e-21	3.4e-20	ATPase	_
Kmarxianus_FIM1_1577	25.659	43.999	43.28	13.34	6.453	9.967	-1.92398	1.64e-16	2.48e-15	hypothetical protein KMAR_20682	ADD37
Kmarxianus_FIM1_1578	435.772	441.836	438.344	407.042	538.07	433.502	0.0671116	0.179413	0.24218	eukaryotic translation initiation factor 2 subunit beta	SUI3
Kmarxianus_FIM1_1579	94.995	64.759	63.785	78.633	114.109	106.739	0.421933	0.948292	0.962156	ankyrin repeat-containing protein YAR1	YAR1
Kmarxianus_FIM1_1580	41.94	45.84	45.69	26.763	36.379	30.18	-0.516212	0.000424633	0.00109906	YMR185W	RTP1
Kmarxianus_FIM1_1581	25.063	16.088	15.639	81.151	89.358	82.035	2.15277	1.36e-10	9.92e-10	squalene synthetase	ERG9
Kmarxianus_FIM1_1582	69.209	74.602	78.12	93.908	78.888	62.334	0.0833463	0.203586	0.269635	maltose O-acetyltransferase	YJL218W
Kmarxianus_FIM1_1583	7.443	5.945	6.069	11.186	11.476	10.567	0.772061	0.186287	0.250355	non-structural maintenance of chromosome element 3	NSE3
Kmarxianus_FIM1_1584	44.914	26.042	25.433	21.771	21.504	19.876	-0.610039	0.000177233	0.000492262	NADPH-cytochrome P450 reductase	NCP1
Kmarxianus_FIM1_1585	18.499	18.3	16.165	13.146	12.125	9.172	-0.620757	0.00021185	0.000581889	D-tyrosyl-tRNA(Tyr) deacylase	DTD1
Kmarxianus_FIM1_1586	68.725	76.957	77.588	51.52	57.007	49.825	-0.495646	0.000582617	0.00146853	probable glutamine amidotransferase DUG3	DUG3
Kmarxianus_FIM1_1587	3579.25	3208.98	3225.95	1955.73	1125.5	2000.78	-0.978571	2.85e-07	1.3e-06	hypothetical protein KLMA_20728	YNL190W
Kmarxianus_FIM1_1588	131.461	111.644	112.838	163.414	109.384	146.712	0.237057	0.5278	0.604311	importin subunit alpha	SRP1
Kmarxianus_FIM1_1589	7.998	7.574	7.325	5.441	7.568	6.074	-0.262833	0.0151625	0.0275754	protein KAR1	KAR1
Kmarxianus_FIM1_1590	36.984	38.959	38.566	61.365	83.927	62.123	0.857042	0.105649	0.152497	mitochondrial import inner membrane translocase subunit TIM22	TIM22
Kmarxianus_FIM1_1591	1.955	1.838	1.856	5.947	8.296	6.333	1.86434	4.4e-07	1.95e-06	YNL187W	SWT21
Kmarxianus_FIM1_1592	3.272	3.116	3.392	16.708	25.736	17.774	2.62192	1.09e-14	1.33e-13	COP9 signalosome complex subunit 5	RRI1
Kmarxianus_FIM1_1593	1436.99	1576.27	1577.49	258.646	266.572	255.384	-2.55606	1.26e-25	4.16e-24	NAD-specific glutamate dehydrogenase	GDH2
Kmarxianus_FIM1_1594	140.382	150.965	150.716	220.853	244.977	216.352	0.625901	0.439974	0.519289	ubiquitin carboxyl-terminal hydrolase 10	UBP10
Kmarxianus_FIM1_1595	55.478	32.282	32.897	226.678	241.713	211.765	2.49492	3.16e-14	3.65e-13	54S ribosomal protein L19	rplK
Kmarxianus_FIM1_1596	63.454	55.532	56.703	41.101	21.71	34.488	-0.852507	3.03e-06	1.17e-05	nitrogen permease reactivator protein	NPR1
Kmarxianus_FIM1_1597	74.056	47.494	45.215	85.832	101.601	81.027	0.686881	0.284751	0.359217	nucleolar protein 6	NOP6
Kmarxianus_FIM1_1598	54.73	26.335	26.364	55.639	109.794	84.983	1.22092	0.00195916	0.00443173	pre-rRNA-processing protein IPI3	IPI3
Kmarxianus_FIM1_1599	28.056	14.059	14.101	94.45	126.323	90.668	2.46984	5.31e-14	5.97e-13	uncharacterized protein YNL181W	YNL181W
Kmarxianus_FIM1_1600	252.828	188.458	190.289	228.171	289.035	225.053	0.232968	0.502153	0.580179	rho (Ras homology) family	ced-10
Kmarxianus_FIM1_1601	159.482	96.1	97.825	1276.14	1825.73	1640.89	3.74631	6.08e-31	2.9e-29	40S ribosomal protein S3	RPS3
Kmarxianus_FIM1_1602	100.028	95.631	95.233	106.146	182.759	165.172	0.642448	0.401505	0.481649	secretory component protein SHR3	SHR3
Kmarxianus_FIM1_1603	71.517	75.551	74.2	277.489	335.155	248.732	1.96083	1.33e-08	7.44e-08	54S ribosomal protein L22	MRPL22
Kmarxianus_FIM1_1604	222.353	209.918	211.98	203.272	253.043	221.968	0.0742641	0.193729	0.25882	hypothetical protein KLMA_20746	TDA7
Kmarxianus_FIM1_1605	124.151	64.898	63.953	115.922	193.456	166.596	0.911726	0.0517004	0.0821932	nucleolar protein 13	NOP13
Kmarxianus_FIM1_1606	344.286	308.254	309.276	213.769	214.75	206.462	-0.599045	0.000148817	0.00042006	YHR146W	CRP1
Kmarxianus_FIM1_1607	14.247	11.993	12.047	21.034	17.156	16.332	0.50995	0.704716	0.76278	anaphase-promoting complex subunit 1	APC1
Kmarxianus_FIM1_1608	46.195	39.866	40.675	50.574	49.309	53.056	0.271124	0.600396	0.668034	phosphatidylserine decarboxylase proenzyme 1	PSD1
Kmarxianus_FIM1_1609	7.383	4.137	3.782	14.397	11.722	10.028	1.23999	0.00220118	0.00490669	deoxycytidylate deaminase	DCD1
Kmarxianus_FIM1_1610	30.657	40.379	41.314	28.402	28.034	18.635	-0.581653	0.000173721	0.000484057	uncharacterized mitochondrial hydrolase FMP41	FMP41
Kmarxianus_FIM1_1611	106.982	70.955	69.746	113.875	125.475	119.54	0.535041	0.613239	0.679852	CRE-binding bZIP protein SKO1	SKO1
Kmarxianus_FIM1_1612	518.034	563.326	552.693	419.413	527.158	439.693	-0.237252	0.0129309	0.0240376	DNA-directed RNA polymerases I	RPC10
Kmarxianus_FIM1_1613	278.379	416.426	413.137	104.837	107.595	94.98	-1.84963	1.71e-16	2.59e-15	bud neck protein 5	BNI5
Kmarxianus_FIM1_1614	173.193	192.714	190.312	61.968	67.926	57.808	-1.56719	4.02e-13	4.06e-12	uncharacterized protein YNL165W	YNL165W
Kmarxianus_FIM1_1615	23.22	15.22	15.25	199.283	346.97	362.735	4.08146	8e-36	5.71e-34	protein DSE2	DSE2
Kmarxianus_FIM1_1616	69.368	73.289	71.63	53.822	59.111	48.868	-0.405317	0.00195526	0.00442606	protein IBD2	IBD2
Kmarxianus_FIM1_1617	12.58	11.743	12.215	29.266	36.757	28.96	1.3782	0.000339413	0.000895411	ribosome assembly protein 1	RIA1
Kmarxianus_FIM1_1618	69.988	56.86	53.187	93.468	139.916	112.854	0.943475	0.0486233	0.0777286	protein YNL162W-A	YNL162W-A
Kmarxianus_FIM1_1619	32.463	28.903	28.387	93.931	129.962	95.115	1.82953	1.81e-07	8.45e-07	chitin synthase export chaperone	CHS7
Kmarxianus_FIM1_1620	145.647	99.432	99.709	937.604	1439.57	1294.4	3.4126	5.11e-26	1.74e-24	ORFC	RPL44
Kmarxianus_FIM1_1621	59.98	45.501	45.396	113.57	136.211	97.024	1.20074	0.00302735	0.00654104	serine/threonine-protein kinase CBK1	CBK1
Kmarxianus_FIM1_1622	149.583	159.696	163.061	219.173	323.443	265.957	0.775549	0.185854	0.249837	UPF0641 membrane protein YHR140W	YHR140W
Kmarxianus_FIM1_1623	3.305	2.07	2.339	9.169	4.464	3.811	1.17687	0.00557977	0.0113759	ammonium transporter MEP2	MEP2
Kmarxianus_FIM1_1624	3.392	3.406	3.672	7.129	7.575	5.004	0.912326	0.0979732	0.142763	uncharacterized membrane protein YLR050C	YLR050C
Kmarxianus_FIM1_1625	139.888	137.196	138.2	169.895	182.18	148.53	0.269573	0.572606	0.644553	glucosamine 6-phosphate N-acetyltransferase	GNA1
Kmarxianus_FIM1_1626	170.322	202.962	201.952	105.518	124.409	97.902	-0.811205	4.72e-06	1.74e-05	small nuclear ribonucleoprotein G	SMX2
Kmarxianus_FIM1_1627	69.736	116.903	117.908	237.039	178.087	198.399	1.01045	0.0288296	0.0488629	dnaJ homolog 1	MDJ1
Kmarxianus_FIM1_1628	8323.69	2475.89	2452.53	7691.1	7114.46	6504.8	0.685332	0.227977	0.296604	12 kDa heat shock protein	HSP12
Kmarxianus_FIM1_1629	12.418	11.548	11.531	13.33	13.588	10.687	0.0832206	0.221318	0.289304	hypothetical protein FIM1_1629	_
Kmarxianus_FIM1_1630	132.847	119.054	119.376	47.69	42.757	43.564	-1.47012	5.73e-12	5.03e-11	ino eighty subunit 1	IES1
Kmarxianus_FIM1_1631	16.933	12.395	12.305	56.945	44.391	37.006	1.73237	9.79e-07	4.11e-06	D-amino-acid oxidase	dao1
Kmarxianus_FIM1_1632	130.211	133.018	133.572	72.517	39.509	55.821	-1.24125	1.17e-09	7.5e-09	WD40 domain	CDC4
Kmarxianus_FIM1_1633	1462.64	1260.66	1268.82	703.464	1051.65	947.346	-0.562882	0.000243218	0.000659825	hypothetical protein KLMA_20776	_
Kmarxianus_FIM1_1634	12.344	12.529	12.288	26.32	24.508	20.644	0.943533	0.0484243	0.077458	structural maintenance of chromosomes protein 1	SMC1
Kmarxianus_FIM1_1635	94.576	81.623	83.409	179.287	196.386	167.534	1.06516	0.0142597	0.0261113	protein KES1	KES1
Kmarxianus_FIM1_1636	4.486	5.644	5.434	18.471	10.813	11.237	1.38029	0.000667711	0.00166209	dihydrofolate reductase	DFR1
Kmarxianus_FIM1_1637	13.452	11.677	12.715	25.438	14.806	16.367	0.58098	0.542518	0.617901	chaperone_DMP super family	POC4
Kmarxianus_FIM1_1638	4591.64	3590.29	3581.18	8.826	5.988	6.666	-9.09686	2.48e-137	4.3e-134	trkA	YUC8
Kmarxianus_FIM1_1639	253.878	161.434	159.531	652.299	1040.61	1037.57	2.24791	1.34e-11	1.12e-10	60S ribosomal protein L33-B	RPL33B
Kmarxianus_FIM1_1640	43.939	32.716	32.36	76.325	100.823	78.869	1.23169	0.0020386	0.00458158	putative serine/threonine-protein kinase YPL141C	FRK1
Kmarxianus_FIM1_1641	147.692	171.267	171.28	298.782	349.398	270.239	0.905663	0.070829	0.10786	grpE protein homolog	mge1
Kmarxianus_FIM1_1642	54.23	59.602	59.518	70.282	74.264	57.615	0.221813	0.445688	0.524908	MAP kinase kinase MKK2/SSP33	MKK1
Kmarxianus_FIM1_1643	31.455	29.099	29.587	44.162	55.111	41.29	0.640944	0.405154	0.484899	transcriptional modulator WTM2	WTM2
Kmarxianus_FIM1_1644	38.248	42.815	41.637	25.308	27.212	22.442	-0.710881	2.57e-05	8.39e-05	COMPASS component SPP1	SPP1
Kmarxianus_FIM1_1645	25.237	23.262	23.117	41.763	49.838	42.389	0.903743	0.0687822	0.105452	DUF1691 super family	MCP1
Kmarxianus_FIM1_1646	33.77	29.669	29.739	68.915	47.852	55.775	0.888865	0.0692369	0.105931	GLC7-interacting protein 3	GIP3
Kmarxianus_FIM1_1647	1.794	3.474	3.287	1.34	1	1.219	-1.26459	1.19e-07	5.73e-07	hypothetical protein FIM1_1647	_
Kmarxianus_FIM1_1648	1205.7	2088.72	2078.15	506.772	510.629	427.017	-1.89512	4.01e-17	6.44e-16	iron sulfur cluster assembly protein 1	ISU1
Kmarxianus_FIM1_1649	69.744	103.766	102.735	101.666	132.019	104.416	0.291503	0.589302	0.659071	DNA-directed RNA polymerases I	RPB8
Kmarxianus_FIM1_1650	179.429	116.076	117.129	238.239	256.619	206.725	0.765747	0.171113	0.233152	MTP18 super family	_
Kmarxianus_FIM1_1651	56.72	34.118	33.931	87.477	88.074	77.579	1.0206	0.0196203	0.0348308	uncharacterized membrane protein YOR223W	DSC3
Kmarxianus_FIM1_1652	10.628	5.739	5.305	23.337	21.044	17.164	1.50568	5.01e-05	0.00015438	mitochondrial 2-oxodicarboxylate carrier 2	ODC2
Kmarxianus_FIM1_1653	12.768	16.617	17.003	57.947	68.351	58.165	1.99144	1e-08	5.65e-08	malonyl CoA-acyl carrier protein transacylase	MCT1
Kmarxianus_FIM1_1654	45.61	37.586	38.388	35.387	33.926	32.835	-0.251286	0.0131813	0.0244332	regulator of drug sensitivity 2	RDS2
Kmarxianus_FIM1_1655	20.595	18.127	16.418	82.986	86.641	73.467	2.14028	2.76e-10	1.92e-09	ctaG Cox11 super family	COX11
Kmarxianus_FIM1_1656	762.053	681.777	683.438	389.612	167.716	271.769	-1.35939	9.49e-11	7.04e-10	regulator of calcineurin 2	RCN2
Kmarxianus_FIM1_1657	884.06	933.669	933.798	1784.21	2003.76	2075.31	1.09147	0.0112068	0.0211193	60S ribosomal protein L5	RPL5
Kmarxianus_FIM1_1658	18.382	23.911	24.656	12.179	13.26	10.413	-0.900953	8.41e-07	3.58e-06	dipeptidyl aminopeptidase A	STE13
Kmarxianus_FIM1_1659	10.745	9.742	9.484	65.413	58.755	51.442	2.55062	1.02e-14	1.25e-13	replication factor C subunit 1	RFC1
Kmarxianus_FIM1_1660	14.074	11.607	11.49	17.389	25.537	18.196	0.717469	0.260761	0.333686	GRIP domain-containing protein RUD3	RUD3
Kmarxianus_FIM1_1661	15.397	14.519	14.869	83.795	91.813	72.753	2.47127	1.43e-13	1.54e-12	protein AIM41	AIM41
Kmarxianus_FIM1_1662	15.397	14.519	14.869	83.795	91.813	72.753	2.47127	1.43e-13	1.54e-12	protein AIM41	AIM41
Kmarxianus_FIM1_1663	15.397	14.519	14.869	83.795	91.813	72.753	2.47127	1.43e-13	1.54e-12	protein AIM41	AIM41
Kmarxianus_FIM1_1664	346.853	260.235	261.403	229.535	267.547	228.7	-0.258974	0.0119233	0.02234	transcription initiation factor TFIID subunit 14	TAF14
Kmarxianus_FIM1_1665	110.39	62.571	62.548	74.64	87.754	78.214	0.030902	0.171176	0.233177	protein TAF14	TAF14
Kmarxianus_FIM1_1666	193.119	123.12	123.313	130.804	143.006	119.907	-0.158874	0.0345437	0.0574624	guanine nucleotide-binding protein subunit beta	STE4
Kmarxianus_FIM1_1667	91.524	76.887	79.184	122.175	170.436	141.495	0.810058	0.136459	0.191241	protein TBF1	TBF1
Kmarxianus_FIM1_1668	314.393	259.113	259.981	152.552	159.289	153.708	-0.840223	3.62e-06	1.37e-05	histone H1, partial	HHO1
Kmarxianus_FIM1_1669	88.381	93.423	93.915	73.688	90.65	73.706	-0.211968	0.0166747	0.0300421	dynamin-like GTPase MGM1	MGM1
Kmarxianus_FIM1_1670	333.075	265.192	274.416	567.695	757.745	710.437	1.22212	0.00234815	0.00520311	DNA-directed RNA polymerases I	RPB10
Kmarxianus_FIM1_1671	51.172	33.667	33.398	54.202	93.533	75.813	0.918886	0.0535046	0.0848025	NET1-associated nuclear protein 1	NAN1
Kmarxianus_FIM1_1672	252.269	224.217	227.291	148.876	164.855	134.314	-0.651471	6.48e-05	0.0001962	nicotinate phosphoribosyltransferase	NPT1
Kmarxianus_FIM1_1673	33.09	30.726	30.214	48.806	55.678	50.415	0.720117	0.250704	0.322759	importin beta-like protein KAP120	KAP120
Kmarxianus_FIM1_1674	135.278	142.704	140.479	170.546	167.354	192.036	0.340723	0.775305	0.823059	tyrosine-protein phosphatase 2	PTP2
Kmarxianus_FIM1_1675	1.312	1.148	1.013	2.99	2.936	2.792	1.32707	0.00714436	0.0141716	_
Kmarxianus_FIM1_1676	17.079	17.15	16.251	49.759	52.55	39.148	1.48652	7.81e-05	0.00023157	protein SPC29	SPC29
Kmarxianus_FIM1_1677	144.613	124.54	121.855	179.677	172.941	141.289	0.337039	0.774288	0.822316	ribonuclease T2-like	RNY1
Kmarxianus_FIM1_1678	27	30.358	29.697	17.913	14.556	12.953	-0.93849	5.59e-07	2.43e-06	ribonuclease T2-like	RNY1
Kmarxianus_FIM1_1679	11.051	11.107	10.173	25.667	27.548	23.799	1.25212	0.00189322	0.00430879	amino-acid acetyltransferase	ARG2
Kmarxianus_FIM1_1680	18.078	10.531	11.633	86.36	71.179	62.69	2.45214	1.4e-13	1.52e-12	DNA replication complex GINS protein PSF2	PSF2
Kmarxianus_FIM1_1681	33.041	18.25	17.635	75.466	75.298	57.906	1.59806	9.49e-06	3.33e-05	hypothetical protein FIM1_1681	_
Kmarxianus_FIM1_1682	11.357	14.586	14.338	9.809	7.298	7.293	-0.723148	2.09e-05	6.95e-05	hypothetical protein FIM1_1682	_
Kmarxianus_FIM1_1683	35.317	22.869	22.124	55.041	62.032	55.792	1.10597	0.00817825	0.0160331	aminopeptidase Y	APE3
Kmarxianus_FIM1_1684	19.276	18.14	18.777	22.337	27.025	22.74	0.359632	0.825387	0.863893	dnaJ-like chaperone JEM1	JEM1
Kmarxianus_FIM1_1685	621.803	669.305	666.405	332.959	529.136	440.933	-0.587153	0.000147	0.000415384	uncharacterized transporter YBR287W	YBR287W
Kmarxianus_FIM1_1686	148.586	118.851	122.551	127.047	156.381	130.952	0.087524	0.22056	0.288447	transgelin	SCP1
Kmarxianus_FIM1_1687	171.308	217.941	217.607	56.044	83.026	70.794	-1.53189	7.6e-13	7.46e-12	K(+)/H(+) antiporter 1	KHA1
Kmarxianus_FIM1_1688	24.909	16.882	16.554	15.752	21.432	19.73	-0.0358236	0.100169	0.145474	pantothenate transporter FEN2	FEN2
Kmarxianus_FIM1_1689	7.74	4.423	4.071	4.333	4.644	5.769	-0.138668	0.0539769	0.0853951	acetamidase	amdS
Kmarxianus_FIM1_1690	73.438	35.509	35.995	94.464	126.081	110.902	1.19329	0.00258322	0.00567088	rab proteins geranylgeranyltransferase component A	MRS6
Kmarxianus_FIM1_1691	1.562	0.896	0.871	2.464	2.059	1.608	0.88044	0.108987	0.156902	repressible acid phosphatase	PHO3
Kmarxianus_FIM1_1692	102.89	91.517	92.279	125.579	213.591	171.963	0.834221	0.11718	0.167515	Lac12-3p	STL1
Kmarxianus_FIM1_1693	10.914	5.817	5.806	19.339	15.721	16.457	1.19265	0.00299027	0.0064636	adenosylmethionine-8-amino-7-oxononanoate aminotransferase	BIO3
Kmarxianus_FIM1_1694	3.143	1.848	1.625	6.682	4.897	4.641	1.29336	0.00289675	0.00627448	dethiobiotin synthetase	BIO4
Kmarxianus_FIM1_1695	1.392	1.249	1.305	3.474	1.527	1.97	0.820499	0.167152	0.228353	7-keto 8-aminopelargonic acid transporter	BIO5
Kmarxianus_FIM1_1696	19.954	13.928	14.578	34.515	29.145	29.699	0.945952	0.0443395	0.071673	ribosyldihydronicotinamide dehydrogenase	Nqo2
Kmarxianus_FIM1_1697	19.954	13.928	14.578	34.515	29.145	29.699	0.945952	0.0443395	0.071673	ribosyldihydronicotinamide dehydrogenase	Nqo2
Kmarxianus_FIM1_1698	85.104	65.289	66.381	94.721	55.445	97.861	0.194303	0.446222	0.525234	YOR343W-B-like protein	TY2B-GR2
Kmarxianus_FIM1_1699	6.574	6.102	5.249	4.167	3.022	4.394	-0.629832	0.000350979	0.000923115	transposon Ty2-DR2 Gag-Pol polyprotein	TY2B-GR2
Kmarxianus_FIM1_1700	0.171	0.229	0.382	0	0.061	0	-3.61655	7.16e-05	0.000214241	transposon Ty2-F/Ty2-GR2 Gag-Pol polyprotein	TY2B-GR2
Kmarxianus_FIM1_1701	35.384	63.673	63.085	28.081	47.847	36.942	-0.522584	0.00033896	0.000894668	protein MST28	YCR007C
Kmarxianus_FIM1_1702	32.862	35.109	34.393	24.719	40.573	34.651	-0.03453	0.0971112	0.141745	KLLA0A12045p	YGL262W
Kmarxianus_FIM1_1703	4.548	4.477	4.7	4.897	5.719	4.512	0.140386	0.312904	0.389819	dihydropyrimidinase	PYD2
Kmarxianus_FIM1_1704	2.552	2.24	2.424	2.465	2.423	2.088	-0.0487787	0.108162	0.155779	putative monooxygenase yxeK	yxeK
Kmarxianus_FIM1_1705	8.07	5.746	5.743	18.216	21.264	19.585	1.59432	1.18e-05	4.07e-05	arylsulfotrans	_
Kmarxianus_FIM1_1706	0.172	0.519	0.384	0.3	0.366	0.447	0.0499798	0.470854	0.549752	hypothetical protein FIM1_1706	_
Kmarxianus_FIM1_1707	8.373	6.46	6.909	13.078	14.801	12.546	0.894671	0.0726653	0.110301	putative sulfatase PB10D8.02c	_
Kmarxianus_FIM1_1708	25.051	15.947	16.245	15.981	13.1	19.929	-0.22401	0.0204735	0.0361114	flocculation protein FLO9	FLO1
Kmarxianus_FIM1_1709	847.79	889.128	893.308	259.943	194.101	173.076	-2.06837	4.81e-19	9.18e-18	beta-galactosidase	LAC4
Kmarxianus_FIM1_1710	522.419	1621.5	1623.49	111.124	180.217	138.257	-3.13251	1.22e-34	8.33e-33	KmLac12p	LAC12
Kmarxianus_FIM1_1711	56.467	37.594	36.871	39.07	30.383	25.235	-0.467552	0.00113862	0.00270865	Chain A Of Beta-glucosidase From Kluyveromyces Marxianus In Complex With Glucose	_
Kmarxianus_FIM1_1712	2.543	2.492	2.296	10.659	8.163	8.901	1.91857	7.06e-08	3.51e-07	siderophore iron transporter mirA	mirA
Kmarxianus_FIM1_1713	6.91	4.251	4.479	9.008	10.096	7.538	0.768348	0.178127	0.241006	cytochrome b2	CYB2
Kmarxianus_FIM1_1714	39.261	38.359	38.553	35.089	40.664	31.647	-0.113278	0.0449131	0.0724651	conserved hypothetical transmembrane protein	_
Kmarxianus_FIM1_1715	34.333	19.804	20.285	39.728	35.35	31.909	0.523617	0.630841	0.69581	putative aminotransferase C1771.03c	bioA
Kmarxianus_FIM1_1716	101.147	63.846	65.44	45.413	33.359	29.29	-1.09247	3.86e-08	2e-07	putative reductase 1	YPR1
Kmarxianus_FIM1_1717	36.375	43.26	42.426	14.765	17.924	16.622	-1.30757	2.26e-10	1.59e-09	putative proline-specific permease put4	PUT4
Kmarxianus_FIM1_1718	7.084	5.739	5.439	5.638	3.898	3.996	-0.432387	0.00280993	0.00611442	putative uncharacterized oxidoreductase YGL157W	ARI1
Kmarxianus_FIM1_1719	19.123	18.373	19.035	30.263	33.789	27.771	0.699784	0.29238	0.36795	thiol-specific monooxygenase	fmo1
Kmarxianus_FIM1_1720	0.349	0.439	0.39	0.609	0.961	1.133	1.19615	0.0341534	0.0569041	hypothetical protein KLMA_10144	LAA1
Kmarxianus_FIM1_1723	0	0.549	0.732	1.144	1.048	1.135	1.37488	0.0899271	0.132861	transmembrane actin-binding protein involved in membrane cytoskeleton assembly and cell polarization	SLA2
Kmarxianus_FIM1_1724	623.692	168.195	167.876	5135.55	6478.16	5271.13	4.1369	1.89e-37	1.47e-35	flavohemoprotein	YHB1
Kmarxianus_FIM1_1725	263.686	147.373	146.924	1049.3	1324.63	1118.58	2.64597	4.1e-16	5.91e-15	mitochondrial phosphate carrier protein	MIR1
Kmarxianus_FIM1_1726	114.459	84.702	82.483	180.379	155.639	160.831	0.818928	0.117424	0.167771	uncharacterized RNA-binding protein YKL214C	YRA2
Kmarxianus_FIM1_1727	12.309	11.527	11.598	58.764	41.634	42.624	2.01294	3.83e-09	2.29e-08	protein DOA1	DOA1
Kmarxianus_FIM1_1728	38.855	29.006	29.686	88.43	88.035	78.158	1.38417	0.000256344	0.000692048	phosphoinositide phosphatase SAC1	SAC1
Kmarxianus_FIM1_1729	26.851	51.495	51.992	21.231	17.994	16.693	-1.22083	1.18e-09	7.54e-09	anthranilate synthase component 2	TRP3
Kmarxianus_FIM1_1730	83.548	81.467	80.039	208.227	228.747	177.469	1.32617	0.000671657	0.00167032	cell division control protein 11	CDC11
Kmarxianus_FIM1_1731	89.129	83.902	84.19	93.178	121.079	100.951	0.293293	0.635384	0.699783	putative glycosyltransferase HOC1	HOC1
Kmarxianus_FIM1_1732	123.692	96.044	93.852	139.267	101.123	119.478	0.198596	0.443313	0.522993	nuclear import protein MOG1	MOG1
Kmarxianus_FIM1_1733	253.732	265.431	266.181	124.397	73.817	105.559	-1.37032	5.93e-11	4.54e-10	ubiquitin-activating enzyme E1 1	UBA1
Kmarxianus_FIM1_1734	4.738	3.253	3.276	6.017	5.312	4.542	0.494178	0.736645	0.791054	alpha-factor-transporting ATPase	STE6
Kmarxianus_FIM1_1735	81.339	97.584	96.739	87.462	111.278	89.989	0.0668149	0.174366	0.236841	methylene-fatty-acyl-phospholipid synthase	OPI3
Kmarxianus_FIM1_1736	83.556	88.905	88.076	93.084	119.011	99.798	0.25956	0.538185	0.61431	UDP-N-acetylenolpyruvoylglucosamine reductase	_
Kmarxianus_FIM1_1737	100.437	95.319	94.82	65.23	72.404	72.953	-0.464494	0.000964891	0.00232404	meiotically up-regulated gene 157 protein	mug157
Kmarxianus_FIM1_1738	10.43	11.666	11.272	24.958	25.655	22.636	1.13427	0.00866796	0.0168977	ER membrane protein complex subunit 3	AIM27
Kmarxianus_FIM1_1739	208.18	256.184	255.254	167.238	240.05	190.994	-0.266404	0.0087187	0.0169711	GTPase NPA3	NPA3
Kmarxianus_FIM1_1740	40.539	34.234	34.606	54.977	64.11	45.938	0.593335	0.505788	0.583354	proteasome chaperone 2	ADD66
Kmarxianus_FIM1_1741	218.937	175.243	175.748	96.267	135.048	125.796	-0.674403	4.94e-05	0.000152466	deoxyhypusine hydroxylase	LIA1
Kmarxianus_FIM1_1742	20.617	11.753	11.648	24.798	20.063	20.245	0.564665	0.531271	0.60735	protein HAM1	HAM1
Kmarxianus_FIM1_1743	18.934	9.866	9.826	9.271	10.197	11.526	-0.317556	0.00826675	0.01617	exportin-T	LOS1
Kmarxianus_FIM1_1744	127.933	109.37	109.451	103.574	53.51	90.588	-0.485477	0.000888491	0.00215398	protein EAP1	EAP1
Kmarxianus_FIM1_1745	9.177	9.182	8.4	29.474	24.954	18.549	1.44732	0.000150799	0.000425424	replication factor C subunit 2	RFC2
Kmarxianus_FIM1_1746	56.079	55.468	53.109	58.787	86.32	63.576	0.341852	0.765312	0.816114	YAE1	YAE1
Kmarxianus_FIM1_1747	28.827	24.554	24.855	25.437	22.638	23.956	-0.11921	0.0463197	0.0744577	serine/threonine-protein kinase TOR2	TOR2
Kmarxianus_FIM1_1748	41.01	17.776	17.364	9.81	5.907	8.16	-1.6731	1.58e-13	1.68e-12	phosphomethylpyrimidine kinase THI20	THI20
Kmarxianus_FIM1_1749	99.524	105.212	103.833	206.313	127.054	165.825	0.693996	0.286437	0.360906	actin-related protein 3	ARP3
Kmarxianus_FIM1_1750	55.919	43.344	44.494	64.597	32.72	51.697	0.0518146	0.192556	0.257582	T-complex protein 1 subunit epsilon	CCT5
Kmarxianus_FIM1_1751	80.841	62.137	63.753	111.98	84.125	114.174	0.585804	0.490149	0.568568	hypothetical protein KMAR_30044	RPC11
Kmarxianus_FIM1_1752	86.91	108.16	109.374	79.783	57.462	80.796	-0.481572	0.000733463	0.00180505	uncharacterized protein YJR061W	YJR061W
Kmarxianus_FIM1_1753	9.358	12.069	12.161	65.475	64.277	52.717	2.44153	3.01e-13	3.08e-12	protein N-terminal amidase	NTA1
Kmarxianus_FIM1_1754	23.696	35.674	35.163	18.723	12.633	18.221	-0.931106	5.18e-07	2.27e-06	uncharacterized protein YJR061W	MNN4
Kmarxianus_FIM1_1755	60.786	69.919	70.167	48.704	27.464	41.307	-0.773907	1.01e-05	3.54e-05	centromere and promoter factor 1	CBF1
Kmarxianus_FIM1_1756	13.604	6.264	6.789	16.154	9.719	11.904	0.502946	0.65116	0.714135	chromosome transmission fidelity protein 18	CTF18
Kmarxianus_FIM1_1757	111.55	98.757	100.116	116.376	74.565	96.944	-0.108742	0.0524337	0.0832573	bZIP_1 super family	YAP3
Kmarxianus_FIM1_1758	12.135	12.088	12.465	14.757	9.826	10.531	-0.0632566	0.077101	0.116154	ubiquitin-binding protein CUE2	CUE2
Kmarxianus_FIM1_1759	22.581	26.7	26.499	14.914	8.871	9.407	-1.19091	3.83e-09	2.29e-08	protein MIF2	MIF2
Kmarxianus_FIM1_1760	57.182	56.586	56.634	52.396	40.989	47.027	-0.279271	0.00919787	0.0177709	serine/threonine-protein kinase STE20	STE20
Kmarxianus_FIM1_1761	97.522	93.946	93.403	90.861	54.626	74.461	-0.373142	0.00330007	0.00705416	ubiquitin fusion degradation protein 4	UFD4
Kmarxianus_FIM1_1762	59.854	21.919	21.482	142.305	182.739	188.358	2.31384	1.66e-12	1.56e-11	mRNA turnover protein 4	MRT4
Kmarxianus_FIM1_1763	1.939	0.82	1.138	3.559	2.028	2.295	1.01564	0.0768107	0.115876	suppressor of HU sensitivity involved in recombination	SHU1
Kmarxianus_FIM1_1764	27.286	13.78	14.083	150.837	172.192	133.514	3.04928	4.03e-21	9.71e-20	37S ribosomal protein MRP4	MRP4
Kmarxianus_FIM1_1765	34.984	30.96	29.802	42.399	50.142	48.589	0.559726	0.580961	0.651002	sphingosine N-acyltransferase LAG1	LAG1
Kmarxianus_FIM1_1766	324.422	326.703	325.869	203.797	116.694	176.622	-0.974772	2.76e-07	1.26e-06	class E vacuolar protein-sorting machinery protein HSE1	HSE1
Kmarxianus_FIM1_1767	24.921	15.407	14.814	71.067	74.943	61.646	1.91291	2.73e-08	1.45e-07	F-actin-capping protein subunit alpha	CAP1
Kmarxianus_FIM1_1768	117.382	76.669	76.049	138.433	156.033	135.243	0.66986	0.316724	0.39373	KLLA0B13431p	SFT1
Kmarxianus_FIM1_1769	1.789	4.117	4.989	0.975	1.825	0.967	-1.53143	1.28e-08	7.17e-08	hypothetical protein FIM1_1769	_
Kmarxianus_FIM1_1770	186.383	154.237	155.892	645.644	840.263	783.029	2.19211	6.17e-11	4.69e-10	protein RPL14B	RPL14B
Kmarxianus_FIM1_1771	134.809	133.569	130.731	85.943	85.125	93.434	-0.593499	0.000161534	0.000453497	inositol phosphorylceramide synthase	AUR1
Kmarxianus_FIM1_1772	90.753	97.913	96.702	322.055	418.446	322.834	1.89769	5.17e-08	2.63e-07	37S ribosomal protein MRP17	MRP17
Kmarxianus_FIM1_1773	285.998	270.766	274.982	293.871	382.492	305.801	0.23982	0.495854	0.574303	DOA4-independent degradation protein 4	DID4
Kmarxianus_FIM1_1774	67.122	71.35	70.711	66.001	80.609	63.65	0.0074087	0.118581	0.1691	adenylyl-sulfate kinase	MET14
Kmarxianus_FIM1_1775	82.066	76.027	76.782	168.08	163.101	141.953	1.01035	0.0249429	0.0429183	vacuolar protein sorting-associated protein 1	VPS1
Kmarxianus_FIM1_1776	57.689	48.038	49.507	69.12	74.274	69.616	0.456469	0.865651	0.896659	poly(A) polymerase	PAP1
Kmarxianus_FIM1_1777	58.662	86.67	86.597	49.653	61.567	54.767	-0.482606	0.00059827	0.00150435	high-affinity methionine permease	MUP1
Kmarxianus_FIM1_1778	68.091	58.277	59.216	24.303	15.025	17.928	-1.69652	2.38e-14	2.79e-13	chromatin structure-remodeling complex subunit RSC2	RSC2
Kmarxianus_FIM1_1779	75.278	52.999	52.055	194.463	215.964	167.558	1.68036	2.12e-06	8.42e-06	adenylosuccinate lyase	ADE13
Kmarxianus_FIM1_1780	141.008	113.568	110.184	97.279	139.971	112.554	-0.0604002	0.0743317	0.112601	protein LST7	LST7
Kmarxianus_FIM1_1781	88.215	69.576	70.308	47.292	54.76	49.801	-0.586975	0.000193031	0.000533295	_	VPS38
Kmarxianus_FIM1_1782	72.307	69.873	68.636	40.333	48.446	40.647	-0.703844	2.81e-05	9.02e-05	phosphatase DCR2	DCR2
Kmarxianus_FIM1_1783	743.471	605.162	609.153	810.358	1115.8	973.753	0.566784	0.561069	0.634621	centromere DNA-binding protein complex CBF3 subunit	_
Kmarxianus_FIM1_1784	134.487	132.032	132.84	131.359	158.316	134.345	0.0864455	0.207638	0.274233	ste11p: Ser/Thr protein kinase	STE11
Kmarxianus_FIM1_1785	2.535	3.75	3.897	4.927	4.729	3.674	0.388555	0.871374	0.900079	vacuolar membrane protein PEP5	PEP5
Kmarxianus_FIM1_1786	0.483	0.459	0.453	0.62	0.361	0.571	0.15355	0.436671	0.516097	nuclear fusion protein FUS2	FUS2
Kmarxianus_FIM1_1787	109.918	43.322	42.758	169.582	271.52	222.845	1.76021	3.37e-07	1.52e-06	regulator of ribosome biosynthesis	RRS1
Kmarxianus_FIM1_1788	32.402	19.948	20.904	25.03	29.803	23.298	0.0929839	0.249317	0.32153	_	YOR296W
Kmarxianus_FIM1_1789	15.133	13.934	14.375	15.984	13.661	14.241	0.0146692	0.134534	0.188848	YOR296W	YOR296W
Kmarxianus_FIM1_1790	497.469	463.865	464.127	154.824	134.467	112.855	-1.82563	5.3e-16	7.48e-15	meiotically up-regulated gene 14 protein	mug14
Kmarxianus_FIM1_1791	13.729	10.472	10.458	18.763	11.101	15.225	0.379517	0.940182	0.95579	ribonuclease H	RNH1
Kmarxianus_FIM1_1792	502.53	339.252	338.798	262.886	151.767	202.799	-0.935094	7.55e-07	3.24e-06	long-chain-fatty-acid--CoA ligase 1	FAA1
Kmarxianus_FIM1_1793	234.462	275.821	275.087	165.011	153.446	146.032	-0.757724	1.05e-05	3.65e-05	YGR110W	CLD1
Kmarxianus_FIM1_1794	109.063	99.966	98.549	72.191	38.681	59.172	-0.855033	2.76e-06	1.07e-05	MYND-type zinc finger protein MUB1	MUB1
Kmarxianus_FIM1_1795	73.123	68.636	68.915	82.751	108.627	79.458	0.362403	0.827345	0.86542	vacuolar ATPase assembly integral membrane protein VPH2	VPH2
Kmarxianus_FIM1_1796	4.412	3.045	3.297	2.696	2.744	2.754	-0.392108	0.00570441	0.0115666	putative dehydrodolichyl diphosphate synthetase	SRT1
Kmarxianus_FIM1_1797	2.524	2.828	3.243	6.025	3.504	3.132	0.55866	0.64632	0.710174	mitochondrial oxaloacetate transport protein	OAC1
Kmarxianus_FIM1_1798	77.093	75.648	76.263	65.672	36.023	49.84	-0.595712	0.000170722	0.000476976	WD repeat-containing protein YMR102C	YMR102C
Kmarxianus_FIM1_1799	204.405	173.779	175.597	128.381	116.828	113.978	-0.624576	0.000112046	0.000323462	signal recognition particle subunit SRP21	SRP21
Kmarxianus_FIM1_1800	138.787	169.225	170.565	72.485	62.079	75.866	-1.1854	3.09e-09	1.88e-08	protein SSH4	SSH4
Kmarxianus_FIM1_1801	40.812	26.191	26.449	22.417	23.293	25.414	-0.393875	0.00304074	0.00656724	RNA polymerase I-specific transcription initiation factor RRN3	RRN3
Kmarxianus_FIM1_1802	221.983	199.437	199.133	148.355	86.826	124.718	-0.785957	8.81e-06	3.11e-05	serine/threonine-protein kinase YPK1	YPK1
Kmarxianus_FIM1_1803	109.456	94.274	93.141	177.745	91.897	129.88	0.428435	0.921069	0.941844	phosphoglucomutase-2	PGM2
Kmarxianus_FIM1_1804	10.484	12.158	12.553	50.704	30.602	43.743	1.82896	1.78e-07	8.35e-07	ATP-dependent DNA helicase II subunit 2	YKU80
Kmarxianus_FIM1_1805	8017.89	7768.06	7762.5	1300.7	1551.2	1357.03	-2.48411	1.38e-24	4.2e-23	uncharacterized protein YMR107W	SPG4
Kmarxianus_FIM1_1806	262.986	285.058	289.839	88.602	51.073	69.944	-1.99896	4.7e-18	8.33e-17	YKL128C	PMU1
Kmarxianus_FIM1_1807	105.089	111.664	110.573	17.234	9.384	11.501	-3.10205	2.33e-33	1.41e-31	putative urea active transporter 1	DUR3
Kmarxianus_FIM1_1808	19.234	21.562	20.894	15.062	6.559	7.668	-1.0746	4.54e-08	2.33e-07	acetolactate synthase	ILV2
Kmarxianus_FIM1_1809	86.754	84.848	85.173	54.575	36.057	47.738	-0.891959	1.27e-06	5.22e-06	myosin-1	MYO1
Kmarxianus_FIM1_1810	51.424	43.118	43.514	106.589	78.671	78.189	0.932255	0.0483267	0.0773256	putative fatty aldehyde dehydrogenase HFD1	HFD1
Kmarxianus_FIM1_1811	6.18	6.958	6.579	23.504	18.938	15.305	1.55016	4.57e-05	0.000142093	uncharacterized protein YKL130C	SHE2
Kmarxianus_FIM1_1812	69.088	74.099	72.456	75.741	53.692	59.206	-0.193014	0.022173	0.0386764	YMR111C	YMR111C
Kmarxianus_FIM1_1813	119.77	106.775	112.178	148.873	205.792	175.001	0.644972	0.392748	0.473097	mediator of RNA polymerase II transcription subunit 11	MED11
Kmarxianus_FIM1_1814	12.052	10.005	9.724	10.925	8.411	8.061	-0.214125	0.0218405	0.0382117	folylpolyglutamate synthase	FOL3
Kmarxianus_FIM1_1815	411.754	319.178	319.243	250.142	271.533	238.287	-0.466629	0.00100449	0.00241496	YMR114C	YMR114C
Kmarxianus_FIM1_1816	114.238	91.385	93.508	171.642	165.441	150.089	0.703648	0.266366	0.33923	mitochondrial inner membrane i-AAA protease supercomplex subunit MGR3	MGR3
Kmarxianus_FIM1_1817	32.489	42.269	40.988	65.861	64.843	56.857	0.696383	0.309603	0.386351	mitochondrial intermediate peptidase	2023-10-01
Kmarxianus_FIM1_1818	90.532	44.01	44.897	477.218	663.862	571.432	3.25453	5.27e-24	1.56e-22	hypothetical protein KLMA_30116	ASC1
Kmarxianus_FIM1_1819	33.377	23.324	23.813	92.246	76.921	70.73	1.57507	1.24e-05	4.27e-05	AP-1 complex subunit beta-1	APL2
Kmarxianus_FIM1_1820	16.12	7.907	8.367	101.83	132.07	113.742	3.42368	3.61e-25	1.14e-23	COX assembly mitochondrial protein	CMC1
Kmarxianus_FIM1_1821	70.495	56.235	56.937	242.718	305.065	230.796	2.08373	8.74e-10	5.69e-09	54S ribosomal protein L31	MRPL31
Kmarxianus_FIM1_1822	22.628	22.135	20.669	34.175	34.61	23.113	0.490018	0.796497	0.840927	putative kinetochore protein SPC24	SPC24
Kmarxianus_FIM1_1823	53.749	37.249	39.464	66.859	79.165	66.342	0.70291	0.276283	0.350061	DASH complex subunit HSK3	_
Kmarxianus_FIM1_1824	86.74	86.793	88.009	99.549	67.062	90.303	-0.0257568	0.0999632	0.145216	CTD kinase subunit alpha	CTK1
Kmarxianus_FIM1_1825	373.505	246.946	244.768	1701.25	1988.92	1727.97	2.64666	4.75e-16	6.74e-15	succinate dehydrogenase	SHH3
Kmarxianus_FIM1_1826	79.651	74.175	73.904	91.32	43.665	67.348	-0.17059	0.0303129	0.0510941	vacuolar transporter chaperone 2	VTC2
Kmarxianus_FIM1_1827	432.701	389.824	386.164	556.435	561.776	515.548	0.434751	0.936741	0.95341	ras-related protein SEC4	SEC4
Kmarxianus_FIM1_1828	20.16	19.179	18.862	26.222	27.097	24.834	0.425238	0.972063	0.98054	proteasome activator BLM10	BLM10
Kmarxianus_FIM1_1829	108.426	93.547	91.96	51.404	44.277	40.209	-1.11303	1.78e-08	9.73e-08	hypothetical protein FIM1_1829	_
Kmarxianus_FIM1_1830	36.097	36.994	36.823	30.306	27.107	25.294	-0.410281	0.00191433	0.00434923	cleavage factor two protein 2	CFT2
Kmarxianus_FIM1_1831	20.606	21.348	21.719	13.594	17.653	14.996	-0.461421	0.00105363	0.00252144	uncharacterized protein YDR065W	RRG1
Kmarxianus_FIM1_1832	48.093	47.737	50.67	44.964	49.424	38.572	-0.139905	0.0360166	0.0596268	RNA polymerase II-associated protein 2 homolog	RTR1
Kmarxianus_FIM1_1833	40.36	37.97	38.802	38.341	46.574	36.531	0.0521784	0.166769	0.22819	protein TAPT1 -like protein	EMP65
Kmarxianus_FIM1_1834	512.347	163.434	165.517	322.554	237.392	251.551	-0.052031	0.113778	0.16319	putative succinate-semialdehyde dehydrogenase C1002.12c [NADP+]	UGA2
Kmarxianus_FIM1_1835	147.375	102.579	106.447	84.843	96.665	85.03	-0.419156	0.00196241	0.00443716	protein mlo2	mlo2
Kmarxianus_FIM1_1836	86.02	52.194	52.85	30.467	35.735	33.86	-0.933141	7.47e-07	3.21e-06	DNA replication licensing factor MCM2	MCM2
Kmarxianus_FIM1_1837	41.081	16.698	16.309	50.849	46.679	60.392	1.09185	0.00709962	0.0140936	tRNA (cytosine-5-)-methyltransferase NCL1	NCL1
Kmarxianus_FIM1_1838	4.18	1.492	1.865	2.915	1.384	1.687	-0.332249	0.0374607	0.0616255	factor RRN10	RRN10
Kmarxianus_FIM1_1839	43.54	31.028	32.211	139.251	152.628	122.686	1.95694	1.19e-08	6.66e-08	endosomal protein P24B	EMP24
Kmarxianus_FIM1_1840	407.621	368.267	371.796	334.886	244.397	321.101	-0.350112	0.0043724	0.00910333	serine/threonine-protein phosphatase PP1-2	GLC7
Kmarxianus_FIM1_1841	25.35	18.499	16.772	60.111	44.698	48.343	1.33703	0.000517725	0.00131838	protein YIP4	YIP4
Kmarxianus_FIM1_1842	37.067	26.872	26.397	29.537	15.61	24.217	-0.381099	0.00358553	0.00761743	negative regulator of sporulation MDS3	MDS3
Kmarxianus_FIM1_1843	16.708	14.585	14.145	30.203	31.543	30.061	1.01466	0.0230988	0.040063	translational activator GCN1	GCN1
Kmarxianus_FIM1_1844	6.612	4.579	4.323	9.539	19.741	12.226	1.41957	0.000832165	0.00202403	hypothetical protein FIM1_1844	_
Kmarxianus_FIM1_1845	5.346	3.535	3.313	6.328	5.808	5.594	0.53991	0.627083	0.69284	SAGA-associated factor 29	SGF29
Kmarxianus_FIM1_1846	35.113	27.22	26.898	177.322	183.948	154.342	2.53063	1.46e-14	1.75e-13	60S ribosomal protein L2	MRPL2
Kmarxianus_FIM1_1847	90.51	107.724	105.382	111.562	91.047	88.334	-0.0615107	0.0688837	0.105546	acetolactate synthase small subunit	ILV6
Kmarxianus_FIM1_1848	309.683	381.357	382.073	847.955	475.256	619.768	0.856467	0.0966546	0.141158	isocitrate dehydrogenase [NADP] cytoplasmic	IDP2
Kmarxianus_FIM1_1849	32.316	19.45	18.715	55.115	39.804	46.224	1.00182	0.0232295	0.0402605	uncharacterized phosphatase YNL010W	YNL010W
Kmarxianus_FIM1_1850	14.007	12.366	12.345	18.296	8.64	12.213	0.0159698	0.148744	0.206182	protein YNL011C	YNL011C
Kmarxianus_FIM1_1851	275.595	263.742	260.477	256.399	336.294	254.955	0.0838004	0.203045	0.269055	protein SSP120	SSP120
Kmarxianus_FIM1_1852	2.322	3.374	3.506	2.369	2.733	2.008	-0.37196	0.00423331	0.00884205	putative meiotic phospholipase SPO1	SPO1
Kmarxianus_FIM1_1853	549.537	423.486	422.659	715.153	451.795	807.088	0.500177	0.692557	0.752716	elongation factor 3	YEF3
Kmarxianus_FIM1_1854	75.264	66.953	68.608	88.337	69.412	82.343	0.187539	0.403445	0.483299	glutamate--cysteine ligase	GSH1
Kmarxianus_FIM1_1855	29.334	32.758	33.348	49.931	28.953	35.529	0.261578	0.563517	0.636248	phosphatidylinositol 4-kinase LSB6	LSB6
Kmarxianus_FIM1_1856	4.744	4.534	4.854	19.735	9.024	14.169	1.60275	1.11e-05	3.86e-05	chitin biosynthesis protein CHS6	CHS6
Kmarxianus_FIM1_1857	127.038	104.011	105.105	87.761	90.774	89.161	-0.328523	0.00545806	0.011154	SIT4-associating protein SAP190	SAP190
Kmarxianus_FIM1_1858	17.154	18.061	18.414	91.674	101.219	103.502	2.46637	1.37e-13	1.48e-12	protein PHS1	PHS1
Kmarxianus_FIM1_1859	78.734	58.622	56.342	243.898	304.53	224.126	1.99581	5.18e-09	3.02e-08	54S ribosomal protein L49	MRPL49
Kmarxianus_FIM1_1860	41.848	37.794	37.183	40.73	25.234	37.345	-0.177378	0.0283935	0.0482337	serine/threonine-protein kinase BCK1/SLK1/SSP31	BCK1
Kmarxianus_FIM1_1861	18.462	28.961	28.362	10.664	12.304	10.819	-1.16537	4.46e-09	2.63e-08	outward-rectifier potassium channel TOK1	TOK1
Kmarxianus_FIM1_1862	15.476	15.338	15.672	12.59	12.808	9.603	-0.40937	0.00192773	0.00437394	ATP-dependent DNA helicase SRS2	SRS2
Kmarxianus_FIM1_1863	2.314	2.699	2.722	7.911	8.969	5.254	1.51643	6.8e-05	0.000204713	ATP-dependent DNA helicase SRS2	SRS2
Kmarxianus_FIM1_1864	12.008	13.902	14.1	27.979	51.047	39.759	1.56985	2.37e-05	7.8e-05	GPI-anchored wall transfer protein 1	GWT1
Kmarxianus_FIM1_1865	18.744	46.387	47.474	31.133	27.5	29.712	-0.35004	0.00296672	0.00642069	DNA replication regulator DPB11	DPB11
Kmarxianus_FIM1_1866	332.165	509.948	510.188	278.094	204.501	229.055	-0.926174	4.72e-07	2.08e-06	protein SIP4	SIP4
Kmarxianus_FIM1_1867	4.861	3.254	3.253	25.919	29.627	22.257	2.77452	1.26e-16	1.93e-15	hypothetical protein KLMA_30167	_
Kmarxianus_FIM1_1868	16.784	18.13	17.629	38.592	38.657	32.505	1.06266	0.016792	0.0302326	ornithine carbamoyltransferase	ARG3
Kmarxianus_FIM1_1869	10.223	9.068	8.828	23.423	29.649	23.354	1.44242	0.000134566	0.000383581	tRNA ligase	TRL1
Kmarxianus_FIM1_1870	13.394	13.289	13.391	21.571	28.094	24	0.878264	0.0863639	0.128546	exocyst complex protein EXO70	EXO70
Kmarxianus_FIM1_1871	186.733	159.504	161.031	114.377	119.17	113.393	-0.548058	0.000317244	0.000843338	UPF0675 protein YJL084C	ALY2
Kmarxianus_FIM1_1872	86.012	85.151	85.469	74.56	90.84	80.181	-0.0635014	0.0683353	0.104953	DNA repair protein RAD4	RAD4
Kmarxianus_FIM1_1873	38.22	43.983	44.758	45.622	54.326	39.61	0.136476	0.274363	0.347883	protein SPT2	SPT2
Kmarxianus_FIM1_1874	13.359	8.971	9.061	8.584	5.529	5.175	-0.702561	4.77e-05	0.000147599	YDR089W	YDR089W
Kmarxianus_FIM1_1875	5.298	4.59	4.751	3.26	2.802	2.875	-0.711766	0.000249797	0.000675425	hypothetical protein FIM1_1875	_
Kmarxianus_FIM1_1876	34.455	19.83	19.267	37.233	24.986	31.505	0.349641	0.88454	0.910968	pre-mRNA-splicing factor SLU7	SLU7
Kmarxianus_FIM1_1877	21.218	18.573	17.54	50.244	62.164	57.407	1.56653	1.86e-05	6.21e-05	pseudouridylate synthase 6	PUS6
Kmarxianus_FIM1_1878	72.388	58.042	57.679	85.027	45.437	64.883	0.0544694	0.192496	0.257568	myosin tail region-interacting protein MTI1	BBC1
Kmarxianus_FIM1_1879	3.924	3.57	3.366	8.769	8.711	6.961	1.17006	0.00691998	0.0137602	uncharacterized protein YGR168C	YGR168C
Kmarxianus_FIM1_1880	30.542	25.886	22.737	118.878	115.791	82.571	2.0026	5.12e-09	3e-08	clathrin light chain	CLC1
Kmarxianus_FIM1_1881	6.507	8.466	8.307	7.348	6.709	4.106	-0.358036	0.00415159	0.0086853	beta-glucan synthesis-associated protein KRE11	TRS65
Kmarxianus_FIM1_1882	133.322	173.559	171.963	153.99	110.992	138.733	-0.246217	0.0119814	0.0224409	NAD-dependent histone deacetylase SIR2	SIR2
Kmarxianus_FIM1_1883	26.696	27.99	27.757	22.717	15.285	18.315	-0.549802	0.000400408	0.00103895	retrograde regulation protein 1	RTG1
Kmarxianus_FIM1_1884	104.732	109.67	109.206	100.819	103.886	82.866	-0.170327	0.0257882	0.044212	26S protease regulatory subunit 4 homolog	RPT2
Kmarxianus_FIM1_1885	113.593	106.479	106.92	146.943	179.919	140.778	0.516139	0.714595	0.771514	protein phosphatase 2C homolog 1	PTC1
Kmarxianus_FIM1_1886	48.233	49.815	50.731	87.675	102.824	82.782	0.877201	0.0872428	0.129521	mediator of RNA polymerase II transcription subunit 2	MED2
Kmarxianus_FIM1_1887	275.901	220.484	218.866	911.748	1050.22	908.346	2.00468	3.91e-09	2.33e-08	ATP synthase subunit delta	ATP16
Kmarxianus_FIM1_1888	3.85	2.714	2.57	27.656	23.201	16.596	2.88415	2.68e-18	4.84e-17	sister chromatid cohesion protein 1	MCD1
Kmarxianus_FIM1_1889	35.446	25.609	26.48	21.398	24.868	19.463	-0.413314	0.00208799	0.00467843	uncharacterized protein YDR333C	RQC1
Kmarxianus_FIM1_1890	32.217	12.215	11.687	44.946	29.681	50.56	1.15748	0.00319225	0.00685465	pre-rRNA-processing protein IPI1	IPI1
Kmarxianus_FIM1_1891	575.44	375.161	374.482	363.815	330.674	410.872	-0.261564	0.0131954	0.0244508	protein NAM8	NAM8
Kmarxianus_FIM1_1892	30.788	21.476	20.517	13.165	15.849	10.941	-0.865137	3.26e-06	1.25e-05	protein PET130	PET130
Kmarxianus_FIM1_1893	293.055	266.32	263.381	204.816	360.776	277.983	0.0360516	0.147533	0.204775	_	_
Kmarxianus_FIM1_1894	335.242	406.034	404.907	115.248	135.832	108.659	-1.67181	2.2e-14	2.58e-13	phosphatidylserine decarboxylase proenzyme 2	PSD2
Kmarxianus_FIM1_1895	6.943	5.78	6.3	21.699	24.485	19.727	1.79261	4.5e-07	1.99e-06	_	POL31
Kmarxianus_FIM1_1896	16.376	17.002	17.083	59.837	73.554	59.689	1.93589	2.35e-08	1.27e-07	methionyl-tRNA synthetase	MSM1
Kmarxianus_FIM1_1897	48.304	39.516	39.639	58.893	81.155	63.69	0.676669	0.323975	0.401211	uncharacterized GTP-binding protein YGR173W	RBG2
Kmarxianus_FIM1_1898	26.047	18.42	18.869	78.793	100.083	78.515	2.02281	3.16e-09	1.91e-08	protein transport protein YIP1	YIP1
Kmarxianus_FIM1_1899	206.87	68.116	67.088	524.199	770.307	661.212	2.51531	7.75e-15	9.66e-14	ribonucleoside-diphosphate reductase small chain 1	RNR2
Kmarxianus_FIM1_1900	16.368	11.417	12.493	21.519	28.034	18.11	0.748332	0.209751	0.276464	central kinetochore subunit OKP1	OKP1
Kmarxianus_FIM1_1901	51.094	42.78	43.672	95.46	81.078	86.429	0.934953	0.0470622	0.0754881	PAB1-binding protein 1	PBP1
Kmarxianus_FIM1_1902	7.5	6.91	6.478	15.505	28.899	22.101	1.67065	4.15e-06	1.56e-05	RNA polymerase I-specific transcription initiation factor RRN7	RRN7
Kmarxianus_FIM1_1903	20.244	13.849	14.572	16.014	16.492	16.008	-0.00448314	0.12803	0.18084	alcohol O-acetyltransferase 1	ATF1
Kmarxianus_FIM1_1904	18.012	8.962	8.52	48.076	52.648	49.461	2.081	5.73e-10	3.81e-09	squalene monooxygenase	ERG1
Kmarxianus_FIM1_1905	131.491	133.824	139.771	282.829	324.547	250.902	1.08321	0.0130391	0.0242041	assembly factor CBP4	CBP4
Kmarxianus_FIM1_1906	38.916	43.095	42.97	53.388	56.76	53.481	0.388711	0.903549	0.927242	AP-3 complex subunit sigma	APS3
Kmarxianus_FIM1_1907	87.437	72.939	75.83	288.344	348.62	291.472	1.97474	9.18e-09	5.21e-08	mitochondrial import inner membrane translocase subunit TIM13	TIM13
Kmarxianus_FIM1_1908	827.968	746.748	736.402	3555.61	4621.79	3742.3	2.36668	1.05e-12	1.01e-11	c reductase complex	QCR9
Kmarxianus_FIM1_1909	227.203	154.684	154.397	95.353	98.159	91.506	-0.911937	9.78e-07	4.11e-06	E3 ubiquitin-protein ligase UBR1	UBR1
Kmarxianus_FIM1_1910	23.87	22.457	22.759	26.996	24.075	23.153	0.103488	0.240763	0.311735	E3 ubiquitin-protein ligase UBR2	UBR2
Kmarxianus_FIM1_1911	104.897	101.556	102.04	125.956	152.112	120.556	0.369788	0.849117	0.883578	tyrosyl-tRNA synthetase	TYS1
Kmarxianus_FIM1_1912	274.902	218.326	216.492	175.875	189.204	186.546	-0.36356	0.00367735	0.00779024	transcription initiation factor IIF subunit alpha	TFG1
Kmarxianus_FIM1_1913	25.992	21.522	21.056	25.358	42.815	33.286	0.565227	0.576122	0.646832	protein HGH1	HGH1
Kmarxianus_FIM1_1914	17.059	10.977	10.53	47.351	54.422	38.103	1.85867	1.95e-07	9.1e-07	uncharacterized protein YLL014W	EMC6
Kmarxianus_FIM1_1915	67.578	105.865	106.56	81.206	45.65	63.184	-0.559132	0.000228485	0.000623957	mRNA-binding protein PUF3	PUF3
Kmarxianus_FIM1_1916	98.682	128.461	128.565	116.572	114.571	119.795	-0.0194771	0.0931138	0.136562	ADIPOR-like receptor IZH3	IZH3
Kmarxianus_FIM1_1917	66.402	54.738	53.928	83.422	115.451	88.165	0.713317	0.261747	0.334659	ribosome maturation protein SDO1	SDO1
Kmarxianus_FIM1_1918	33.595	34.026	33.119	17.947	15.459	12.56	-1.13195	2.31e-08	1.25e-07	proteasome chaperone 3	IRC25
Kmarxianus_FIM1_1919	26.237	29.252	28.647	11.108	10.983	10.404	-1.37242	6.51e-11	4.94e-10	sterol esterase 2	YEH2
Kmarxianus_FIM1_1920	58.913	32.555	32.526	43.346	69.544	57.623	0.459602	0.818337	0.858413	protein SOF1	DCAF13
Kmarxianus_FIM1_1921	46.408	25.753	26.565	38.024	60.148	52.737	0.612162	0.421142	0.500353	phosphatase PSR1	PSR1
Kmarxianus_FIM1_1922	80.326	71.136	73.453	70.572	79.593	68.224	-0.0424791	0.0843234	0.125905	nucleoporin POM34	POM34
Kmarxianus_FIM1_1923	35.936	23.61	24.405	77.634	89.482	66.792	1.47829	6.48e-05	0.0001962	multicopy enhancer of UAS2	MEU1
Kmarxianus_FIM1_1924	137.138	113.762	114.902	1002.45	1067.52	905.88	3.02415	1.58e-20	3.57e-19	Cox17	COX17
Kmarxianus_FIM1_1925	6.946	6.365	6.019	11.791	10.124	10.69	0.75416	0.196629	0.262088	adenylate cyclase	CYR1
Kmarxianus_FIM1_1926	9.487	15.255	16.417	31.532	37.63	27.761	1.23557	0.00337018	0.00718631	protein SYS1	SYS1
Kmarxianus_FIM1_1927	42.343	32.584	31.511	51.102	81.15	64.012	0.882764	0.0763289	0.115257	ATP-dependent RNA helicase DRS1	DRS1
Kmarxianus_FIM1_1928	17.982	16.864	17.416	49.338	56.785	43.067	1.51326	4.59e-05	0.000142643	uncharacterized protein YLL007C	LMO1
Kmarxianus_FIM1_1929	5.852	3.596	3.666	13.625	16.442	13.451	1.73027	1.52e-06	6.13e-06	maintenance of mitochondrial morphology protein 1	MMM1
Kmarxianus_FIM1_1930	1.359	1.264	1.263	2.205	3.631	2.743	1.14191	0.00955916	0.0183667	sporulation-specific protein 75	SPO75
Kmarxianus_FIM1_1931	25.322	21.379	21.629	84.265	109.212	90.534	2.05531	1.5e-09	9.52e-09	dolichyl-phosphate-mannose--protein mannosyltransferase 2	PMT2
Kmarxianus_FIM1_1932	52.832	55.131	54.19	38.363	45.839	42.727	-0.353327	0.00375128	0.00792106	nucleoside transporter FUN26	FUN26
Kmarxianus_FIM1_1933	36.402	27.52	27.515	60.498	67.177	64.824	1.07398	0.0121043	0.022663	glucose-repressible alcohol dehydrogenase transcriptional effector	CCR4
Kmarxianus_FIM1_1934	20.435	59.429	59.692	8.063	4.287	5.878	-2.93641	1.98e-30	8.88e-29	protein ATS1	ATS1
Kmarxianus_FIM1_1935	165.573	347.26	348.574	104.363	105.566	96.377	-1.49171	1.57e-12	1.48e-11	protein MTH1	MTH1
Kmarxianus_FIM1_1936	64.127	57.727	55.9	73.451	84.646	70.645	0.363834	0.845459	0.881499	ATP-dependent RNA helicase DBP5	DBP5
Kmarxianus_FIM1_1937	642.161	492.195	498.042	584.076	707.028	559.637	0.18111	0.384369	0.464725	_	PMP3
Kmarxianus_FIM1_1938	211.886	171.029	167.117	660.638	756.589	744.013	1.97427	7.94e-09	4.53e-08	mitochondrial import receptor subunit TOM6	TOM6
Kmarxianus_FIM1_1939	83.677	95.552	94.855	140.702	160.517	133.698	0.666116	0.366993	0.447039	protein IRC23	IRC23
Kmarxianus_FIM1_1940	122.857	129.727	129.221	127.147	86.41	110.25	-0.2377	0.0142989	0.0261602	growth regulation protein	WHI2
Kmarxianus_FIM1_1941	54.32	46.082	45.028	64.467	28.435	44.124	-0.0858734	0.0678115	0.104395	ubiquitin-binding protein CUE5	CUE5
Kmarxianus_FIM1_1942	979.157	977.218	967.39	239.561	203.648	199.59	-2.18538	1.66e-20	3.74e-19	hydroxyacylglutathione hydrolase	GLO4
Kmarxianus_FIM1_1943	16.764	17.575	17.564	12.221	10.873	9.42	-0.674707	4.83e-05	0.000149618	WD40 super family protein	_
Kmarxianus_FIM1_1944	89.46	91.08	92.544	66.666	70.475	51.869	-0.530875	0.000361957	0.00094959	protein midA -like protein	YKL162C
Kmarxianus_FIM1_1945	67.969	56.514	57.372	36.039	31.993	38.031	-0.77785	1.06e-05	3.67e-05	sphingoid long-chain base transporter RSB1	RSB1
Kmarxianus_FIM1_1946	181.484	235.465	235.26	110.088	125.314	114.657	-0.897731	8.02e-07	3.43e-06	glycerol-3-phosphate O-acyltransferase 2	GPT2
Kmarxianus_FIM1_1947	10.416	6.186	6.652	46.127	45.724	27.898	2.36431	2.84e-12	2.6e-11	transport protein particle 22 kDa subunit	BET3
Kmarxianus_FIM1_1948	47.302	24.815	25.428	47.212	73.221	66.996	0.942183	0.0398183	0.065072	uncharacterized protein YOR051C	ETT1
Kmarxianus_FIM1_1949	1.938	1.832	1.939	0.944	0.405	0.542	-1.59256	1.55e-10	1.11e-09	uroporphyrinogen-III C-methyltransferase	MET1
Kmarxianus_FIM1_1950	13.478	9.989	10.318	28.697	22.625	22.023	1.11825	0.00820955	0.0160823	uncharacterized protein YKR070W	YKR070W
Kmarxianus_FIM1_1951	1742.46	1189.28	1199.36	2422.69	2933.64	2597.81	0.945178	0.0413146	0.0673059	AN1-type zinc finger protein YOR052C	TMC1
Kmarxianus_FIM1_1952	395.171	412.53	410.179	288.776	321.833	293.911	-0.429146	0.00141134	0.0032927	protein DRE2	DRE2
Kmarxianus_FIM1_1953	103.412	114.083	116.652	50.223	32.781	45.465	-1.37904	4.75e-11	3.73e-10	protein VHS3	VHS3
Kmarxianus_FIM1_1954	81.75	66.044	66.371	51.298	43.349	60.935	-0.46104	0.00121083	0.00287125	20S-pre-rRNA D-site endonuclease NOB1	NOB1
Kmarxianus_FIM1_1955	27.797	40.646	39.469	17.215	14.796	16.687	-1.14787	7.91e-09	4.52e-08	protein SGT1	SGT1
Kmarxianus_FIM1_1956	8.135	5.209	5.258	14.545	13.145	10.788	1.04846	0.0159497	0.0288457	anaphase spindle elongation protein	ASE1
Kmarxianus_FIM1_1957	22.9	12.743	13.569	63.372	77.499	67.833	2.08431	1.21e-09	7.74e-09	_	AIM29
Kmarxianus_FIM1_1958	52.001	53.871	54.77	74.15	75.6	65.679	0.423356	0.991333	0.995099	putative lipase YOR059C	LPL1
Kmarxianus_FIM1_1959	14.946	12.321	11.938	26.623	31.82	20.095	1.0023	0.0299071	0.0504755	mitochondrial morphogenesis protein YOR060C	SLD7
Kmarxianus_FIM1_1960	119.599	119.497	119.958	94.237	129.783	113.1	-0.0909378	0.0537505	0.0851404	casein kinase II subunit alpha'	CKA2
Kmarxianus_FIM1_1961	253.255	854.336	853.93	341.459	241.933	257.254	-1.2224	7.42e-10	4.87e-09	uncharacterized protein YKR075C	YKR075C
Kmarxianus_FIM1_1962	613.837	1052.79	1046.55	987.552	1093.89	1096.92	0.228305	0.433508	0.51282	60S ribosomal protein L3	RPL3
Kmarxianus_FIM1_1963	15.946	24.174	23.771	41.964	37.922	26.124	0.730489	0.271157	0.344321	protein YNG1	YNG1
Kmarxianus_FIM1_1964	158.127	167.593	166.476	753.313	705.809	654.309	2.10228	5.53e-10	3.68e-09	_	CYT1
Kmarxianus_FIM1_1965	33.661	17.762	17.299	73.52	65.131	65.359	1.56975	1.12e-05	3.87e-05	g1-specific transcription factors activator MSA1	MSA1
Kmarxianus_FIM1_1966	19.087	18.801	18.501	17.208	21.128	18.696	0.016357	0.131949	0.185522	dolichyl pyrophosphate Glc1Man9GlcNAc2 alpha-1	ALG8
Kmarxianus_FIM1_1967	66.046	61.863	62.702	69.823	66.084	65.555	0.0798751	0.207067	0.273688	vacuolar protein sorting-associated protein 5	VPS5
Kmarxianus_FIM1_1968	13.345	13.062	12.439	32.44	36.829	36.65	1.44705	0.000120419	0.000345716	ribonuclease Z	TRZ1
Kmarxianus_FIM1_1969	0.446	0.299	0.299	0.233	0.517	0.257	-0.0519061	0.193649	0.258779	transposon Ty2-LR1 Gag-Pol polyprotein	TY2B-LR1
Kmarxianus_FIM1_1970	13.473	10.698	10.365	15.47	11.684	14.294	0.263181	0.602371	0.669802	DUF676 super family[cl10636]	_
Kmarxianus_FIM1_1971	16.804	19.057	18.462	11.149	12.37	10.195	-0.688167	7.45e-05	0.000221954	TRAPP-associated protein TCA17	TCA17
Kmarxianus_FIM1_1972	194.846	100.793	98.108	557.532	623.024	527.331	2.11686	2.16e-10	1.53e-09	fumarate reductase	FRD1
Kmarxianus_FIM1_1973	216.901	137.56	141.066	518.249	367.236	520.825	1.50487	3.15e-05	0.000100463	low specificity L-threonine aldolase	GLY1
Kmarxianus_FIM1_1974	65.188	70.918	71.112	26.292	17.515	24.542	-1.60011	2.47e-13	2.55e-12	siderophore iron transporter 1	SIT1
Kmarxianus_FIM1_1975	333.938	337.72	335.486	238.203	304.864	239.545	-0.3639	0.00314736	0.00677716	chromatin-remodeling complex subunit IES6	IES6
Kmarxianus_FIM1_1976	58.239	68.386	68.262	53.092	43.387	63.318	-0.286393	0.00825096	0.0161452	uncharacterized protein YEL043W	YEL043W
Kmarxianus_FIM1_1977	181.954	165.774	166.647	153.151	169.011	128.968	-0.189276	0.0223268	0.0388926	pre-mRNA-splicing factor ISY1	ISY1
Kmarxianus_FIM1_1978	27.351	17.128	17.686	26.365	17.377	24.26	0.129469	0.324941	0.402216	guanosine-diphosphatase	GDA1
Kmarxianus_FIM1_1979	41.692	34.621	33.65	34.586	39.338	31.783	-0.0569457	0.0775318	0.116735	NAD(+) kinase	UTR1
Kmarxianus_FIM1_1980	9.095	5.091	4.49	15.855	9.55	8.704	0.868862	0.0779596	0.117345	probable glycosidase CRH2	UTR2
Kmarxianus_FIM1_1981	305.891	368.585	369.577	933.58	983.399	854.405	1.40841	0.00023129	0.000631286	cytochrome c	CYC1
Kmarxianus_FIM1_1982	4.481	5.753	5.751	10.273	4.487	5.734	0.358423	0.812846	0.853857	trans-aconitate 3-methyltransferase	TMT1
Kmarxianus_FIM1_1983	275.331	263.055	266.591	240.29	307.033	247.578	-0.0181723	0.0980294	0.142805	monothiol glutaredoxin-3	GRX3
Kmarxianus_FIM1_1984	4.171	4.418	4.417	7.824	10.68	7.992	1.02643	0.0265056	0.0453225	checkpoint protein RAD24	RAD24
Kmarxianus_FIM1_1985	25.172	21.878	21.883	20.07	26.761	24.079	0.0407925	0.158016	0.217932	pre-mRNA-splicing helicase BRR2	BRR2
Kmarxianus_FIM1_1986	36.735	36.014	35.719	47.891	64.936	50.561	0.591019	0.522512	0.599546	DNA repair helicase RAD3	RAD3
Kmarxianus_FIM1_1987	5.467	3.557	3.779	43.088	36.012	29.036	3.078	3.55e-20	7.69e-19	adenylate kinase 2	ADK2
Kmarxianus_FIM1_1988	54.58	36.352	36.145	46.112	46.759	40.77	0.0726581	0.213149	0.27995	DNA mismatch repair protein MSH6	MSH6
Kmarxianus_FIM1_1989	125.393	121.497	120.768	104.151	83.401	109.484	-0.307724	0.00688113	0.0136965	DNA damage-responsive transcriptional repressor RPH1	RPH1
Kmarxianus_FIM1_1990	20.554	14.93	14.567	27.246	31.427	28.269	0.796618	0.143502	0.19982	tRNA nucleotidyltransferase	CCA1
Kmarxianus_FIM1_1991	273.538	197.288	194.211	358.506	391.107	391.264	0.778634	0.15657	0.216109	protein BCK2	BCK2
Kmarxianus_FIM1_1992	87.029	71.164	71.054	82.918	71.457	85.513	0.0654573	0.198904	0.264309	putative phospholipid-transporting ATPase DNF1	DNF1
Kmarxianus_FIM1_1993	249.387	133.227	130.867	239.895	160.27	166.363	0.141836	0.354245	0.43354	ubiquitin-conjugating enzyme E2 13	UBC13
Kmarxianus_FIM1_1994	105.754	39.297	39.759	175.032	172.788	211.136	1.59668	5.03e-06	1.85e-05	polyadenylate-binding protein	PAB1
Kmarxianus_FIM1_1995	40.18	40.386	40.838	27.83	21.426	25.888	-0.692064	3.66e-05	0.000115249	chromo domain-containing protein 1	CHD1
Kmarxianus_FIM1_1996	60.725	27.875	27.053	68.105	110.086	90.005	1.21346	0.00200781	0.00452409	translation initiation factor RLI1	RLI1
Kmarxianus_FIM1_1997	20.247	26.044	25.797	14.252	19.501	14.655	-0.574484	0.000172816	0.000482309	GPI ethanolamine phosphate transferase 3	GPI13
Kmarxianus_FIM1_1998	10.063	5.903	5.888	18.37	19.419	16.552	1.31403	0.000648595	0.00162227	cell division control protein 54	MCM4
Kmarxianus_FIM1_1999	5.997	4.339	4.369	34.989	23.477	25.432	2.51209	2.74e-14	3.19e-13	urea active transporter	DUR3
Kmarxianus_FIM1_2000	128.117	57.406	55.184	793.698	861.555	716.782	3.30076	1.15e-24	3.52e-23	ATP synthase subunit g	ATP20
Kmarxianus_FIM1_2001	52.191	31.002	30.338	60.064	91.941	77.469	1.01523	0.0207747	0.0365435	ATP-dependent RNA helicase ROK1	ROK1
Kmarxianus_FIM1_2002	34.833	17.7	17.865	131.442	190.615	151.597	2.75017	2.92e-17	4.8e-16	54S ribosomal protein L15	MRPL15
Kmarxianus_FIM1_2003	18.146	12.11	12.115	24.513	25.367	20.221	0.726317	0.224623	0.293023	protein SPA2	SPA2
[truncated: 3,214 more rows]
