# Supplementary material for: Coupling thermotolerance and high production of recombinant protein by CYR1N1546K mutation via cAMP signaling cascades
Source: Commun Biol. 2024 May 24;7:627. doi: 10.1038/s42003-024-06341-z (PMC11126729; doi:10.1038/s42003-024-06341-z)
Supplement: Supplementary file 6 — Supplement Data 3 [file 42003_2024_6341_MOESM6_ESM.xls]

## Sheet: 1-23-LBA_vs_3444-LBA_fpkm_all_e
Geneid	LHP1044-1	LHP1044-2	LHP1044-3	FDHY23-1	FDHY23-2	FDHY23-3	log2(foldchange)	pvalue	fdr	Function
Kmarxianus_FIM1_1	14.466	10.829	10.184	11.996	16.631	16.178	0.336669	0.876446	0.94985	YJL171C	YJL171C
Kmarxianus_FIM1_2	1.29	1.163	1.789	0.478	0.569	0.706	-1.27347	1.06e-05	0.00056536	1-aminocyclopropane-1-carboxylate oxidase	_
Kmarxianus_FIM1_3	300.73	261.396	272.765	219.423	172.434	164.59	-0.585341	0.0010638	0.0156821	hypothetical protein FIM1_3	_
Kmarxianus_FIM1_4	113.043	108.929	105.884	84.265	72.808	76.491	-0.489239	0.00357941	0.0351525	purine-cytosine permease FCY2	FCY2
Kmarxianus_FIM1_5	96.961	98.002	98.746	68.686	72.068	63.776	-0.522069	0.00224108	0.025637	YKL222C	FLO9
Kmarxianus_FIM1_6	76.864	78.106	77.045	63.21	56.855	57.901	-0.382611	0.0115446	0.0766606	flocculation protein FLO5	FLO5
Kmarxianus_FIM1_7	26.317	22.566	21.068	24.114	29.336	26.467	0.19215	0.716507	0.869734	hypothetical protein TPHA 0O00100	_
Kmarxianus_FIM1_8	69.307	65.732	64.608	56.67	56.952	60.837	-0.19456	0.0668728	0.230627	repressible acid phosphatase	PHO12
Kmarxianus_FIM1_9	63.226	57.253	53.478	85.738	88.631	103.62	0.676288	0.149949	0.372546	uncharacterized protein C800.11	_
Kmarxianus_FIM1_10	136.925	126.739	119.072	98.431	105.045	115.819	-0.261457	0.0368292	0.158605	dihydroorotate dehydrogenase	URA1
Kmarxianus_FIM1_11	63.889	54.992	58.516	43.078	45.756	47.02	-0.384917	0.0110211	0.074307	uncharacterized transporter YLL055W	YCT1
Kmarxianus_FIM1_12	7023.97	6389.09	6354.63	4542.91	5154.37	4739.24	-0.453421	0.00499336	0.0431735	ribosyldihydronicotinamide dehydrogenase [quinone]	Nqo2
Kmarxianus_FIM1_13	8984.47	8709.3	8674.03	8773.36	9135.99	9855.33	0.0744737	0.40685	0.649606	hypothetical protein KLMA_10829	CWP1
Kmarxianus_FIM1_14	6.275	5.785	5.374	4.673	3.76	5.548	-0.318375	0.0376947	0.160178	hypothetical protein FIM1_14	_
Kmarxianus_FIM1_15	1786.53	1728.07	1726.12	2172.25	2271.63	2541.71	0.414618	0.648243	0.825922	hypothetical protein KLMA_10828	CWP1
Kmarxianus_FIM1_16	291.445	275.789	277.063	478.44	493.779	554.931	0.855017	0.0341567	0.151538	MFS 1	YJL163C
Kmarxianus_FIM1_17	975.153	919.091	905.144	1677.21	1796.84	1978.95	0.961937	0.0117821	0.0773336	hypothetical protein KLMA_10826	CWP1
Kmarxianus_FIM1_18	45.46	44.36	47.108	35.446	32.927	33.64	-0.424654	0.00724107	0.0563375	major facilitator superfamily	str3
Kmarxianus_FIM1_19	26.351	24.804	24.083	22.565	24.034	26.641	-0.0388281	0.211855	0.453975	ABC1 family protein YPL109C	YPL109C
Kmarxianus_FIM1_20	203.672	169.125	167.68	260.371	300.577	308.74	0.686262	0.137858	0.355398	ADP-ribosylation factor-like protein 1	ARL1
Kmarxianus_FIM1_21	40.004	32.361	34.417	44.043	53.912	50.93	0.479518	0.486104	0.716702	hypothetical protein KLMA_10820	UBS1
Kmarxianus_FIM1_22	22.973	20.425	19.975	32.462	36.629	39.187	0.772772	0.0737967	0.243726	prephenate dehydrogenase [NADP+]	TYR1
Kmarxianus_FIM1_23	46.867	40.646	44.721	53.145	62.489	66.757	0.463932	0.528418	0.74699	ureidoglycolate hydrolase	DAL3
Kmarxianus_FIM1_24	115.468	113.477	103.295	79.409	95.033	88.758	-0.336063	0.0183574	0.101099	hypothetical protein KLMA_10817	YPL108W
Kmarxianus_FIM1_25	42.515	37.618	37.439	51.069	53.478	64.315	0.522289	0.401042	0.645486	ribonucleases P/MRP protein subunit POP7	POP7
Kmarxianus_FIM1_26	14.835	12.602	11.93	23.269	24.487	26.998	0.925112	0.019565	0.105748	peroxisomal membrane protein PEX32	PEX32
Kmarxianus_FIM1_27	117.036	105.506	106.621	108.432	122.958	120.504	0.0963379	0.459742	0.695412	oxidored-like super family	YPL107W
Kmarxianus_FIM1_28	171.712	171.743	174.699	263.456	243.736	282.754	0.60837	0.233564	0.482262	heat shock protein -like protein SSE1	SSE1
Kmarxianus_FIM1_29	79.177	77.43	77.389	64.307	61.339	61.271	-0.324081	0.020621	0.108746	nuclear protein localization protein 4	NPL4
Kmarxianus_FIM1_30	39.57	33.14	36.068	47.917	50.945	56.546	0.514662	0.411265	0.653829	translocation protein SEC66	SEC66
Kmarxianus_FIM1_31	35.554	32.241	32.035	50.288	52.952	53.549	0.651263	0.176241	0.407161	YPL105C	SYH1
Kmarxianus_FIM1_32	244.704	221.596	218.942	245.117	275.922	258.595	0.186183	0.690535	0.852685	proteasome maturation factor UMP1	UMP1
Kmarxianus_FIM1_33	12.74	9.773	10.973	11.835	14.488	16.734	0.362661	0.811361	0.919681	COMPASS component SWD3	SWD3
Kmarxianus_FIM1_34	23.816	23.626	23.674	35.742	41.809	43.238	0.764218	0.0781765	0.253842	aspS bact	MSD1
Kmarxianus_FIM1_35	34.34	28.953	27.936	39.941	43.984	47.344	0.524947	0.391958	0.638942	hypothetical protein KLMA_10806	_
Kmarxianus_FIM1_36	160.895	145.801	145.644	276.061	296.396	284.705	0.922156	0.0175565	0.0986752	uncharacterized abhydrolase domain-containing protein YGR015C	IMO32
Kmarxianus_FIM1_37	16.205	13.281	13.966	31.493	22.828	25.937	0.885177	0.027717	0.133504	3-methyl-2-oxobutanoate hydroxymethyltransferase	ECM31
Kmarxianus_FIM1_38	8.054	6.484	5.668	11.588	12.842	13.728	0.917101	0.022865	0.117138	N-acyl-phosphatidylethanolamine-hydrolyzing phospholipase D	FMP30
Kmarxianus_FIM1_39	56.834	57.889	59.765	56.092	58.379	53.663	-0.0535154	0.193433	0.427167	elongator complex protein 4	ELP4
Kmarxianus_FIM1_40	19.769	15.537	14.472	29.698	32.644	38.321	1.01591	0.00737319	0.0571944	autophagy-related protein 21	ATG21
Kmarxianus_FIM1_41	74.216	77.958	68.94	79.402	89.572	92.739	0.243192	0.849193	0.938906	mitochondrial protein FMP14	AIM43
Kmarxianus_FIM1_42	101.035	71.204	75.719	147.291	174.327	182.718	1.02428	0.00632862	0.0516308	protein MGR2	MGR2
Kmarxianus_FIM1_43	29.443	26.504	28.026	62.897	67.21	72.243	1.26883	0.000279497	0.00632515	tyrosyl-tRNA synthetase	MSY1
Kmarxianus_FIM1_44	23.558	25.135	18.489	24.461	30.491	35.647	0.431404	0.646664	0.825184	hypothetical protein FIM1_44	_
Kmarxianus_FIM1_45	55.262	50.202	55.146	48.656	52.564	56.301	-0.028017	0.226668	0.474389	peptide-N(4)-(N-acetyl-beta-glucosaminyl) asparagine amidase	PNG1
Kmarxianus_FIM1_46	42.267	40.743	39.851	69.418	74.253	79.982	0.864219	0.0323097	0.146364	medium-chain fatty acid ethyl ester synthase/esterase 2	EHT1
Kmarxianus_FIM1_47	18.023	15.386	15.313	25.763	28.423	29.596	0.78203	0.0666701	0.230335	transmembrane GTPase FZO1	FZO1
Kmarxianus_FIM1_48	28.893	25.166	26.314	32.905	37.586	41.4	0.477296	0.498645	0.725796	translocation protein SEC62	SEC62
Kmarxianus_FIM1_49	157.58	143.376	141.902	181.35	194.265	193.4	0.36162	0.792383	0.910513	nucleolar GTP-binding protein 1	NOG1
Kmarxianus_FIM1_50	86.2	87.036	82.665	140.082	130.029	137.07	0.670078	0.153206	0.375844	putative transporter YBR180W	DTR1
Kmarxianus_FIM1_51	161.506	155.01	153.056	139.546	154.446	154.37	-0.0666819	0.174243	0.404159	sulfite efflux pump SSU1	SSU1
Kmarxianus_FIM1_52	162.366	157.921	163.473	132.276	130.268	132.559	-0.292061	0.0278054	0.133504	glutathione reductase	GLR1
Kmarxianus_FIM1_53	1351.76	1102	1088.2	1100.01	1243.34	1258.97	0.024378	0.311731	0.562412	40S ribosomal protein S6	RPS6
Kmarxianus_FIM1_54	142.739	150.584	152.668	104.725	95.412	82.053	-0.660342	0.00037033	0.00781405	Transcription factor SMP1	SMP1
Kmarxianus_FIM1_55	601.567	548.678	539.375	377.268	419.852	417.273	-0.476462	0.0038076	0.0364982	sorbose reductase SOU1	SOU1
Kmarxianus_FIM1_56	1301.16	1304.94	1303.53	981.722	1064.1	1028.64	-0.346699	0.0158299	0.0928916	alkaline ceramidase YDC1	YDC1
Kmarxianus_FIM1_57	96.257	85.595	85.592	72.022	72.309	79.636	-0.255948	0.0392005	0.16508	low specificity L-threonine aldolase	GLY1
Kmarxianus_FIM1_58	57.799	49.772	46.887	47.18	50.075	52.573	-0.0439065	0.206444	0.446423	hypothetical protein KMAR_10751	ELP3
Kmarxianus_FIM1_59	19.132	23.913	23.339	31.239	24.704	22.736	0.245133	0.866895	0.945996	protein SEC16	SEC16
Kmarxianus_FIM1_60	47.594	44.097	44.604	108.193	119.653	118.368	1.34491	9.14e-05	0.00283031	protein MBA1	MBA1
Kmarxianus_FIM1_61	53.049	52.132	48.894	47.618	52.28	53.908	-0.00252096	0.264311	0.515645	vacuolar protein-sorting protein BRO1	BRO1
Kmarxianus_FIM1_62	21.673	17.228	17.942	19.659	23.196	22.171	0.194024	0.716804	0.869892	tRNA-splicing endonuclease subunit SEN54	SEN54
Kmarxianus_FIM1_63	17.383	13.914	12.364	14.083	18.208	16.593	0.163007	0.644068	0.824175	_	PCH2
Kmarxianus_FIM1_64	71.893	65.616	62.227	80.617	82.655	87.333	0.327316	0.895216	0.959625	UPF0016 membrane protein YBR187W	GDT1
Kmarxianus_FIM1_65	19.575	19.098	22.808	27.923	28.761	28.45	0.469575	0.533491	0.752004	hypothetical protein FIM1_65	_
Kmarxianus_FIM1_66	44.147	41.136	38.931	54.069	52.015	56.018	0.384066	0.726303	0.87333	DUF3535	MOT1
Kmarxianus_FIM1_67	53.203	48.428	49.588	41.789	42.494	45.086	-0.225143	0.0522439	0.19907	homocitrate synthase	LYS21
Kmarxianus_FIM1_68	500.299	450.22	448.696	434.254	463.977	455.269	-0.0479227	0.199159	0.437025	hypothetical protein KLMA_10770	IMP3
Kmarxianus_FIM1_69	905.549	862.371	846.815	728.45	795.466	771.777	-0.187735	0.069698	0.236646	hypothetical protein EJF17_70223	RPL21A
Kmarxianus_FIM1_70	38.508	29	31.196	41.599	53.258	46.991	0.523152	0.385583	0.63315	mitochondrial carrier protein RIM2	RIM2
Kmarxianus_FIM1_71	32.747	27.447	32.78	40.207	47.302	45.87	0.520618	0.39985	0.644744	mediator of RNA polymerase II transcription subunit 8	MED8
Kmarxianus_FIM1_72	29.419	30.277	29.296	36.269	43.632	55.299	0.603331	0.264181	0.515645	_	AIM4
Kmarxianus_FIM1_73	830.046	818.999	786.228	1154.4	1048.01	1000.27	0.395197	0.689325	0.852255	ATP synthase subunit 4	ATP4
Kmarxianus_FIM1_74	6.46	6.937	6.45	13.871	13.716	14.114	1.07105	0.00479323	0.0420013	chromatin assembly factor 1 subunit p50	MSI1
Kmarxianus_FIM1_75	297.64	279.21	280.555	198.632	200.703	222.083	-0.464411	0.0043574	0.0395816	glucose-6-phosphate isomerase	PGI1
Kmarxianus_FIM1_76	16.002	13.399	13.335	18.734	16.866	19.477	0.365975	0.798181	0.912683	hypothetical protein KMAR_10733	YBR197C
Kmarxianus_FIM1_77	20.866	19.887	19.792	32.434	35.121	40.122	0.830599	0.0476216	0.188065	phosphatidylinositol N-acetylglucosaminyltransferase GPI2 subunit	GPI2
Kmarxianus_FIM1_78	22.662	23.886	21.988	35.122	34.626	34.321	0.602585	0.243015	0.492367	transcription initiation factor TFIID subunit 5	TAF5
Kmarxianus_FIM1_79	30.751	27.173	28.384	25.718	24.17	26.583	-0.174575	0.0799511	0.257813	glycolytic genes transcriptional activator GCR1	GCR1
Kmarxianus_FIM1_80	24.794	28.802	29.976	26.586	20.23	20.486	-0.312358	0.0241401	0.121753	putative 26S protease subunit YTA6	YTA6
Kmarxianus_FIM1_81	79.848	96.386	94.948	104.764	85.945	79.144	-0.00708762	0.261954	0.513356	Deubiquitinating enzyme UBP16	UBP16
Kmarxianus_FIM1_82	28.479	24.296	23.83	39.914	44.988	52.538	0.843266	0.0394764	0.165715	_	BEM1
Kmarxianus_FIM1_83	40.09	38.284	34.944	70.105	76.149	94.853	1.08928	0.00325475	0.0332176	uncharacterized protein YPL071C	YPL071C
Kmarxianus_FIM1_84	14.95	13.568	11.718	17.072	20.416	21.906	0.561796	0.319725	0.569308	protein MUK1	MUK1
Kmarxianus_FIM1_85	14.976	12.862	12.8	17.09	18.142	18.072	0.391389	0.717112	0.870051	geranylgeranyl pyrophosphate synthetase	BTS1
Kmarxianus_FIM1_86	55.584	55.492	52.342	42.266	46.565	49.459	-0.240865	0.0462885	0.184198	degradation in the endoplasmic reticulum protein 1	DER1
Kmarxianus_FIM1_87	27.729	25.329	26.549	54.173	55.209	51.769	1.01742	0.00693726	0.054876	hypothetical protein KLMA_10750	_
Kmarxianus_FIM1_88	405.059	386.856	411.307	294.566	296.715	302.147	-0.429478	0.00660564	0.0529613	uncharacterized protein YPL067C	YPL067C
Kmarxianus_FIM1_89	1112.11	912.371	937.388	781.047	993.417	931.109	-0.130573	0.110246	0.310513	hypothetical protein FIM1_89	_
Kmarxianus_FIM1_90	6.852	6.078	6.526	14.212	15.751	16.62	1.25946	0.000372988	0.00782823	DNA replication licensing factor CDC47	MCM7
Kmarxianus_FIM1_91	74.704	68.405	66.429	92.59	103.792	103.544	0.517388	0.397559	0.642877	adenosine deaminase	AAH1
Kmarxianus_FIM1_92	6.501	6.505	8.324	9.771	10.559	13.176	0.651462	0.2162	0.46063	_	RGL1
Kmarxianus_FIM1_93	12.843	10.871	10.046	17.752	18.445	23.533	0.823085	0.0632582	0.221935	protein RGL1	RGL1
Kmarxianus_FIM1_94	19.253	21.003	20.591	16.351	16.123	18.438	-0.257167	0.0428036	0.174748	vacuolar protein sorting-associated protein 28	VPS28
Kmarxianus_FIM1_95	107.401	106.448	101.993	147.982	150.153	161.258	0.540522	0.350134	0.598991	mitochondrial import inner membrane translocase subunit TIM50	TIM50
Kmarxianus_FIM1_96	251.287	292.747	288.852	188.689	159.677	147.653	-0.74772	0.000101218	0.00296337	F-box protein COS111	COS111
Kmarxianus_FIM1_97	1615.4	1657.37	1661.72	1553.96	1782.59	1299.79	-0.089913	0.150356	0.372933	magnesium-activated aldehyde dehydrogenase	ALD6
Kmarxianus_FIM1_98	10.829	11.291	11.711	13.375	14.623	13.127	0.281647	0.972266	0.989498	putative peroxisomal lipase YBR204C	LDH1
Kmarxianus_FIM1_99	4.93	5.73	5.155	7.468	8.557	8.435	0.629034	0.238536	0.48766	esterase_lipase super family	SAY1
Kmarxianus_FIM1_100	26.496	33.486	35.603	45.017	33.646	35.766	0.259589	0.906636	0.963463	putative mannosyltransferase KTR3	KTR3
Kmarxianus_FIM1_101	62.195	59.784	58.053	63.288	66.491	68.492	0.139218	0.562161	0.767992	PH domain-containing protein YHR131C	YHR131C
Kmarxianus_FIM1_102	12.607	5.961	11.865	19.912	20.171	18.984	0.956647	0.0231166	0.118022	hypothetical protein FIM1_102	_
Kmarxianus_FIM1_103	15.792	12.921	12.795	18.719	18.476	20.473	0.474352	0.495885	0.724412	UPF0652 protein	_
Kmarxianus_FIM1_104	10.56	9.216	9.468	16.728	14.824	15.933	0.699274	0.134125	0.349409	actin-like protein	ro-4
Kmarxianus_FIM1_105	68.557	58.11	61.245	36.467	45.377	36.432	-0.667886	0.000370811	0.00781405	uracil phosphoribosyltransferase	FUR1
Kmarxianus_FIM1_106	131.417	117.187	112.463	163.298	180.364	187.688	0.557392	0.32234	0.571515	sm_like super family	LSM7
Kmarxianus_FIM1_107	23.715	23.981	20.591	34.311	34.669	35.829	0.618058	0.22794	0.476094	cell polarity protein alp11	ALF1
Kmarxianus_FIM1_108	136.377	107.294	116.572	191.508	197.621	231.258	0.784193	0.0664198	0.230017	mitochondrial import inner membrane translocase subunit TIM9	TIM9
Kmarxianus_FIM1_109	5491.64	6724.42	6673.53	4708.53	3698.75	3662.84	-0.64615	0.000435293	0.00874788	orotidine 5'-phosphate decarboxylase	URA3
Kmarxianus_FIM1_110	68.588	75.732	77.329	87.033	83.647	82.904	0.194184	0.710498	0.865063	mito carr super family	_
Kmarxianus_FIM1_111	19.854	16.982	16.449	28.893	33.621	35.07	0.872878	0.0293224	0.137251	ARF guanine-nucleotide exchange factor 2	GEA2
Kmarxianus_FIM1_112	9.355	6.557	8.232	13.962	14.276	13.939	0.804715	0.0609378	0.21695	peptidyl-prolyl cis-trans isomerase CYP7	CPR7
Kmarxianus_FIM1_113	8.925	7.914	8.161	13.412	14.608	14.397	0.762643	0.0783795	0.254237	regulator of V-ATPase in vacuolar membrane protein 1	RAV1
Kmarxianus_FIM1_114	183.798	148.703	152.305	245.186	292.402	320.195	0.823201	0.0469995	0.186392	mitochondrial protein PET191	PET191
Kmarxianus_FIM1_115	34.192	32.519	32.138	28.191	28.641	27.335	-0.231964	0.0490898	0.191395	DNA repair and recombination protein RAD26	RAD26
Kmarxianus_FIM1_116	32.621	29.345	27.867	35.149	37.827	38.797	0.315245	0.931564	0.972091	YEL023C	YEL023C
Kmarxianus_FIM1_117	611.05	505.738	479.36	997.414	1078.19	1110.85	0.997355	0.00781836	0.0588072	cytochrome b-c1 complex subunit Rieske	RIP1
Kmarxianus_FIM1_118	23.122	25.202	23.358	21.294	19.417	20.852	-0.219537	0.054931	0.20408	putative E3 ubiquitin-protein ligase HUL4	HUL4
Kmarxianus_FIM1_119	521.121	468.998	472.62	512.474	594.804	579.384	0.205498	0.741362	0.881606	13 kDa ribonucleoprotein-associated protein	SNU13
Kmarxianus_FIM1_120	8.873	7.134	7.872	12.761	11.73	12.534	0.632693	0.204622	0.443958	protein GEF1	GEF1
Kmarxianus_FIM1_121	26.022	21.784	21.577	28.887	30.319	30.905	0.377107	0.746214	0.885203	nucleolar pre-ribosomal-associated protein 2	URB2
Kmarxianus_FIM1_122	25.975	25.719	24.458	38.246	39.18	41.734	0.645926	0.18489	0.417146	nucleoporin NUP85	NUP85
Kmarxianus_FIM1_123	158.823	151.012	152.238	172.519	175.783	185.021	0.206888	0.746877	0.885203	v-type proton ATPase subunit c	VMA3
Kmarxianus_FIM1_124	13.977	12.886	13.893	15.516	16.638	15.144	0.214752	0.778843	0.904076	DNA polymerase delta subunit 3	POL32
Kmarxianus_FIM1_125	1927.07	2139.47	2121.25	1430.89	1332.86	2334.06	-0.279546	0.0284255	0.134995	sorbose reductase homolog SOU2	SPS19
Kmarxianus_FIM1_126	17.008	12.371	12.682	29.521	30.899	36.224	1.20014	0.00085134	0.013307	putative pyridoxal kinase BUD16	BUD16
Kmarxianus_FIM1_127	76.091	72.355	72.01	72.202	79.256	85.359	0.103281	0.476274	0.707882	vacuolar protein sorting-associated protein 55	VPS55
Kmarxianus_FIM1_128	357.218	370.372	362.508	677.023	592.583	638.258	0.807499	0.0513007	0.197063	heat shock protein SSC1	SSC1
Kmarxianus_FIM1_129	15.89	16.119	16.518	21.039	17.61	18.49	0.235675	0.839421	0.934186	protein TAH11	TAH11
Kmarxianus_FIM1_130	26.196	24.446	23.226	41.084	39.718	45.04	0.768568	0.0730268	0.242005	putative cation-transporting ATPase 1	SPF1
Kmarxianus_FIM1_131	30.646	27.368	28.898	29.591	31.036	33.518	0.115325	0.503159	0.73012	DNA replication licensing factor MCM3	MCM3
Kmarxianus_FIM1_132	2182.09	1676.98	1664.53	1623.57	1952.58	2090.37	0.0368551	0.333046	0.582494	eukaryotic translation initiation factor 5A-2	HYP2
Kmarxianus_FIM1_133	39.454	39.777	35.247	48.975	46.448	46.199	0.306968	0.951951	0.982601	mannan polymerase II complex ANP1 subunit	ANP1
Kmarxianus_FIM1_134	68.519	66.073	62.445	74.617	80.807	78.712	0.248877	0.87066	0.947224	UV excision repair protein RAD23	RAD23
Kmarxianus_FIM1_135	79.431	69.29	76.368	61.502	66.541	69.458	-0.188633	0.0710738	0.238279	enolase-phosphatase E1	UTR4
Kmarxianus_FIM1_136	61.696	59.221	61.349	55.987	54.303	59.34	-0.103652	0.135729	0.351705	uncharacterized aminotransferase C1771.03c	bioA
Kmarxianus_FIM1_137	399.409	384.779	385.782	315.632	309.674	290.837	-0.352826	0.0152774	0.0908788	protein SIP5	SIP5
Kmarxianus_FIM1_138	1361.32	1328.86	1306.58	1168.31	1203.7	1247.54	-0.143016	0.0997187	0.293022	60S acidic ribosomal protein P1-alpha	RPP1A
Kmarxianus_FIM1_139	1973.41	1798.18	1790.91	1763.09	1921.47	1860.14	-0.00462195	0.261889	0.513356	ribosomal_L13e super family	RPL13A
Kmarxianus_FIM1_140	1162.79	938.341	943.701	774.994	981.199	988.537	-0.149699	0.0941274	0.285124	hypothetical protein METSCH_B10070	RPS16
Kmarxianus_FIM1_141	9.99	7.389	9.633	19.321	20.432	22.775	1.21081	0.000817167	0.01285	hypothetical protein KLMA_10699	YMR144W
Kmarxianus_FIM1_142	112.888	108.413	105.036	163.166	175.214	190.142	0.695596	0.129576	0.34111	ATP-dependent RNA helicase SUB2	SUB2
Kmarxianus_FIM1_143	27.607	27.022	26.894	28.399	25.114	25.925	-0.0373764	0.219804	0.466971	hypothetical protein KLMA_10697	_
Kmarxianus_FIM1_144	34.024	29.955	30.43	32.004	36.681	35.1	0.136598	0.558966	0.767142	GAL4	GAL4
Kmarxianus_FIM1_145	219.618	244.205	242.179	266.799	230.16	223.377	0.0289976	0.322551	0.571515	external NADH-ubiquinone oxidoreductase 1	NDE1
Kmarxianus_FIM1_146	78.608	72.25	79.796	96.948	98.457	106.348	0.387633	0.723266	0.872524	casein kinase II subunit beta'	CKB2
Kmarxianus_FIM1_147	35.956	33.278	32.797	49.272	53.786	52.496	0.608393	0.233537	0.482262	protein HIR2	HIR2
Kmarxianus_FIM1_148	10.19	9.835	9.685	18.624	21.508	21.486	1.05233	0.00548831	0.0462993	tryptophanyl-tRNA synthetase	MSW1
Kmarxianus_FIM1_149	7.201	6.994	6.526	13.061	12.637	12.911	0.897747	0.0284584	0.135028	cytochrome c mitochondrial import factor CYC2	CYC2
Kmarxianus_FIM1_150	18.629	16.206	15.545	20.933	22.857	23.829	0.424556	0.627123	0.813401	probable cytosolic iron-sulfur protein assembly protein 1	CIA1
Kmarxianus_FIM1_151	130.932	119.68	125.842	113.843	127.561	115.795	-0.0757449	0.166049	0.393036	syntaxin PEP12	PEP12
Kmarxianus_FIM1_152	28.704	23.524	22.739	23.487	27.268	30.21	0.111038	0.498244	0.725415	protein BIG1	BIG1
Kmarxianus_FIM1_153	8.741	7.611	5.959	15.055	17.589	19.289	1.21879	0.000645045	0.0110985	mitochondrial translation factor ATP22	ATP22
Kmarxianus_FIM1_154	71.783	80.374	80.686	59.875	55.507	53.828	-0.460536	0.00466042	0.0412543	serine/threonine-protein kinase KIC1	KIC1
Kmarxianus_FIM1_155	278.438	341.747	327.496	209.448	187.909	178.809	-0.717914	0.000153376	0.00408246	protein SBE2	SBE2
Kmarxianus_FIM1_156	80.326	87.411	84.79	84.374	84.078	83.447	-0.00359221	0.264766	0.516338	vacuolar integral membrane protein YDR352W	YPQ2
Kmarxianus_FIM1_157	365.029	476.149	474.829	274	205.946	204.052	-0.9441	4.15e-06	0.000295903	NAD(P)H-dependent D-xylose reductase	XYL1
Kmarxianus_FIM1_158	242.102	244.724	240.009	320.376	298.337	316.021	0.362927	0.788431	0.909325	thioredoxin reductase	TRR1
Kmarxianus_FIM1_159	84.963	72.392	70.755	111.26	131.073	131.565	0.712908	0.113496	0.316414	cell division control protein 12	CDC12
Kmarxianus_FIM1_160	97.108	89.491	94.048	115.358	122.603	128.155	0.383541	0.733119	0.877013	cell division control protein 3	CDC3
Kmarxianus_FIM1_161	15.087	14.602	14.015	17.522	17.866	16.992	0.261234	0.911388	0.965512	putative copper-transporting ATPase 3	CCC2
Kmarxianus_FIM1_162	51.668	45.279	44.02	83.269	85.345	99.252	0.926139	0.0170558	0.0974481	bile pigment transporter 1	BPT1
Kmarxianus_FIM1_163	841.214	772.68	769.878	337.029	395.853	377.344	-1.10239	2.15e-07	2.48e-05	protein MET17	MET17
Kmarxianus_FIM1_164	68.815	51.938	58.634	71.676	72.541	80.936	0.327825	0.891949	0.958026	zinc finger	YPR015C
Kmarxianus_FIM1_165	57.864	68.748	64.861	135.466	141.866	152.692	1.16726	0.00125902	0.0175316	cytochrome c oxidase assembly protein COX19	COX19
Kmarxianus_FIM1_166	211.277	141.002	126.99	160.722	175.199	188.5	0.129889	0.548738	0.761445	epsin-4	ENT4
Kmarxianus_FIM1_167	172.74	176.325	168.408	158.659	172.958	176.404	-0.0265953	0.22781	0.476013	glutathione peroxidase 2	GPX2
Kmarxianus_FIM1_168	10.601	8.064	7.62	19.57	20.426	22.427	1.24774	0.000450189	0.0089403	pre-mRNA-splicing factor 19	PRP19
Kmarxianus_FIM1_169	54.897	44.94	42.423	78.184	82.611	87.701	0.80468	0.053465	0.200928	YHL029C	OCA5
Kmarxianus_FIM1_170	103.665	95.311	97.603	139.697	145.306	156.403	0.573685	0.289257	0.541591	aspartyl-tRNA synthetase	DPS1
Kmarxianus_FIM1_171	26.534	18.426	23.79	59.212	67.128	63.825	1.46778	1.8e-05	0.00086114	54S ribosomal protein L25	MRPL25
Kmarxianus_FIM1_172	13.92	10.875	12.733	20.887	22.848	23.577	0.842845	0.0451537	0.181346	pre-mRNA-splicing factor 38	PRP38
Kmarxianus_FIM1_173	26.594	23.549	26.746	35.047	41.351	45.115	0.660241	0.182862	0.415077	small nuclear ribonucleoprotein Sm D1	SMD1
Kmarxianus_FIM1_174	28.39	26.228	30.102	42.219	47.709	52.913	0.753615	0.0907324	0.278621	peroxisomal membrane protein 2	_
Kmarxianus_FIM1_175	17.614	16.773	14.569	29.811	36.599	33.682	1.03172	0.00809718	0.0602944	hypothetical protein FIM1_175	_
Kmarxianus_FIM1_176	40.511	31.857	30.464	41.025	46.448	48.749	0.40566	0.669899	0.840575	smg4 UPF3 super family	UPF3
Kmarxianus_FIM1_177	471.68	436.097	433.507	623.507	688.9	718.417	0.598449	0.2491	0.499099	nucleoside diphosphate kinase	NDK1
Kmarxianus_FIM1_178	7.444	6.243	4.852	9.449	11.672	11.686	0.823339	0.0539234	0.202213	nuclear mRNA export protein THP1	THP1
Kmarxianus_FIM1_179	47.076	36.169	40.922	43.366	50.212	55.934	0.267974	0.923632	0.968337	serine/threonine-protein phosphatase PP1-1	SIT4
Kmarxianus_FIM1_180	54.426	55.754	56.112	100.704	100.618	98.858	0.852097	0.0357096	0.155312	SCO	SCO1
Kmarxianus_FIM1_181	256.675	250.726	256.388	222.848	231.602	240.92	-0.135393	0.105544	0.302971	uncharacterized GTP-binding protein OLA1	engD
Kmarxianus_FIM1_182	29.488	26.714	29.023	42.917	46.778	48.912	0.701632	0.124564	0.33198	chitin synthase 2	CHS2
Kmarxianus_FIM1_183	3.649	4.314	3.95	3.969	5.568	5.008	0.287921	0.991616	0.997069	putative hydrolase HI0588	_
Kmarxianus_FIM1_184	48.456	45.288	45.808	83.825	87.051	83.805	0.867875	0.0298688	0.139355	chitin synthase 3	CHS3
Kmarxianus_FIM1_185	100.313	112.307	112.271	94.507	81.077	84.005	-0.323723	0.0203207	0.10837	ABC PDR domain2	PDR5
Kmarxianus_FIM1_186	61.19	70.94	72.669	62.021	59.459	59.496	-0.178408	0.0755313	0.247414	uracil permease	FUR4
Kmarxianus_FIM1_187	295.733	302.056	295.153	222.84	226.133	212.045	-0.433875	0.00626903	0.0514674	protein SNQ2	SNQ2
Kmarxianus_FIM1_188	2291.71	1878.06	1858.26	1449.26	1752.88	1766.4	-0.278863	0.0309692	0.142344	KLLA0D03410p	RLP7
Kmarxianus_FIM1_189	18.782	15.645	15.873	20.899	24.714	21.926	0.42514	0.625152	0.812933	smr domain-containing protein YPL199C	YPL199C
Kmarxianus_FIM1_190	2.403	2.954	3.074	3.75	3.611	3.931	0.421395	0.693182	0.853609	hypothetical protein KLMA_10650	MPS2
Kmarxianus_FIM1_191	47.782	44.824	44.815	44.336	43.2	43.2	-0.0719444	0.172011	0.400947	D-lactate dehydrogenase	DLD1
Kmarxianus_FIM1_192	399.139	499.099	479.576	336.951	279.364	278.205	-0.623194	0.000592257	0.010538	heat shock transcription factor protein	HSF
Kmarxianus_FIM1_193	550.012	703.627	685.391	526.329	409.497	426.198	-0.509582	0.00258256	0.0286005	protein YIG1	YIG1
Kmarxianus_FIM1_194	54.821	58.552	56.951	75.858	66.021	67.635	0.29876	0.976743	0.990829	AFT super family	AFT1
Kmarxianus_FIM1_195	39.028	33.584	36.289	57.801	65.479	60.956	0.758522	0.0860701	0.270078	hypothetical protein KMAR_10624	RPB9
Kmarxianus_FIM1_196	134.845	142.336	145.617	258.981	248.002	257.611	0.854721	0.0346761	0.152312	39S ribosomal protein L12	MNP1
Kmarxianus_FIM1_197	154.552	149.262	150.355	117.09	124.937	137.85	-0.257695	0.0375852	0.160178	cAMP-dependent protein kinase type 2	TPK2
Kmarxianus_FIM1_198	203.987	219.096	207.786	185.816	184.744	170.916	-0.220442	0.0534058	0.200928	Conserved casein kinase HRR25	HRR25
Kmarxianus_FIM1_199	85.016	98.003	100.226	87.286	79.685	67.673	-0.271574	0.0345887	0.152312	NADH pyrophosphatase	NPY1
Kmarxianus_FIM1_200	9.206	7.638	7.518	13.748	14.801	16.286	0.879912	0.0281298	0.134326	putative ATP-dependent RNA helicase YLR419W	YLR419W
Kmarxianus_FIM1_201	12.679	13.329	12.516	22.427	24.173	26.559	0.925225	0.0202235	0.107997	cell division control protein 73	CDC73
Kmarxianus_FIM1_202	42.783	41.412	38.536	44.307	42.459	50.736	0.163949	0.630831	0.815973	hypothetical protein KLMA_10637	_
Kmarxianus_FIM1_203	442.588	446.836	439.145	553.134	719.4	574.699	0.475492	0.490291	0.720041	calcineurin subunit B	CNB1
Kmarxianus_FIM1_204	12.407	11.688	12.838	15.748	16.004	19.733	0.479209	0.496597	0.724842	allantoate permease	DAL5
Kmarxianus_FIM1_205	40.544	45.123	43.122	26.011	23.009	23.111	-0.836292	2.74e-05	0.00117028	diphthamide biosynthesis protein 2	DPH2
Kmarxianus_FIM1_206	71.167	68.358	68.79	62.623	71.092	65.987	-0.060917	0.183563	0.415591	dihydroorotase	URA4
Kmarxianus_FIM1_207	45.761	54.416	49.034	73.843	76.877	74.793	0.595847	0.264291	0.515645	hypothetical protein FIM1_207	_
Kmarxianus_FIM1_208	131.831	117.13	118.351	160.019	157.871	178.208	0.433616	0.595756	0.79462	26S proteasome regulatory subunit RPN13	RPN13
Kmarxianus_FIM1_209	24.284	21.546	22.083	37.655	37.948	38.007	0.742305	0.0888803	0.275043	DOCK-like protein YLR422W	DCK1
Kmarxianus_FIM1_210	581.302	590.764	558.744	700.619	735.278	731.01	0.324189	0.905365	0.962429	acyl carrier protein	ACP1
Kmarxianus_FIM1_211	89.838	84.86	80.357	90.85	97.383	99.543	0.174136	0.655495	0.830134	protein phosphatase 1 regulatory subunit SDS22	SDS22
Kmarxianus_FIM1_212	25.967	20.361	22.668	32.635	35.092	37.449	0.608199	0.23775	0.486902	YNL040W	YNL040W
Kmarxianus_FIM1_213	13.369	14.221	14.153	30.252	32.547	31.014	1.1682	0.00120473	0.0172269	threonyl-tRNA synthetase	MST1
Kmarxianus_FIM1_214	14.181	13.425	13.917	11.142	11.877	13.84	-0.171881	0.0850204	0.267714	autophagy-related protein 17	ATG17
Kmarxianus_FIM1_215	16.839	15.701	14.573	17.994	18.068	20.028	0.251604	0.879357	0.95157	pre-mRNA-splicing factor SPP382	SPP382
Kmarxianus_FIM1_216	237.549	240.306	226.648	198.518	195.577	184.227	-0.284732	0.0300105	0.139593	mitochondrial intermembrane space import and assembly protein 40	MIA40
Kmarxianus_FIM1_217	273.38	258.556	236.092	143.975	155.934	156.445	-0.751002	9.66e-05	0.00292383	synaptobrevin homolog YKT6	YKT6
Kmarxianus_FIM1_218	80.736	91.487	93.494	113.242	90.923	91.708	0.155086	0.609498	0.804161	cytochrome b2	CYB2
Kmarxianus_FIM1_219	5.917	5.243	5.038	9.884	10.637	11.428	0.979823	0.0107712	0.0730956	rho1 guanine nucleotide exchange factor TUS1	TUS1
Kmarxianus_FIM1_220	7.4	7.561	6.467	8.103	9.69	11.227	0.437497	0.6163	0.807817	uncharacterized oxidoreductase YLR426W	TDA5
Kmarxianus_FIM1_221	17.319	17.356	15.662	27.373	28.55	29.957	0.770667	0.083269	0.264924	signal peptidase complex subunit SPC2	SPC2
Kmarxianus_FIM1_222	52.808	48.308	48.392	57.914	62.685	65.072	0.31252	0.941645	0.976968	RING-finger protein MAG2	MAG2
Kmarxianus_FIM1_223	30.892	32.965	34.224	53.595	43.617	43.723	0.522971	0.380481	0.628101	DUF1900 super family	CRN1
Kmarxianus_FIM1_224	50.968	43.955	42.537	86.874	98.778	95.308	1.03134	0.00603091	0.0497479	54S ribosomal protein L23	rplM
Kmarxianus_FIM1_225	18.201	20.89	21.213	28.266	30.62	29.578	0.552814	0.336787	0.587004	PDI a MPD1 like	MPD1
Kmarxianus_FIM1_226	175.47	195.698	185.228	88.662	87.374	87.832	-1.07629	3.84e-07	4e-05	uncharacterized protein KLLA0D02464g	YOR289W
Kmarxianus_FIM1_227	59.195	79.325	78.563	108.67	88.295	79.252	0.347551	0.830283	0.929781	protein PRY1	PRY2
Kmarxianus_FIM1_228	6.73	3.677	4.391	5.663	6.489	5.949	0.290614	1	1	SCP PRY1 like	PRY3
Kmarxianus_FIM1_229	31.821	31.236	29.493	53.579	57.175	66.239	0.935365	0.0159545	0.0931083	protein SCP160	SCP160
Kmarxianus_FIM1_230	247.562	230.373	228.523	195.371	212.106	228.228	-0.152246	0.0928023	0.283031	GTP-binding protein YPT52	YPT52
Kmarxianus_FIM1_231	10.114	9.371	10.527	11.852	13.225	12.631	0.329302	0.89823	0.960215	hypothetical protein KLMA_10608	_
Kmarxianus_FIM1_232	2.213	0.628	1.874	0.774	1.055	1.182	-0.646496	0.0165755	0.0955725	hypothetical protein FIM1_232	_
Kmarxianus_FIM1_233	58.522	59.716	59.357	100.721	90.556	90.999	0.668506	0.15468	0.377037	YKR016W	FCJ1
Kmarxianus_FIM1_234	19.994	18.134	19.092	26.93	29.8	31.257	0.620744	0.221949	0.469611	actin-related protein 4	ARP4
Kmarxianus_FIM1_235	34.75	33.766	31.573	31.058	34.87	34.932	0.0110704	0.289818	0.541591	RING finger protein YKR017C	HEL1
Kmarxianus_FIM1_236	95.305	97.46	100.173	94.814	93.52	97.877	-0.0335159	0.217392	0.462792	mitochondrial outer membrane protein IML2	IML2
Kmarxianus_FIM1_237	13.922	14.864	15.472	17.922	16.457	15.621	0.175979	0.669425	0.840575	increased rDNA silencing protein 4	IRS4
Kmarxianus_FIM1_238	17.278	20.033	21.859	21.808	21.176	23.929	0.177412	0.673509	0.84198	vacuolar protein sorting-associated protein 51	VPS51
Kmarxianus_FIM1_239	12.564	12.094	11.891	15.2	11.364	14.446	0.166131	0.652138	0.8281	PQ-loop super family	YDR090C
Kmarxianus_FIM1_240	56.158	59.162	57.168	63.28	61.825	61.473	0.113281	0.500473	0.727236	putative ABC transporter ATP-binding protein YDR061W	YDR061W
Kmarxianus_FIM1_241	48.147	42.765	42.422	58.49	59.5	66.658	0.469724	0.505201	0.73132	serine palmitoyltransferase 2	LCB2
Kmarxianus_FIM1_242	8.104	7.429	7.058	13.384	12.317	13.791	0.80573	0.0698805	0.236717	DUF540	RRT8
Kmarxianus_FIM1_243	13.066	13.916	13.073	15.17	15.083	15.833	0.202332	0.736707	0.879083	chromatin assembly factor 1 subunit p90	RLF2
Kmarxianus_FIM1_244	16.523	16.861	17.761	11.501	13.092	13.777	-0.414586	0.00882069	0.0640331	hemocyanin	hemocyanin
Kmarxianus_FIM1_245	323.543	298.098	285.695	235.407	274.764	268.388	-0.22083	0.0526865	0.200024	eukaryotic translation initiation factor 6	TIF6
Kmarxianus_FIM1_246	88.395	90.084	89.795	77.61	149.66	80.656	0.198874	0.72087	0.87117	protein transport protein SEC9	SEC9
Kmarxianus_FIM1_247	2096.73	2057.32	2077.45	2737.88	2725	2799.3	0.406944	0.664403	0.837139	hypothetical protein KLMA_10593	ECL1P
Kmarxianus_FIM1_248	370.13	363.98	355.188	311.948	2236.23	315.214	1.39433	3.84e-05	0.00151608	enoate reductase 1	KYE1
Kmarxianus_FIM1_249	46.338	51.226	51.185	65.558	69.706	64.943	0.428605	0.613959	0.805763	protein TMA23	TMA23
Kmarxianus_FIM1_250	7.973	6.857	6.204	9.715	9.779	11.208	0.545545	0.345709	0.594939	structural protein MDM1	MDM1
Kmarxianus_FIM1_251	13.554	11.941	9.95	21.1	18.017	22.064	0.78745	0.0666694	0.230335	RNA polymerase I-specific transcription initiation factor RRN9	RRN9
Kmarxianus_FIM1_252	49.744	48.892	46.956	56.67	59.416	60.554	0.278876	0.959499	0.98615	signal recognition particle SEC65 subunit	SEC65
Kmarxianus_FIM1_253	196.125	202.277	181.216	216.702	220.433	230.528	0.204017	0.737834	0.879621	orotate phosphoribosyltransferase	URA5
Kmarxianus_FIM1_254	57.113	61.614	56.743	65.626	75.239	78.101	0.319478	0.927919	0.970233	pre-mRNA leakage protein 39	_
Kmarxianus_FIM1_255	129.336	132.154	131.727	184.042	168.471	174.52	0.422565	0.620826	0.810172	ubiquitin domain-containing protein DSK2	DSK2
Kmarxianus_FIM1_256	146.044	151.563	151.649	169.587	155.109	150.287	0.0803376	0.426935	0.666586	hypothetical protein KLMA_10584	_
Kmarxianus_FIM1_257	62.426	53.912	56.797	62.288	68.165	71.294	0.220646	0.786396	0.908736	CTD kinase subunit gamma	CTK3
Kmarxianus_FIM1_258	29.705	28.04	24.242	42.496	44.783	45.388	0.694322	0.129563	0.34111	ubiquitin ligase-binding protein BUL1	BUL1
Kmarxianus_FIM1_259	32.315	31.55	33.688	68.042	69.173	73.029	1.10778	0.0024224	0.0271737	ubiquinone biosynthesis methyltransferase COQ5	COQ5
Kmarxianus_FIM1_260	14.377	12.71	16.384	18.942	18.271	20.52	0.409318	0.673013	0.841683	CAAX prenyl protease 2	RCE1
Kmarxianus_FIM1_261	15.868	16.714	16.307	25.367	24.6	26.453	0.644408	0.187526	0.420539	protein ZDS2	ZDS2
Kmarxianus_FIM1_262	60.417	51.475	52.327	70.974	84.787	77.815	0.508263	0.424335	0.66426	uncharacterized protein YML108W	YML108W
Kmarxianus_FIM1_263	240.526	210.713	212.066	200.325	223.956	227.75	-0.0247317	0.230566	0.480038	inositolphosphorylceramide-B C-26 hydroxylase	SCS7
Kmarxianus_FIM1_264	9.144	9.367	10.292	17.543	14.862	15.359	0.729645	0.105346	0.302776	transcription initiation factor TFIID subunit 8	TAF8
Kmarxianus_FIM1_265	14.993	12.611	11.907	36.256	34.656	40.059	1.48979	9.19e-06	0.000530283	RNA polymerase II subunit A C-terminal domain phosphatase	FCP1
Kmarxianus_FIM1_266	21.031	22.561	21.015	24.567	25.829	27.056	0.261601	0.904861	0.962429	chromatin modification-related protein EAF7	EAF7
Kmarxianus_FIM1_267	59.236	49.767	51.719	130.1	130.304	141.088	1.32079	0.000120807	0.00343606	37S ribosomal protein NAM9	NAM9
Kmarxianus_FIM1_268	96.429	99.458	100.524	118.189	112.337	104.376	0.176138	0.665104	0.837413	adenylyl cyclase-associated protein	SRV2
Kmarxianus_FIM1_269	22.551	22.015	25.562	36.083	36.796	42.827	0.722377	0.116264	0.319981	nucleotide-binding	_
Kmarxianus_FIM1_270	21.055	18.118	19.062	29.977	29.582	25.527	0.547012	0.369779	0.61788	SF3b10 super family	YSF3
Kmarxianus_FIM1_271	15.159	16.994	17.466	22.121	19.888	20.041	0.322521	0.90929	0.964886	THO complex subunit 2	THO2
Kmarxianus_FIM1_272	11.348	14.352	13.784	15.086	13.832	14.177	0.126243	0.540109	0.757655	YNL152W	INN1
Kmarxianus_FIM1_273	527.359	513.244	509.423	699.333	697.77	684.546	0.425434	0.612265	0.805644	hypothetical protein FIM1_273	_
Kmarxianus_FIM1_274	90.889	76.007	74.236	106.901	123.149	121.74	0.544886	0.341554	0.59161	DNA-directed RNA polymerase III subunit RPC7	RPC31
Kmarxianus_FIM1_275	127.372	118.024	122.682	140.251	150.498	155.207	0.276888	0.952018	0.982601	PGA2 super family	PGA2
Kmarxianus_FIM1_276	23.93	24.544	22.399	46.509	44.559	43.559	0.925631	0.0178186	0.09936	asparaginyl-tRNA synthetase	SLM5
Kmarxianus_FIM1_277	15.624	13.785	14.952	19.275	18.848	17.902	0.336759	0.86949	0.947195	e3 SUMO-protein ligase MMS21	MMS21
Kmarxianus_FIM1_278	9.773	9.769	9.723	14.802	15.666	16.276	0.67555	0.167168	0.394428	chromatin modification-related protein EAF5	EAF5
Kmarxianus_FIM1_279	5150.1	3357.78	3399.53	3748.24	4915.66	5333.71	0.233322	0.823977	0.926907	plasma membrane ATPase proteolipid 2	PMP2
Kmarxianus_FIM1_280	1.873	1.256	1.874	1.461	2.532	1.29	0.0785181	0.603604	0.800199	hypothetical protein FIM1_280	_
Kmarxianus_FIM1_281	47.3	68.909	66.98	65.75	45.705	41.181	-0.263233	0.0386443	0.163266	glutathione transferase 3	GTT3
Kmarxianus_FIM1_282	7.128	9.866	9.27	8.582	6.963	6.359	-0.26186	0.0423022	0.173646	sulfatase super family	NPP1
Kmarxianus_FIM1_283	558.729	618.435	599.776	524.567	462.237	437.137	-0.319505	0.0214346	0.111567	D-arabinitol 2-dehydrogenase [ribulose-forming]	SPS19
Kmarxianus_FIM1_284	229.886	228.633	232.053	255.228	265.95	256.689	0.171731	0.648971	0.826295	GTP-binding protein rhb1	rhb1
Kmarxianus_FIM1_285	15.65	15.077	17.584	23.092	19.085	20.976	0.386479	0.724149	0.872524	enhancer of mRNA-decapping protein 3	EDC3
Kmarxianus_FIM1_286	96.836	103.669	104.859	122.394	118.09	121.464	0.24525	0.857271	0.943161	vacuolar protein 8	VAC8
Kmarxianus_FIM1_287	33.116	33.64	31.55	34.47	37.298	38.603	0.167005	0.63632	0.818801	protein MAK32	MAK32
Kmarxianus_FIM1_288	36.525	38.058	31.068	38.99	38.668	43.054	0.192258	0.713787	0.86758	N-terminal acetyltransferase C complex subunit MAK31	MAK31
Kmarxianus_FIM1_289	68.352	57.798	63.806	72.212	74.288	75.098	0.222276	0.799838	0.913374	protein HTL1	HTL1
Kmarxianus_FIM1_290	68.352	57.798	63.806	72.212	74.288	75.098	0.222276	0.799838	0.913374	protein HTL1	HTL1
Kmarxianus_FIM1_291	567.489	547.4	539.255	398.563	432.545	460.219	-0.35723	0.0141712	0.0865744	ubiquitin-conjugating enzyme E2-24 kDa	UBC8
Kmarxianus_FIM1_292	110.183	112.161	109.173	114.568	106.572	112.248	0.00811925	0.283724	0.537131	1-4-alpha-glucan-branching enzyme	GLC3
Kmarxianus_FIM1_293	20.639	20.915	20.775	32.233	30.417	34.108	0.634453	0.199313	0.437061	protein CWH43	CWH43
Kmarxianus_FIM1_294	699.18	776.344	959.79	956.533	748.717	775.129	0.0264527	0.315902	0.565579	high-affinity glucose transporter	HGT1
Kmarxianus_FIM1_295	115.822	111.441	109.338	140.555	143.142	145.398	0.350255	0.82625	0.927911	protein YDR387C	YDR387C
Kmarxianus_FIM1_296	573.558	510.009	507.862	740.978	776.808	814.897	0.551667	0.326097	0.574013	high-affinity glucose transporter	HGT1
Kmarxianus_FIM1_297	47.635	39.104	39.95	33.479	31.064	36.643	-0.324273	0.0208786	0.109882	protein HGT1	HGT1
Kmarxianus_FIM1_298	147.318	130.879	127.303	151.949	140.558	180.649	0.222612	0.789872	0.910429	high-affinity glucose transporter	HGT1
Kmarxianus_FIM1_299	6.672	7.595	6.992	10.715	9.319	9.051	0.452147	0.548441	0.761246	glycoside hydrolase	_
Kmarxianus_FIM1_300	46.253	40.921	38.439	52.72	61.442	59.743	0.469304	0.508323	0.733931	YCR016W	YCR016W
Kmarxianus_FIM1_301	27.69	25.486	25.876	29.436	25.012	27.854	0.0581234	0.390631	0.637977	HAD_like super family	CTO1
Kmarxianus_FIM1_302	45.969	49.042	49.498	49.264	46.507	45.046	-0.037337	0.215947	0.46028	DNA polymerase IV	POL4
Kmarxianus_FIM1_303	1112.2	1327.89	1313.2	624.387	446.44	478.284	-1.27671	6.78e-09	1.24e-06	phosphoglycerate kinase	PGK1
Kmarxianus_FIM1_304	19.533	25.979	24.842	17.217	14.137	14.321	-0.623194	0.000672846	0.0113339	inorganic pyrophosphatase	_
Kmarxianus_FIM1_305	347.539	345.894	337.207	214.411	211.077	219.69	-0.675769	0.000288819	0.00645434	hypothetical protein FIM1_305
Kmarxianus_FIM1_306	29.296	33.372	30.485	32.035	31.022	34.889	0.0723821	0.406488	0.64957	trimethyllysine dioxygenase	AIM17
Kmarxianus_FIM1_307	17.094	14.184	13.884	746.502	34.004	36.041	4.17626	1e-39	5.22e-36	translation initiation factor IF-2	IFM1
Kmarxianus_FIM1_308	74.306	69.277	67.507	73.658	80.231	78.653	0.139631	0.565326	0.770165	YOL022C	TSR4
Kmarxianus_FIM1_309	32.258	30.041	31.926	44.44	49.668	54.482	0.657138	0.172811	0.401485	protein GCN20	GCN20
Kmarxianus_FIM1_310	44.76	40.275	40.897	47.803	48.896	50.853	0.228574	0.811057	0.919681	exosome complex exonuclease DIS3	DIS3
Kmarxianus_FIM1_311	75.899	69.711	66.733	91.325	94.405	92.717	0.391001	0.706454	0.862155	tryptophan permease	TAT2
Kmarxianus_FIM1_312	58.268	50.835	52.655	88.225	95.766	109.89	0.861383	0.0328841	0.147975	_	UBP6
Kmarxianus_FIM1_313	168.632	155.095	157.619	237.812	269.328	259.222	0.670948	0.154524	0.377037	UPF0726 protein YFR011C	MIC19
Kmarxianus_FIM1_314	43.27	52.61	52.939	43.311	41.748	39.073	-0.261678	0.0370467	0.158968	pH-response regulator protein palI/RIM9	YOL019W
Kmarxianus_FIM1_315	16.133	18.431	16.734	16.999	17.138	21.593	0.119545	0.512901	0.736469	t-SNARE affecting a late Golgi compartment protein 2	TLG2
Kmarxianus_FIM1_316	25.907	23.565	22.668	18.993	21.577	21.172	-0.224537	0.0543119	0.203039	ATP-dependent RNA helicase FAL1	FAL1
Kmarxianus_FIM1_317	13.03	12.926	10.627	17.197	17.57	21.075	0.610136	0.269792	0.523004	atg31 super family	ATG31
Kmarxianus_FIM1_318	105.819	103.912	99.587	99.688	84.351	84.264	-0.205225	0.0625827	0.22057	seryl-tRNA synthetase	SES1
Kmarxianus_FIM1_319	25.737	22.628	26.49	30.847	35.559	33.529	0.416877	0.643146	0.823511	protein GIP1	GIP1
Kmarxianus_FIM1_320	671.702	664.455	657.518	478.284	520.338	481.357	-0.429853	0.00653358	0.052635	putative quinone oxidoreductase	ZTA1
Kmarxianus_FIM1_321	15.555	14.066	15.749	24.011	24.455	26.983	0.733725	0.111624	0.313378	protein FMP23	FMP23
Kmarxianus_FIM1_322	1277.89	1401.92	1399.74	1116.21	1021.47	985.147	-0.385553	0.010711	0.0727818	hypothetical protein AWJ20_1204	RPS11B
Kmarxianus_FIM1_323	43.158	41.463	43.703	31.109	31.608	31.697	-0.442706	0.00632647	0.0516308	uncharacterized protein AN0679	YKL070W
Kmarxianus_FIM1_324	68.759	80.5	82.83	51.887	44.606	42.786	-0.736688	0.000122259	0.00343977	siderophore iron transporter ARN1	ARN1
Kmarxianus_FIM1_325	220.925	241.97	236.607	258.18	234.776	226.756	0.0410914	0.345572	0.594939	hypothetical protein FIM1_325	_
Kmarxianus_FIM1_326	6645.73	4754.36	7454.33	9147.08	9930.57	8191.51	0.532368	0.359182	0.606179	inulinase	INU1
Kmarxianus_FIM1_327	1970.28	1874.87	1866.95	2147.81	2486.61	2404.28	0.301288	0.975945	0.990829	uncharacterized protein conserved in bacteria	_
Kmarxianus_FIM1_328	46.991	44.435	43.468	30.001	25.903	30.787	-0.637854	0.000540455	0.00997542	polygalacturonase	PGU1
Kmarxianus_FIM1_329	13.983	17.189	16.143	17.823	15.381	14.768	0.0198937	0.311945	0.562456	GAL4-like Zn2Cys6 binuclear cluster DNA-binding domain	_
Kmarxianus_FIM1_330	315.951	329.286	330.556	418.37	388.644	382.712	0.285982	0.983962	0.993313	branched-chain-amino-acid aminotransferase	BAT1
Kmarxianus_FIM1_331	37.58	35.097	37.854	45.39	45.711	46.037	0.31117	0.945468	0.979141	5-formyltetrahydrofolate cyclo-ligase	FAU1
Kmarxianus_FIM1_332	119.212	166.217	169.76	156.386	118.693	116.925	-0.215596	0.056315	0.207445	uncharacterized mitochondrial membrane protein FMP10	FMP10
Kmarxianus_FIM1_333	31.285	31.794	32.921	44.319	39.539	40.13	0.369084	0.770244	0.89932	potential protein lysine methyltransferase SET5	SET5
Kmarxianus_FIM1_334	36.473	36.554	38.52	38.759	40.959	39.273	0.0931983	0.453555	0.692222	HSF DNA-bind super family	SKN7
Kmarxianus_FIM1_335	47.826	47.239	43.957	39.524	44.591	38.766	-0.178047	0.0794643	0.256902	elongator complex protein 6	ELP6
Kmarxianus_FIM1_336	36.152	41.858	41.329	29.705	24.735	23.918	-0.606894	0.000805688	0.0127079	lipase 3	TGL3
Kmarxianus_FIM1_337	97.24	112.476	115.453	136.445	131.626	122.205	0.263303	0.913387	0.965512	proteasome component PRE5	PRE5
Kmarxianus_FIM1_338	39.045	43.503	42.743	58.205	52.694	55.411	0.408584	0.66185	0.834661	iron-sulfur clusters transporter ATM1	ATM1
Kmarxianus_FIM1_339	59.174	53.921	57.656	82.247	98.512	105.009	0.74294	0.0918659	0.281437	amidophosphoribosyltransferase	ADE4
Kmarxianus_FIM1_340	10.194	7.704	6.543	8.902	10.842	10.025	0.284476	0.985023	0.993759	cytoplasmic dynein intermediate light chain DYN3	DYN3
Kmarxianus_FIM1_341	65.577	64.888	60.296	92.71	94.262	103.54	0.606824	0.236619	0.485424	RNA exonuclease 1	RNH70
Kmarxianus_FIM1_342	29.893	26.372	26.891	34.535	37.93	37.642	0.405001	0.680152	0.846164	rtt102p super family	RTT102
Kmarxianus_FIM1_343	32.246	35.169	32.851	36.172	31.484	31.118	-0.0216286	0.239667	0.488523	transcription initiation factor TFIID subunit 1	TAF1
Kmarxianus_FIM1_344	115.88	110.824	102.875	175.203	193.445	218.735	0.833671	0.0431458	0.175732	ceramide synthase subunit LIP1	LIP1
Kmarxianus_FIM1_345	1240.19	1271.21	1269.86	707.366	674.123	635.899	-0.906378	7.73e-06	0.000462596	carboxypeptidase Y	PRC1
Kmarxianus_FIM1_346	57.478	66.468	63.466	71.252	72.45	69.127	0.183479	0.679452	0.846063	serine palmitoyltransferase 1	LCB1
Kmarxianus_FIM1_347	453.801	444.619	451.408	398.05	417.806	390.711	-0.161867	0.0868139	0.271881	uncharacterized protein YMR295C	YMR295C
Kmarxianus_FIM1_348	52.143	48.159	53.668	68.811	79.292	80.924	0.572859	0.297513	0.549613	rRNA-processing protein EFG1	EFG1
Kmarxianus_FIM1_349	23.819	22.613	22.025	27.969	29.028	29.267	0.333547	0.875886	0.949632	antiviral helicase SLH1	SLH1
Kmarxianus_FIM1_350	5.392	5.025	4.894	8.518	8.876	8.512	0.758602	0.096986	0.288808	dynamitin	JNM1
Kmarxianus_FIM1_351	26.852	26.847	24.618	42.891	45.435	47.097	0.790052	0.0629162	0.22127	glutamyl-tRNA(Gln) amidotransferase subunit A	HER2
Kmarxianus_FIM1_352	96.079	106.409	105.959	99.637	88.937	85.355	-0.171219	0.080899	0.25853	TAT-binding -like protein 7	YTA7
Kmarxianus_FIM1_353	23.341	21.889	21.785	28.064	33.907	30.39	0.462782	0.537886	0.756259	KLLA0A09801p	GOT1
Kmarxianus_FIM1_354	590.838	903.351	881.52	692.714	604.815	505.904	-0.397612	0.00937336	0.0668096	protein HUA1	HUA1
Kmarxianus_FIM1_355	130.224	110.827	115.074	150.151	150.365	170.382	0.403028	0.677115	0.844606	GTP cyclohydrolase 1	FOL2
Kmarxianus_FIM1_356	219.867	181.867	174.75	217.82	229.949	219.713	0.211447	0.767003	0.897337	putative serine/threonine-protein kinase YMR291W	TDA1
Kmarxianus_FIM1_357	155.737	186.625	185.408	227.742	209.755	189.116	0.247664	0.868481	0.947066	YGR266W	YGR266W
Kmarxianus_FIM1_358	107.26	126.092	126.332	117.619	103.112	95.481	-0.185836	0.0722447	0.241047	ATP-dependent RNA helicase HAS1	HAS1
Kmarxianus_FIM1_359	51.867	45.185	44.554	66.796	77.034	81.426	0.669672	0.15611	0.378284	methionyl-tRNA synthetase	MES1
Kmarxianus_FIM1_360	49.514	46.467	51.86	58.595	62.231	59.255	0.284594	0.977602	0.991315	serine/threonine-protein kinase BUD32	BUD32
Kmarxianus_FIM1_361	106.01	112.255	115.391	83.781	71.401	68.06	-0.579747	0.00111687	0.016193	aminodeoxychorismate lyase	ABZ2
Kmarxianus_FIM1_362	20.681	20.12	20.26	34.008	31.415	34.46	0.70996	0.116693	0.320691	AP-3 complex subunit beta	APL6
Kmarxianus_FIM1_363	22.468	19.549	21.313	21.488	23.137	23.772	0.111039	0.494715	0.723516	U2 snRNP component HSH155	HSH155
Kmarxianus_FIM1_364	13.528	11.169	12.845	21.459	23.112	23.684	0.862377	0.0339639	0.151355	GPI transamidase component GPI16	GPI16
Kmarxianus_FIM1_365	68.007	57.284	54.101	64.577	73.496	73.668	0.239181	0.843778	0.935689	elongator complex protein 5	IKI1
Kmarxianus_FIM1_366	13.265	14.318	12.999	21.866	20.862	23.342	0.703114	0.123483	0.330792	target of rapamycin complex 1 subunit KOG1	KOG1
Kmarxianus_FIM1_367	1204.17	1335.21	1303.38	1006.87	896.117	808.686	-0.502959	0.00283776	0.0309655	high-affinity nicotinic acid transporter	TNA1
Kmarxianus_FIM1_368	26.526	31.744	33.689	28.423	20.861	20.538	-0.397294	0.00996307	0.0691437	DNA repair protein RAD2	RAD2
Kmarxianus_FIM1_369	9.799	11.436	10.775	14.843	14.301	13.708	0.420806	0.647792	0.825601	hypothetical protein KLMA_10472	PFS1
Kmarxianus_FIM1_370	16.045	13.785	14.986	27.656	24.81	27.726	0.839402	0.0426034	0.174332	mitochondrial carrier protein MTM1	MTM1
Kmarxianus_FIM1_371	10.474	9.597	9.848	15.423	14.607	14.943	0.587949	0.270548	0.52325	protein SSP1	SSP1
Kmarxianus_FIM1_372	313.994	407.218	406.628	246.106	201.484	175.775	-0.85541	1.86e-05	0.000880293	6-phosphogluconate dehydrogenase	GND1
Kmarxianus_FIM1_373	18.636	22.481	21.308	22.159	19.504	18.34	-0.0570865	0.192213	0.42573	hypothetical protein FIM1_373	_
Kmarxianus_FIM1_374	36.927	39.005	38.819	48.129	44.93	44.132	0.257673	0.901336	0.961089	protein SVP26	SVP26
Kmarxianus_FIM1_375	24.993	27.277	27.088	41.737	33.681	34.038	0.463888	0.513428	0.736469	protein STB5	STB5
Kmarxianus_FIM1_376	19.444	19.624	19.531	24.332	21.572	21.547	0.202954	0.746124	0.885203	thiol-specific monooxygenase	FMO1
Kmarxianus_FIM1_377	42.946	67.769	66.688	54.729	48.548	41.722	-0.290982	0.0302695	0.14053	protein CTR2	CTR2
Kmarxianus_FIM1_378	1833.31	2164.04	2144.97	906.985	675.099	755.861	-1.39354	5.21e-10	1.36e-07	enolase	ENO2
Kmarxianus_FIM1_379	29.374	33.483	36.188	29.454	24.005	21.558	-0.400853	0.00966855	0.0680065	spindle pole body component alp4	SPC97
Kmarxianus_FIM1_380	62.278	73.454	75.739	87.312	75.252	76.557	0.177279	0.664046	0.83689	GAL4-like Zn2Cys6 binuclear cluster DNA-binding domain	PDR1
Kmarxianus_FIM1_381	35.254	35.152	37.86	58.046	53.611	55.68	0.628162	0.205289	0.445162	pumilio -like proteiny domain family member 4	PUF4
Kmarxianus_FIM1_382	2.145	2.231	3.027	3.165	3.136	3.125	0.34841	0.891119	0.957753	hypothetical protein FIM1_382	_
Kmarxianus_FIM1_383	1463.98	1299.72	1291.3	1661.83	1768.85	1778.21	0.361272	0.792326	0.910513	enoate reductase 1	KYE1
Kmarxianus_FIM1_384	2087.6	1988.09	1987.01	1986.64	1937.58	1894.16	-0.0593421	0.18511	0.417442	plasma membrane ATPase	PMA1
Kmarxianus_FIM1_385	396.447	490.562	494.616	348.99	301.022	290.49	-0.554862	0.00146476	0.0193885	tRNA-splicing endonuclease subunit SEN34	SEN34
Kmarxianus_FIM1_386	884.239	1003.37	998.806	704.22	605.323	578.332	-0.612516	0.000689314	0.0115366	calcium-transporting ATPase 2	PMC1
Kmarxianus_FIM1_387	14.445	11.787	13.254	23.954	24.906	28.151	0.96367	0.0144212	0.087282	conserved oligomeric Golgi complex subunit 7	COG7
Kmarxianus_FIM1_388	19.097	22.651	22.361	28.662	28.083	26.569	0.378016	0.751556	0.888413	26S proteasome regulatory subunit RPN14	RPN14
Kmarxianus_FIM1_389	78.773	74.065	75.664	53.254	53.218	53.74	-0.512217	0.00255269	0.0283299	replication factor A protein 1	RFA1
Kmarxianus_FIM1_390	9.309	7.448	7.952	11.541	10.448	13.357	0.516458	0.410932	0.653829	APC/C activator protein CDH1	CDH1
Kmarxianus_FIM1_391	9.034	7.145	7.454	14.072	14.44	14.903	0.877307	0.0319953	0.145319	COMPASS component SWD1	SWD1
Kmarxianus_FIM1_392	59.139	61.641	61.708	92.778	98.546	107.099	0.709548	0.120268	0.326208	protein ERP1	ERP1
Kmarxianus_FIM1_393	57.938	51.603	54.205	82.301	214.654	90.39	1.24214	0.000389478	0.00804199	uncharacterized protein DDB_G0271670	NUP60
Kmarxianus_FIM1_394	32.551	25.868	23.331	48.308	48.098	65.195	0.983119	0.0128484	0.0819907	hypothetical protein KLMA_10447	NUP60
Kmarxianus_FIM1_395	10.612	9.537	9.39	18.242	15.95	17.777	0.814967	0.0498418	0.193212	transcription factor tau 138 kDa subunit	TFC3
Kmarxianus_FIM1_396	107.656	100.03	100.709	94.564	113.17	110.819	0.0467536	0.353084	0.601572	_	_
Kmarxianus_FIM1_397	16.097	13.582	14.333	20.871	22.041	23.698	0.597808	0.261104	0.51274	hypothetical protein KLMA_10443	_
Kmarxianus_FIM1_398	52.903	50.682	49.542	55.852	59.275	65.835	0.240954	0.842325	0.935617	protein DOM34	DOM34
Kmarxianus_FIM1_399	129.237	108.135	110.615	124.407	145.184	144.225	0.249954	0.873302	0.948958	protein RER1	RER1
Kmarxianus_FIM1_400	138.119	122.961	123.802	117.946	121.593	128.128	-0.066016	0.177411	0.408776	hypothetical protein KLMA_10440	YCL002C
Kmarxianus_FIM1_401	23.264	21.63	19.36	26.681	28.572	28.71	0.385952	0.725543	0.87333	CDP-diacylglycerol--glycerol-3-phosphate 3-phosphatidyltransferase	PGS1
Kmarxianus_FIM1_402	7.606	6.557	4.592	8.628	8.735	7.797	0.423798	0.63261	0.81665	hypothetical protein FIM1_402	_
Kmarxianus_FIM1_403	125.418	128.444	130.054	149.396	153.086	154.409	0.251058	0.874208	0.948958	D-amino-acid oxidase	DAO1
Kmarxianus_FIM1_404	12.67	10.845	11.941	20.849	20.244	22.876	0.851289	0.0403785	0.168513	histidinol-phosphatase	HIS2
Kmarxianus_FIM1_405	59.947	56.807	56.767	70.328	73.77	77.23	0.35107	0.826756	0.928228	putative prolyl-tRNA synthetase YHR020W	YHR020W
Kmarxianus_FIM1_406	149.425	143.564	142.03	181.536	178.116	180.75	0.312953	0.935738	0.974493	asparaginyl-tRNA synthetase	DED81
Kmarxianus_FIM1_407	86.125	73.244	72.98	170.793	180.949	197.465	1.24105	0.000381723	0.00794747	argininosuccinate lyase	ARG4
Kmarxianus_FIM1_408	224.601	238.487	249.39	161.621	154.529	155.877	-0.593973	0.000875886	0.0136089	hypothetical protein KMAR_10418	YSD83
Kmarxianus_FIM1_409	209.193	203.665	208.539	233.926	241.168	232.888	0.188197	0.694606	0.854281	_	LSB3
Kmarxianus_FIM1_410	12.386	11.739	10.243	13.415	14.126	20.471	0.482293	0.489716	0.719846	PES4	PES4
Kmarxianus_FIM1_411	57.401	66.045	64.82	96.901	83.366	75.99	0.444813	0.558927	0.767142	NADH dehydrogenase	NDI1
Kmarxianus_FIM1_412	68.37	68.907	72.375	48.425	47.649	45.563	-0.565788	0.0013541	0.0184024	hypothetical protein FIM1_412	_
Kmarxianus_FIM1_413	315.286	300.21	307.796	210.206	209.344	198.649	-0.578713	0.00109292	0.0158901	protein SUR7	SUR7
Kmarxianus_FIM1_414	89.581	99.245	97.504	95.238	82.776	76.865	-0.167864	0.084512	0.266918	galactose/lactose metabolism regulatory protein	GAL80
Kmarxianus_FIM1_415	15.121	16.297	15.079	19.243	19.431	21.583	0.37397	0.771887	0.900301	RX Fd Sucrase	AIM32
Kmarxianus_FIM1_416	25.969	22.924	23.359	39.546	40.247	45.728	0.796794	0.0578912	0.210422	pre-mRNA-splicing factor RSE1	RSE1
Kmarxianus_FIM1_417	130.334	121.285	110.665	114.32	115.597	119.737	-0.0511927	0.196233	0.431738	glucose-signaling factor 2	GSF2
Kmarxianus_FIM1_418	79.092	69.823	68.37	73.759	91.64	80.721	0.179771	0.672051	0.84168	hypothetical protein FIM1_418	KCH1
Kmarxianus_FIM1_419	35.753	32.458	33.058	30.967	31.12	30.849	-0.123879	0.11906	0.324795	mitotic check point protein BFA1	BFA1
Kmarxianus_FIM1_420	14.143	10.533	11.178	18.008	19.816	22.426	0.748778	0.0898768	0.276896	pre-mRNA-processing factor 39	PRP39
Kmarxianus_FIM1_421	93.695	79.376	81.07	85.492	95.443	90.852	0.0968462	0.462818	0.697908	DNA repair protein RAD7	RAD7
Kmarxianus_FIM1_422	24.069	23.523	20.882	22.083	22.647	23.451	-0.00618626	0.265341	0.51688	protein GYP5	GYP5
Kmarxianus_FIM1_423	6.24	5.443	5.418	4.268	5.573	5.592	-0.148035	0.149788	0.372439	protein GYP1	GYP1
Kmarxianus_FIM1_424	36.77	34.319	31.24	35.238	36.861	35.904	0.0778541	0.441466	0.681041	methylenetetrahydrofolate dehydrogenase [NAD+]	MTD1
Kmarxianus_FIM1_425	70.351	64.575	62.897	58.79	67.551	70.703	-0.00569227	0.260081	0.512338	hypothetical protein KMAR_10403	RPF2
Kmarxianus_FIM1_426	28.683	25.934	26.021	42.332	44.323	44.648	0.703347	0.121166	0.328131	nucleoporin NUP133	NUP133
Kmarxianus_FIM1_427	47.875	40.621	34.697	45.058	48.061	41.569	0.128698	0.557469	0.767142	DASH complex subunit DAD2	DAD2
Kmarxianus_FIM1_428	5.873	5.935	5.602	8.946	8.803	8.737	0.605229	0.251708	0.502354	shugoshin	SGO1
Kmarxianus_FIM1_429	40.083	36.762	33.89	25.111	24.932	25.841	-0.545226	0.00190017	0.0231625	thymidylate synthase	CDC21
Kmarxianus_FIM1_430	13.868	14.306	13.763	19.928	22.402	21.679	0.610016	0.244357	0.494124	syntaxin UFE1	UFE1
Kmarxianus_FIM1_431	42.223	40.106	38.732	42.602	46.877	48.338	0.187015	0.688622	0.851979	protein HBS1	HBS1
Kmarxianus_FIM1_432	20.673	19.304	18.239	19.47	25.71	22.343	0.213953	0.778452	0.904012	hypothetical protein KLMA_10411	_
Kmarxianus_FIM1_433	44.934	42.52	46.668	85.604	85.828	88.9	0.956791	0.0133944	0.0837419	54S ribosomal protein L20	MRPL20
Kmarxianus_FIM1_434	16.149	14.536	14.935	21.222	22.001	21.008	0.493576	0.447095	0.686567	pre-mRNA-splicing factor ATP-dependent RNA helicase PRP16	PRP16
Kmarxianus_FIM1_435	62.254	58.502	60.141	48.474	52.899	51.367	-0.244086	0.0441058	0.178793	mitochondrial metalloendopeptidase OMA1	OMA1
Kmarxianus_FIM1_436	35.603	28.359	26.755	38.308	43.862	43.955	0.475396	0.495043	0.723792	zinc finger protein RTS2	RTS2
Kmarxianus_FIM1_437	14.956	16.456	15.738	17.478	16.553	19.549	0.184426	0.686927	0.850489	Golgi apparatus membrane protein TVP38	TVP38
Kmarxianus_FIM1_438	5.972	6.926	6.48	6.201	4.75	5.479	-0.238047	0.0656088	0.228271	hypothetical protein FIM1_438	_
Kmarxianus_FIM1_439	58.052	50.625	49.625	65.195	70.071	67.599	0.357834	0.803451	0.91529	bud site selection protein 21	BUD21
Kmarxianus_FIM1_440	4.891	4.444	3.512	7.193	7.118	8.258	0.812766	0.0728004	0.241971	zinc/iron permease	ATX2
Kmarxianus_FIM1_441	5.19	5.652	4.01	8.389	8.221	8.825	0.776037	0.0769766	0.251357	protein DIA2	DIA2
Kmarxianus_FIM1_442	75.129	82.342	82.253	84.255	76.957	74.466	-0.0245569	0.232975	0.481832	lipase 5	TGL4
Kmarxianus_FIM1_443	30.795	38.451	39.893	34.206	28.546	25.7	-0.303191	0.0273929	0.132386	ras modification protein ERF4	ERF4
Kmarxianus_FIM1_444	71.266	69.212	67.25	78.77	90.798	92.438	0.3349	0.879326	0.95157	ubiquitin-like protein MDY2	MDY2
Kmarxianus_FIM1_445	20.566	21.67	22.144	36.925	35.469	35.118	0.739786	0.093609	0.283771	GTPase-activating protein GYP3	MSB3
Kmarxianus_FIM1_446	2.924	2.745	2.341	5.341	5.36	6.345	1.08927	0.00502219	0.0433508	pH-response regulator protein palH/RIM21	RIM21
Kmarxianus_FIM1_447	32.455	29.665	27.708	32.316	37.115	36.67	0.240194	0.844727	0.935689	YNL295W	MRX6
Kmarxianus_FIM1_448	9.937	9.018	10.147	16.869	16.369	16.936	0.785759	0.0639866	0.223524	protein MON2	MON2
Kmarxianus_FIM1_449	34.351	40.363	38.535	58.723	52.526	53.009	0.536453	0.356806	0.603763	protein STE20	STE20
Kmarxianus_FIM1_450	24.827	25.989	23.73	25.265	28.213	27.313	0.116059	0.518139	0.738895	hypothetical protein KMAR_10378	PTH4
Kmarxianus_FIM1_451	45.334	44.733	46.432	49.263	49.328	46.561	0.0886722	0.444571	0.684005	protein TRF5	TRF5
Kmarxianus_FIM1_452	16.781	13.692	15.08	25.83	23.596	25.039	0.70898	0.120148	0.326208	protein YMR111C	YMR111C
Kmarxianus_FIM1_453	233.892	305.538	327.135	424.637	389.205	393.418	0.478355	0.487938	0.718124	_	TOS6
Kmarxianus_FIM1_454	7.922	11.867	12.966	11.231	8.954	9.011	-0.165928	0.0899538	0.276896	hypothetical protein FIM1_454	RRI2
Kmarxianus_FIM1_455	299.507	363.907	355.15	231.656	194.419	202.751	-0.695801	0.000217367	0.0052623	hypothetical protein KMAR_10373	AHP1
Kmarxianus_FIM1_456	85.342	104.91	102.759	88.382	77.676	84.935	-0.223305	0.0514998	0.197391	protein MCH5	MCH5
Kmarxianus_FIM1_457	907.332	720.054	696.147	586.534	731.247	623.463	-0.259338	0.0380183	0.161013	hypothetical protein METSCH_A14510	RPL18B
Kmarxianus_FIM1_458	1116.72	982.502	992.333	864.916	1010.93	1033.91	-0.0874383	0.149834	0.372439	_	RPS19A
Kmarxianus_FIM1_459	25.943	27.371	27.074	43.558	42.601	44.89	0.705033	0.122999	0.330176	hypothetical protein KMAR_10371	HST4
Kmarxianus_FIM1_460	9.886	10.093	13.12	17.173	17.725	17.881	0.673128	0.176971	0.407963	hypothetical protein KMAR_10370	SNM1
Kmarxianus_FIM1_461	19.143	22.089	21.553	20.575	18.927	18.948	-0.103212	0.139843	0.359016	protein PEX28	PEX28
Kmarxianus_FIM1_462	22.219	24.181	24.44	31.75	31.925	30.636	0.412847	0.656092	0.830486	hypothetical protein KMAR_10368	GLE2
Kmarxianus_FIM1_463	25.553	22.339	23.295	42.806	45.364	51.228	0.969494	0.0115476	0.0766606	hypothetical protein FIM1_463	_
Kmarxianus_FIM1_464	1122.82	966.138	959.167	2211.02	2269.55	2716.55	1.2395	0.000381457	0.00794747	small glutamine-rich tetratricopeptide repeat-containing protein 2	SGT2
Kmarxianus_FIM1_465	81.667	62.227	62.55	185.035	168.181	227.913	1.49309	8.38e-06	0.000495887	_	SAE3
Kmarxianus_FIM1_466	100.175	96.937	90.959	132.876	128.846	135.739	0.464385	0.514012	0.736469	hypothetical protein KMAR_10365	RKM4
Kmarxianus_FIM1_467	211.22	203.953	199.89	171.189	193.013	184.329	-0.16516	0.0845448	0.266918	hypothetical protein KMAR_10364	UTP23
Kmarxianus_FIM1_468	1148.49	1351.52	1396.42	898.824	820.749	702.175	-0.686105	0.000248097	0.00579078	hypothetical protein KMAR_10363	YLR326W
Kmarxianus_FIM1_469	290.609	329.234	337.499	210.463	195.477	186.539	-0.692268	0.000224567	0.00541144	chromatin modification-related protein YNG2	YNG2
Kmarxianus_FIM1_470	28.462	33.315	33.711	33.118	26.844	26.258	-0.147292	0.100213	0.293817	matE super family	YDR338C
Kmarxianus_FIM1_471	38.501	41.871	41.87	44.947	38.22	41.547	0.0288827	0.322608	0.571515	general amino-acid permease GAP1	GAP1
Kmarxianus_FIM1_472	245.033	279.156	278.658	185.203	161.813	142.14	-0.714827	0.000166378	0.0042871	lrgB super family	_
Kmarxianus_FIM1_473	69.532	79.19	79.821	71.191	63.193	61.669	-0.221219	0.0532946	0.200913	hypothetical protein FIM1_473	SAT4
Kmarxianus_FIM1_474	113.277	95.947	98.589	176.807	206.84	213.578	0.956214	0.0131079	0.0830006	54S ribosomal protein L38	rplN
Kmarxianus_FIM1_475	26.451	24.765	24.259	24.828	25.139	26.219	0.0135265	0.295132	0.547652	protein Kinases	NNK1
Kmarxianus_FIM1_476	2097.05	1915.3	1956.45	3052.49	3270.98	3197.31	0.67364	0.14907	0.371341	cytochrome b-c1 complex subunit 8	QCR8
Kmarxianus_FIM1_477	81.562	87.45	82.894	125.293	126.996	133.727	0.615769	0.224827	0.472358	farnesyl pyrophosphate synthetase	FPS1
Kmarxianus_FIM1_478	98.394	91.26	92.802	107.823	117.434	106.681	0.232885	0.825558	0.927911	rRNA-processing protein EBP2	EBP2
Kmarxianus_FIM1_479	9.071	11.569	10.599	14.065	11.961	12.679	0.309145	0.951731	0.982601	U5 small nuclear ribonucleoprotein component	SNU114
Kmarxianus_FIM1_480	6.585	6.107	6.29	11.287	10.456	11.126	0.791999	0.0674362	0.231534	polyamine transporter TPO5	TPO5
Kmarxianus_FIM1_481	44.999	41.058	47.029	48.78	53.577	55.796	0.248957	0.865497	0.945814	zinc-regulated transporter 3	ZRT3
Kmarxianus_FIM1_482	21.994	20.237	20.409	29.567	30.549	30.328	0.529919	0.37152	0.619796	protein LST4	LST4
Kmarxianus_FIM1_483	22.802	20.14	18.836	34.242	37.337	45.35	0.920435	0.0190899	0.104154	histone-lysine N-methyltransferase	SET2
Kmarxianus_FIM1_484	14.299	11.719	10.413	12.033	14.702	13.652	0.148713	0.608223	0.803032	Protein that regulates signaling from G protein beta subunit Ste4p	ASG7
Kmarxianus_FIM1_485	35.131	31.026	32.213	22.621	21.791	25.353	-0.495697	0.00330026	0.0334851	pheromone a factor receptor	STE3
Kmarxianus_FIM1_486	44.915	46.463	48.335	51.705	51.463	52.37	0.154798	0.602785	0.800177	hypothetical protein KMAR_10346	CPS1
Kmarxianus_FIM1_487	61.544	66.914	65.926	71.261	64.429	59.937	0.00919589	0.296841	0.549257	replication factor A protein 3	RFA3
Kmarxianus_FIM1_488	1521.6	1543.04	1541.52	1345.93	1415.68	1220.49	-0.210036	0.0583496	0.21135	cell wall synthesis protein KRE9	KRE9
Kmarxianus_FIM1_489	51.316	53.418	52.564	137.878	69.09	70.475	0.818679	0.0428056	0.174748	RSC chromatin remodeling complex subunit RSC8	SWI3
Kmarxianus_FIM1_490	36.636	37.54	35.221	48.068	49.11	51.105	0.43877	0.583202	0.784967	protein CASP	COY1
Kmarxianus_FIM1_491	1469.07	1351.85	1356.7	1252.45	1365.8	1388.48	-0.0602581	0.181735	0.413975	ribosomal_L22	RPL17B
Kmarxianus_FIM1_492	329.06	321.193	312.112	291.42	288.065	286.754	-0.151819	0.0942491	0.285124	autophagy-related protein 27	ATG27
Kmarxianus_FIM1_493	103.589	95.247	92.733	137.626	140.021	155.646	0.571501	0.297648	0.549613	prefoldin subunit 1	PFD1
Kmarxianus_FIM1_494	21.238	17.525	19.102	39.66	42.079	39.132	1.06267	0.00424185	0.0391469	protein ATP12	ATP12
Kmarxianus_FIM1_495	5.673	5.242	4.069	9.995	11.511	12.798	1.19479	0.000952553	0.0143613	UPF0508 protein KLLA0A06237g	YJR030C
Kmarxianus_FIM1_496	62.211	51.144	49.372	80.12	85.542	94.392	0.676348	0.148392	0.370364	probable alpha-1,6-mannosyltransferase MNN11	MNN11
Kmarxianus_FIM1_497	46.948	54.576	56.278	61.724	53.863	54.045	0.104291	0.480306	0.712046	pantothenate transporter FEN2	FEN2
Kmarxianus_FIM1_498	63.735	58.679	53.754	72.3	72.961	69.191	0.283698	0.982785	0.993113	protein GON7	GON7
Kmarxianus_FIM1_499	484.506	439.848	446.417	455.469	489.101	478.726	0.054248	0.36942	0.61748	single-stranded DNA-binding protein RIM1	RIM1
Kmarxianus_FIM1_500	46.868	56.54	52.847	39.026	32.592	36.112	-0.53647	0.00214021	0.0249772	hypothetical protein FIM1_500	_
Kmarxianus_FIM1_501	15.586	16.733	16.145	15.004	14.041	14.435	-0.156551	0.0995669	0.292794	hypothetical protein FIM1_501	_
Kmarxianus_FIM1_502	122.707	117.813	124.58	140.669	159.617	150.218	0.303246	0.970464	0.988931	presequence translocated-associated motor subunit PAM17	PAM17
Kmarxianus_FIM1_503	49.956	46.796	48.85	43.714	46.349	46.257	-0.0950309	0.144833	0.366135	F-box protein YJL149W	DAS1
Kmarxianus_FIM1_504	30.586	26.308	24.389	26.642	28.59	29.311	0.0567296	0.378291	0.626075	putative transcriptional regulatory protein YKR064W	OAF3
Kmarxianus_FIM1_505	20.098	17.562	18.592	25.775	25.871	25.781	0.460911	0.527556	0.746583	protein LAS1	LAS1
Kmarxianus_FIM1_506	153.515	157.365	163.957	144.075	148.435	141.464	-0.129823	0.111961	0.313948	DNA-directed RNA polymerase I subunit RPA34	RPA34
Kmarxianus_FIM1_507	78.655	82.007	75.55	81.757	83.028	81.264	0.0588627	0.380476	0.628101	transcription initiation factor IIE subunit beta	TFA2
Kmarxianus_FIM1_508	154.84	146.549	144.479	149.341	159.625	160.584	0.0746616	0.410602	0.653829	uncharacterized protein YJL147C	MRX5
Kmarxianus_FIM1_509	51.604	53.521	53.16	41.161	39.173	37.899	-0.420883	0.00771893	0.058627	hypothetical protein KLMA_10358	IDS2
Kmarxianus_FIM1_510	77.787	83.303	72.873	59.572	60.759	58.542	-0.387339	0.0109549	0.0741308	phosphatidylinositol transfer protein SFH5	SFH5
Kmarxianus_FIM1_511	352.699	366.538	359.706	297.306	282.152	258.31	-0.364995	0.0135108	0.0840188	biotin synthase	BIO2
Kmarxianus_FIM1_512	2233.3	1808.12	1818.3	3993.47	4269.92	4545.62	1.12825	0.00165135	0.0207615	hypothetical protein KLMA_10355	_
Kmarxianus_FIM1_513	262.632	281.988	276.097	279.272	273.54	283.32	0.0268458	0.315253	0.565131	mitochondrial import inner membrane translocase subunit TIM17	TIM17
Kmarxianus_FIM1_514	22.637	22.699	23.08	26.4	25.606	27.245	0.212087	0.762421	0.894972	dual specificity protein kinase YAK1	YAK1
Kmarxianus_FIM1_515	52.702	61.85	53.569	60.612	58.426	57.109	0.0672788	0.401057	0.645486	DNA-directed RNA polymerase II subunit RPB4	RPB4
Kmarxianus_FIM1_516	35.786	35.714	35.822	39.421	42.363	43.428	0.222421	0.789913	0.910429	probable mannosyltransferase YUR1	YUR1
Kmarxianus_FIM1_517	34.601	32.083	32.219	35.834	38.698	41.09	0.225323	0.800487	0.913514	ribosome biogenesis protein UTP30	UTP30
Kmarxianus_FIM1_518	904.39	858.076	855.072	769.883	813.676	832.395	-0.115617	0.122633	0.329651	ATP-dependent RNA helicase eIF4A	TIF1
Kmarxianus_FIM1_519	37.501	47.227	50.365	35.128	26.246	24.972	-0.645734	0.000487873	0.00944008	GT8_Glycogenin	GLG1
Kmarxianus_FIM1_520	1921.39	1789.05	1747.24	1438.26	1503.83	1626.84	-0.25643	0.0381464	0.161424	Rps21a/Rps21b	RPS21A
Kmarxianus_FIM1_521	9.658	4.889	9.267	7.649	9.86	9.806	0.19786	0.741261	0.881606	hypothetical protein KLMA_10346	_
Kmarxianus_FIM1_522	42.616	38.866	39.695	40.018	44.836	45.724	0.107793	0.485295	0.716382	tRNA (uracil-5-)-methyltransferase	TRM2
Kmarxianus_FIM1_523	13.298	8.263	11.085	14.018	16.425	19.194	0.604464	0.267038	0.519214	GTP-binding protein RHO4	RHO4
Kmarxianus_FIM1_524	7.679	6.6	6.81	10.696	12.111	12.661	0.749944	0.0855233	0.26881	dynein heavy chain	DYN1
Kmarxianus_FIM1_525	10.773	9.763	9.428	15.761	17.644	18.124	0.782094	0.0727244	0.241913	dihydrosphingosine 1-phosphate phosphatase LCB3	LCB3
Kmarxianus_FIM1_526	237.131	206.186	210.393	197.594	223.866	268.563	0.0779933	0.414381	0.655598	protein YJL133C-A	YJL133C-A
Kmarxianus_FIM1_527	129.778	165.683	165.534	109.838	80.159	90.952	-0.714437	0.000162966	0.00426249	6-phosphofructokinase subunit alpha	PFK1
Kmarxianus_FIM1_528	55.783	76.634	75.113	74.618	58.042	54.382	-0.149955	0.0970461	0.288808	clathrin coat assembly protein AP180A	YAP1801
Kmarxianus_FIM1_529	8.272	11.336	11.448	8.627	8.237	8.649	-0.283609	0.0395092	0.165715	hypothetical protein FIM1_529	_
Kmarxianus_FIM1_530	139.459	135.828	140.897	165.236	172.888	173.032	0.29654	0.989877	0.996385	UPF0041 protein FMP43	MPC3
Kmarxianus_FIM1_531	111.22	149.589	153.391	140.935	108.786	108.939	-0.207709	0.0598826	0.214847	succinyl-CoA ligase [ADP-forming] subunit beta	LSC2
Kmarxianus_FIM1_532	59.452	74.407	74.509	61.266	50.538	44.418	-0.415529	0.00800966	0.0598139	protein SDA1	SDA1
Kmarxianus_FIM1_533	37.146	32.035	31.463	46.483	47.444	50.343	0.519497	0.391702	0.638925	transcription factor IIIB 70 kDa subunit	TDS4
Kmarxianus_FIM1_534	76.956	66.057	72.48	77.333	81.686	88.92	0.202342	0.733669	0.877268	2',3'-cyclic-nucleotide 3'-phosphodiesterase	CPD1
Kmarxianus_FIM1_535	68.921	89.733	90.626	73.286	64.093	63.882	-0.308695	0.0240873	0.121692	6-phosphogluconolactonase 3	SOL3
Kmarxianus_FIM1_536	173.581	190.069	189.727	193.796	172.059	152.692	-0.0937874	0.147556	0.36952	HSF_DNA-bind super family	MGA1
Kmarxianus_FIM1_537	343.515	412.491	416.825	339.242	286.538	274.274	-0.381911	0.0111786	0.0752714	RRM	YGR250C
Kmarxianus_FIM1_538	6.643	6.145	6.618	8.751	7.994	9.483	0.434547	0.598062	0.796957	DNA replication ATP-dependent helicase DNA2	DNA2
Kmarxianus_FIM1_539	4.783	2.673	3.937	7.464	7.655	7.359	0.980179	0.0158778	0.0930676	hypothetical protein KLMA_10327	_
Kmarxianus_FIM1_540	15.015	14.796	14.531	20.517	20.551	21.43	0.495108	0.444812	0.684175	pre-mRNA-splicing factor 8	PRP8
Kmarxianus_FIM1_541	3.387	2.61	3.278	6.075	6.226	6.673	1.03237	0.00836589	0.0617446	anaphase-promoting complex subunit CDC23	CDC23
Kmarxianus_FIM1_542	4	2.533	3.708	6.794	7.314	7.196	1.05655	0.0101633	0.0698807	THO complex subunit THP2	THP2
Kmarxianus_FIM1_543	11.367	10.247	10.769	16.246	14.526	14.724	0.490465	0.458683	0.694429	GTPase MTG2	MTG2
Kmarxianus_FIM1_544	68.578	63.335	66.691	121.185	107.397	131.36	0.85786	0.0345801	0.152312	hypothetical protein KLMA_10322	CAF20
Kmarxianus_FIM1_545	11.763	10.207	9.101	23.8	23.983	26.764	1.2625	0.00038408	0.00796469	dnaJ-related protein SCJ1	DNAJA1
Kmarxianus_FIM1_546	162.428	141.207	143.098	149.365	169.325	181.843	0.164051	0.624495	0.812625	probable 1,3-beta-glucanosyltransferase GAS3	GAS3
Kmarxianus_FIM1_547	67.453	65.532	66.206	76.609	75.243	72.47	0.171416	0.651438	0.827614	serine/threonine-protein kinase SKY1	SKY1
Kmarxianus_FIM1_548	47.162	59.604	62.116	60.38	50.065	46.344	-0.107189	0.136117	0.351955	hypothetical protein FIM1_549	_
Kmarxianus_FIM1_549	62.63	75.721	75.782	65.327	67.688	62.366	-0.132215	0.115539	0.319096	RRM	_
Kmarxianus_FIM1_550	279.859	251.11	246.408	213.069	232.051	222.686	-0.219184	0.0539042	0.202213	GMP synthase	GUA1
Kmarxianus_FIM1_551	10.383	10.811	12.404	17.515	17.414	19.284	0.690215	0.15259	0.375379	uroporphyrinogen-III synthase	HEM4
Kmarxianus_FIM1_552	5.154	4.568	4.436	8.049	8.074	9.215	0.83955	0.043609	0.177055	transport protein particle 130 kDa subunit	TRS130
Kmarxianus_FIM1_553	15.567	12.326	12.596	19.644	21.563	23.421	0.674589	0.150527	0.372933	silent chromatin protein ESC1	_
Kmarxianus_FIM1_554	14.01	11.278	10.789	16.625	18.838	17.245	0.546905	0.343537	0.59331	phosphomevalonate kinase	ERG8
Kmarxianus_FIM1_555	9.925	7.968	5.947	10.533	13.057	11.384	0.552841	0.34679	0.595783	transcriptional repressor Rfm1	RFM1
Kmarxianus_FIM1_556	12.602	12.117	12.212	15.213	16.241	20.918	0.503929	0.443293	0.682442	protein FMP42	FMP42
Kmarxianus_FIM1_557	57.359	64.308	60.99	95.083	97.813	98.792	0.67528	0.15216	0.375194	family of serine hydrolases 3	FSH3
Kmarxianus_FIM1_558	34.476	37.553	30.611	46.491	48.391	55.667	0.552627	0.337585	0.587865	family of serine hydrolases 2	FSH2
Kmarxianus_FIM1_559	30.074	23.886	23.073	40.539	44.988	48.628	0.800328	0.0573422	0.21004	ubiquitin carboxyl-terminal hydrolase 8	UBP8
Kmarxianus_FIM1_560	39.862	40.741	41.383	57.502	58.876	64.511	0.568378	0.305216	0.55703	phosducin-like protein 2	PLP2
Kmarxianus_FIM1_561	31.211	27.487	28.325	39.607	40.329	43.625	0.50574	0.422526	0.662515	double-strand break repair protein MRE11	MRE11
Kmarxianus_FIM1_562	65.253	63.866	71.867	78.831	76.372	85.998	0.263137	0.908496	0.964848	probable phosphoglycerate mutase YOR283W	YOR283W
Kmarxianus_FIM1_563	285.397	308.802	298.749	206.401	205.709	225.346	-0.486248	0.00340286	0.0340613	putative thiosulfate sulfurtransferase YOR285W	RDL1
Kmarxianus_FIM1_564	179.038	179.099	200.15	179.997	188.569	200.255	0.0269676	0.313788	0.564168	putative thiosulfate sulfurtransferase FMP31	RDL2
Kmarxianus_FIM1_565	37.183	36.954	32.477	43.384	51.867	50.581	0.4519	0.553885	0.764546	UPF0399 protein YOR287C	RRP36
Kmarxianus_FIM1_566	47.497	35.282	41.95	106.181	105.064	107.782	1.35486	8.99e-05	0.00280236	hypothetical protein KLMA_10301	MRPL44
Kmarxianus_FIM1_567	22.514	20.586	23.902	37.013	34.292	38.186	0.708511	0.127834	0.337584	hypothetical protein KMAR_10270	RPB7
Kmarxianus_FIM1_568	92.869	87.293	86.064	179.902	163.938	168.575	0.944653	0.0137935	0.0850421	spore wall maturation protein DIT1	DIT1
Kmarxianus_FIM1_569	137.209	136.969	132.819	245.256	246.675	266.958	0.898866	0.0224612	0.11533	cytochrome P450-DIT2	DIT2
Kmarxianus_FIM1_570	68.16	55.937	55.208	68.54	74.433	74.16	0.276159	0.956089	0.984196	uridine nucleosidase	URH1
Kmarxianus_FIM1_571	291.573	240.177	227.275	281.186	306.33	282.516	0.19692	0.725997	0.87333	UPF0676 protein C1494.01	_
Kmarxianus_FIM1_572	68.52	63.94	63.965	65.176	67.878	65.691	0.0169397	0.300859	0.552569	probable transporter MCH2	MCH2
Kmarxianus_FIM1_573	1085.14	1007.94	1029.06	739.226	805.244	806.871	-0.409049	0.00818468	0.0608589	hypoxanthine-guanine phosphoribosyltransferase	HPT1
Kmarxianus_FIM1_574	39.098	37.02	37.405	51.953	54.502	58.468	0.538796	0.35568	0.603336	U3 small nucleolar RNA-associated protein 5	UTP5
Kmarxianus_FIM1_575	1249.38	1178.68	1159.16	854.033	999.082	913.802	-0.374589	0.0119314	0.0779657	negative cofactor 2 complex subunit beta	NCB2
Kmarxianus_FIM1_576	43.051	36.08	34.183	58.884	62.211	67.011	0.731205	0.0976455	0.28894	IBN_N super family	SXM1
Kmarxianus_FIM1_577	25.678	19.049	18.261	41.768	51.645	51.082	1.19783	0.000741802	0.0119579	GPI mannosyltransferase 4	SMP3
Kmarxianus_FIM1_578	59.381	52.638	55.308	79.848	87.426	91.059	0.626553	0.20952	0.451155	26S protease regulatory subunit 6B -like protein	RPT3
Kmarxianus_FIM1_579	9.508	7.792	6.715	20.451	19.55	19.038	1.29763	0.000235686	0.00562727	she9_MDM33 super family	SHE9
Kmarxianus_FIM1_580	28.587	33.374	30.795	25.962	29.793	28.384	-0.140661	0.109103	0.309249	protein SPP2	SPP2
Kmarxianus_FIM1_581	36.106	31.944	31.524	44.248	46.027	48.502	0.478915	0.482571	0.714183	mitochondrial distribution and morphology protein 32	MDM32
Kmarxianus_FIM1_582	109.558	102.804	102.743	111.16	127.084	126.123	0.209558	0.752364	0.88879	pre-rRNA-processing protein PNO1	PNO1
Kmarxianus_FIM1_583	8.523	8.125	9.576	11.152	14.015	13.07	0.54403	0.383761	0.631896	peptidyl-tRNA hydrolase	PTH1
Kmarxianus_FIM1_584	13.121	9.442	12.138	20.413	20.675	21.018	0.8397	0.0450142	0.181346	GTP-binding protein GTR1	GTR1
Kmarxianus_FIM1_585	189.614	188.899	192.374	241.062	237.945	224.832	0.302039	0.967668	0.988443	rotenone-insensitive NADH-ubiquinone oxidoreductase	NDI1
Kmarxianus_FIM1_586	29.264	26.188	27.837	40.517	41.872	40.927	0.566145	0.300861	0.552569	exoribonuclease II	DSS1
Kmarxianus_FIM1_587	33.115	32.05	30.99	35.81	39.113	35.971	0.205742	0.749834	0.88702	hypothetical protein KLMA_10277	YML119W
Kmarxianus_FIM1_588	75.301	79.608	73.701	163.1	165.543	165.002	1.11058	0.00245213	0.0273892	54S ribosomal protein L33	MRPL33
Kmarxianus_FIM1_589	69.582	68.996	64.811	78.189	79.048	80.378	0.224381	0.798609	0.912971	RNA exonuclease NGL2	NGL2
Kmarxianus_FIM1_590	28.705	25.519	26.191	30.269	31.409	32.055	0.221085	0.790947	0.910513	ATP-dependent DNA helicase II subunit 1	KU70
Kmarxianus_FIM1_591	16.257	15.485	13.225	18.221	19.345	19.779	0.35078	0.830719	0.92987	palmitoyltransferase PFA4	PFA4
Kmarxianus_FIM1_592	56.424	55.606	55.393	84.433	81.248	83.916	0.576094	0.28273	0.53616	transcriptional regulatory protein SIN3	SIN3
Kmarxianus_FIM1_593	95.222	79.972	86.652	96.153	97.994	102.537	0.180207	0.677402	0.844723	DNA-directed RNA polymerase II subunit RPB11	RPB11
Kmarxianus_FIM1_594	27.282	27.79	26.214	26.792	26.037	27.003	-0.0260388	0.232198	0.481318	cell cycle serine/threonine-protein kinase CDC5/MSD2	CDC5
Kmarxianus_FIM1_595	23.544	22.129	19.322	36.503	37.901	39.918	0.814674	0.04989	0.193212	DNA topoisomerase 1	TOP1
Kmarxianus_FIM1_596	727.343	727.047	701.717	945.87	993.063	963.48	0.428824	0.605508	0.801747	mitochondrial intermembrane space cysteine motif-containing protein MIC17	MIC17
Kmarxianus_FIM1_597	195.368	191.064	182.566	185.566	216.928	216.505	0.121513	0.515028	0.737472	SAP super family	AIM34
Kmarxianus_FIM1_598	13.062	15.656	17.979	27.699	25.303	27.53	0.786193	0.0739515	0.243773	coenzyme Q-binding protein COQ10	COQ10
Kmarxianus_FIM1_599	21.371	16.991	14.699	19.003	20.255	22.895	0.22816	0.815866	0.922394	mitochondrial distribution and morphology protein 12	MDM12
Kmarxianus_FIM1_600	50.77	50.647	48.885	54.686	56.212	63.1	0.211203	0.755255	0.890195	sorting nexin MVP1	MVP1
Kmarxianus_FIM1_601	49.928	49.338	52.526	87.015	88.021	96.684	0.840012	0.0404497	0.168567	RNA 3'-terminal phosphate cyclase-like protein	RCL1
Kmarxianus_FIM1_602	71.542	56.669	54.555	69.466	71.326	75.239	0.241237	0.853719	0.94171	transcription initiation factor TFIID subunit 4	TAF4
Kmarxianus_FIM1_603	3553.47	3388.73	3366.93	2739.95	2934.26	2843.88	-0.27532	0.0321068	0.145698	lysophospholipase	PLB1
Kmarxianus_FIM1_604	192.259	159.732	157.498	161.458	181.667	191.152	0.0685365	0.399616	0.644744	histone H2A.Z	HTZ1
Kmarxianus_FIM1_605	34.93	32.624	37.483	50.543	55.318	60.751	0.665579	0.170533	0.398574	OPA3-like protein	_
Kmarxianus_FIM1_606	36.231	29.38	30.102	29.559	32.104	35.487	0.0214984	0.308696	0.560434	ERAD-associated E3 ubiquitin-protein ligase HRD1	HRD1
Kmarxianus_FIM1_607	22.774	21.793	21.689	41.233	48.674	47.169	1.04882	0.00486421	0.0422674	RNA polymerase I-specific transcription initiation factor RRN11	RRN11
Kmarxianus_FIM1_608	25.955	25.092	29.288	43.13	49.15	58.4	0.907362	0.0259627	0.128213	mediator of RNA polymerase II transcription subunit 31	SOH1
Kmarxianus_FIM1_609	645.967	690.078	686.024	727.547	647.285	591.377	-0.0404155	0.211483	0.453975	pyruvate carboxylase 2	PYC2
Kmarxianus_FIM1_610	21.963	23.72	23.224	26.059	28.978	31.602	0.330353	0.902132	0.961089	DASH complex subunit DUO1	DUO1
Kmarxianus_FIM1_611	16.165	17.864	18.378	19.62	21.794	20.828	0.248116	0.870758	0.947224	autophagy-related protein 12	ATG12
Kmarxianus_FIM1_612	60.647	57.031	59.258	85.488	88.766	101.103	0.638067	0.194636	0.429454	YAP1-binding protein 1	YBP1
Kmarxianus_FIM1_613	99.353	101.191	101.683	98.314	102.311	111.905	0.0483617	0.355216	0.603033	cylicin-2	HPC2
Kmarxianus_FIM1_614	46.302	41.685	45.568	41.495	41.813	47.556	-0.029365	0.224808	0.472358	probable protein kinase YGL059W	PKP2
Kmarxianus_FIM1_615	46.302	41.685	45.568	41.495	41.813	47.556	-0.029365	0.224808	0.472358	probable protein kinase YGL059W	PKP2
Kmarxianus_FIM1_616	80.393	72.521	78.072	84.197	92.653	99.585	0.259132	0.896758	0.959625	ubiquitin-conjugating enzyme E2 2	UBC2
Kmarxianus_FIM1_617	29.927	25.519	25.185	36.683	36.172	36.486	0.439414	0.584781	0.785745	hypothetical protein KLMA_10246	_
Kmarxianus_FIM1_618	48.725	52.737	52.869	56.094	49.38	47.537	-0.0123923	0.254259	0.504928	protein SDS23	SDS23
Kmarxianus_FIM1_619	455.073	488.638	497.45	489.64	451.248	438.43	-0.0632763	0.179798	0.412269	acyl-CoA desaturase 1	OLE1
Kmarxianus_FIM1_620	32.119	26.843	28.553	38.091	37.096	39.178	0.386032	0.72513	0.87333	siroheme biosynthesis protein MET8	MET8
Kmarxianus_FIM1_621	45.798	53.806	51.44	36.208	34.204	33.148	-0.544489	0.00172622	0.0213928	RNA binding protein NGR1	NGR1
Kmarxianus_FIM1_622	65.233	53.186	50.477	41.999	37.186	34.926	-0.565685	0.00149	0.0195351	protein AME1	AME1
Kmarxianus_FIM1_623	100.951	93.146	87.232	99.561	98.992	115.311	0.15788	0.613052	0.805763	ER-derived vesicles protein ERV14	ERV14
Kmarxianus_FIM1_624	32.286	25.589	28.759	18.589	22.529	20.925	-0.481645	0.00437749	0.0396816	hypothetical protein FIM1_624	_
Kmarxianus_FIM1_625	248.52	213.766	197.501	218.061	240.212	246.177	0.0944965	0.456593	0.693679	hypothetical protein KLMA_10238	_
Kmarxianus_FIM1_626	336.826	329.361	329.086	259.662	257.392	288.44	-0.305217	0.0240746	0.121692	uncharacterized protein YLR301W	HRI1
Kmarxianus_FIM1_627	16.443	14.81	13.563	20.953	21.049	22.539	0.526173	0.376954	0.624627	SNF2 N	ULS1
Kmarxianus_FIM1_628	3339.77	3231	3227.31	2861.3	2795.88	2671.48	-0.234415	0.0472674	0.187162	WW domain-containing protein YFL010C	WWM1
Kmarxianus_FIM1_629	794.151	771.708	773.016	637.491	678.2	609.504	-0.28081	0.0308052	0.142106	glucan 1,3-beta-glucosidase	EXG1
Kmarxianus_FIM1_630	229.113	211.236	215.791	252.284	294.177	262.49	0.302047	0.970502	0.988931	hypothetical protein FIM1_630	_
Kmarxianus_FIM1_631	84.868	96.484	93.463	90.756	81.471	74.163	-0.157515	0.0907323	0.278621	rhoGAP_fMSB1	MSB1
Kmarxianus_FIM1_632	11.585	11.445	11.39	9.374	9.684	9.487	-0.269983	0.0376295	0.160178	gamma-glutamyltransferase	ECM38
Kmarxianus_FIM1_633	121.107	97.577	96.113	153.219	186.62	206.593	0.795614	0.0586377	0.211804	elongation factor Tu	TUF1
Kmarxianus_FIM1_634	78.568	78.486	75.958	68.348	82.391	72.349	-0.0627905	0.182509	0.414468	U1 small nuclear ribonucleoprotein C homolog	YHC1
Kmarxianus_FIM1_635	561.214	575.58	575.391	886.931	921.041	915.418	0.669564	0.154919	0.377037	ATP synthase subunit H	ATP14
Kmarxianus_FIM1_636	29.246	24.901	23.903	27.232	30.313	30.579	0.17513	0.665498	0.837706	hypothetical protein KLMA_10226	_
Kmarxianus_FIM1_637	561.915	576.761	563.268	634.218	653.736	685.797	0.213756	0.762918	0.894972	KLLA0C05126p	GSP1
Kmarxianus_FIM1_638	18.377	14.987	17.987	15.66	16.929	17.605	-0.0328755	0.228547	0.47717	translation initiation factor eIF-2B subunit beta	GCD7
Kmarxianus_FIM1_639	10.319	9.376	9.148	11.779	11.742	12.654	0.326741	0.912184	0.965512	protein PET18	PET18
Kmarxianus_FIM1_640	8.71	6.91	7.31	15.442	17.598	17.715	1.14621	0.00166349	0.0208638	hypothetical protein KMAR_10199	GUF1
Kmarxianus_FIM1_641	7.263	5.592	4.882	9.106	9.399	9.827	0.675579	0.1684	0.395821	DNA damage checkpoint control protein MEC3	MEC3
Kmarxianus_FIM1_642	75.895	74.778	72.131	93.371	96.544	96.984	0.364763	0.78536	0.908736	phosphoserine aminotransferase	SER1
Kmarxianus_FIM1_643	823.795	821.466	809.197	673.462	689.647	736.328	-0.225402	0.0501486	0.193351	_	RPS30A
Kmarxianus_FIM1_644	32.821	30.512	29.365	40.028	43.356	42.945	0.446563	0.564549	0.769638	uncharacterized protein YLR287C	YLR287C
Kmarxianus_FIM1_645	15.119	19.221	18.813	22.443	17.425	18.931	0.145633	0.584818	0.785745	proline-rich protein LAS17	LAS17
Kmarxianus_FIM1_646	18.114	20.346	21.028	26.151	24.8	28.505	0.417539	0.64741	0.825346	endochitinase	CTS1
Kmarxianus_FIM1_647	49.363	50.519	46.522	43.764	45.579	44.52	-0.129195	0.115029	0.318979	putative nicotinamide N-methyltransferase	NNT1
Kmarxianus_FIM1_648	25.17	25.341	22.015	34.213	33.839	38.117	0.549773	0.340982	0.591012	3-2-trans-enoyl-CoA isomerase	ECI1
Kmarxianus_FIM1_649	31.132	27.833	25.17	36.987	38.685	42.549	0.490694	0.460994	0.696408	DUF1640	YLR283W
Kmarxianus_FIM1_650	74.912	62.858	64.09	84.4	98.854	90.208	0.43798	0.58382	0.785013	uncharacterized peptide chain release factor-like protein YLR281C	YLR281C
Kmarxianus_FIM1_651	22.194	26.228	24.766	26.93	23.955	23.857	0.0303108	0.32471	0.573687	protein YLR278C	YLR278C
Kmarxianus_FIM1_652	31.17	26.689	28.193	38.417	41.879	47.339	0.568727	0.301136	0.552685	endoribonuclease YSH1	YSH1
Kmarxianus_FIM1_653	77.876	65.149	67.743	81.88	96.454	94.469	0.372199	0.76385	0.895258	ATP-dependent RNA helicase DBP9	DBP9
Kmarxianus_FIM1_654	10.404	8.966	9.754	10.477	10.304	12.318	0.184561	0.688288	0.851769	peroxisomal biogenesis factor 8	PEX8
Kmarxianus_FIM1_655	27.759	27.638	24.84	13.783	15.69	15.718	-0.82819	3.9e-05	0.00152649	uncharacterized membrane protein YOL073C	DSC2
Kmarxianus_FIM1_656	20.062	18.398	19.869	28.457	32.042	36.497	0.733682	0.108458	0.308147	prefoldin subunit 3	PAC10
Kmarxianus_FIM1_657	8.886	8.137	8.223	15.592	13.94	15.772	0.843508	0.0391555	0.165024	uncharacterized ABC transporter ATP-binding protein/permease YOL075C	YOL075C
Kmarxianus_FIM1_658	49.813	42.78	42.076	57.431	55.578	56.663	0.333324	0.871485	0.947385	protein YBR138C	YBR138C
Kmarxianus_FIM1_659	758.592	818.881	806.278	858.167	773.406	714.807	-0.0227968	0.239486	0.488523	_	YDL012C
Kmarxianus_FIM1_660	116.054	112.948	110.515	100.075	107.647	104.306	-0.121807	0.118509	0.323631	C12G12.12	_
Kmarxianus_FIM1_661	53.251	59.878	59.21	59.439	53.374	50.968	-0.0734799	0.169594	0.397027	e3 ubiquitin-protein ligase complex SLX5-SLX8 subunit SLX5	SLX5
Kmarxianus_FIM1_662	185.539	245.314	239.129	243.571	197.552	185.474	-0.096584	0.143847	0.364699	rRNA 2'-O-methyltransferase fibrillarin	NOP1
Kmarxianus_FIM1_663	67.505	71.062	74.636	45.683	37.707	40.916	-0.778317	6.39e-05	0.00218813	flocculation protein FLO5	FLO5
Kmarxianus_FIM1_664	51.205	49.262	47.779	54.75	57.576	65.079	0.259049	0.895739	0.959625	enoyl reductase TSC13	TSC13
Kmarxianus_FIM1_665	11.668	10.409	10.604	9.493	10.47	10.568	-0.098168	0.15028	0.372933	cell division control protein 7	CDC7
Kmarxianus_FIM1_666	6.401	4.121	4.848	8.925	7.62	8.084	0.680135	0.184311	0.416562	protein ERP3	ERP3
Kmarxianus_FIM1_667	6.064	5.831	8.081	9.004	9.602	8.19	0.423695	0.633885	0.817283	allantoinase	DAL1
Kmarxianus_FIM1_668	18.359	14.913	15.459	27.445	30.005	29.802	0.840309	0.0397016	0.166115	importin subunit beta-2	KAP104
Kmarxianus_FIM1_669	18.891	19.397	19.523	27.85	23.107	23.605	0.36708	0.772997	0.900475	bud site selection protein 14	BUD14
Kmarxianus_FIM1_670	63.692	55.926	51.053	54.705	56.616	57.127	-0.0189143	0.245147	0.494954	phosphoribosylaminoimidazole-succinocarboxamide synthase	ADE1
Kmarxianus_FIM1_671	16.002	14.899	15.313	30.316	30.05	36.216	1.06338	0.00441218	0.0398705	serine/threonine-protein kinase KIN3	KIN3
Kmarxianus_FIM1_672	10.757	8.8	8.758	18.091	16.515	19.895	0.944643	0.0151132	0.0904277	cell division control protein 15	CDC15
Kmarxianus_FIM1_673	152.415	144.702	145.076	230.557	224.727	253.121	0.679895	0.143743	0.36461	putative mitochondrial carnitine O-acetyltransferase	YAT1
Kmarxianus_FIM1_674	368.478	364.307	363.653	283.342	297.741	293.05	-0.326899	0.0194232	0.105091	oxysterol-binding protein -like protein 1	OSH2
Kmarxianus_FIM1_675	36.374	37.806	39.822	60.848	61.447	59.888	0.676315	0.150088	0.372713	initiation-specific alpha-1,6-mannosyltransferase	och1
Kmarxianus_FIM1_676	350.586	333.352	329.297	639.583	651.349	703.633	0.977103	0.00991529	0.0689738	zinc finger	RPN4
Kmarxianus_FIM1_677	163.238	155.043	153.76	116.696	115.763	131.43	-0.375411	0.0119383	0.0779657	phosphoglycerate mutase 3	GPM3
Kmarxianus_FIM1_678	63.815	56.755	58.702	108.964	103.295	107.431	0.834513	0.0405696	0.168913	probable dipeptidyl-peptidase 3	YOL057W
Kmarxianus_FIM1_679	356.139	402.103	391.817	498.555	408.807	401.4	0.186494	0.695324	0.854583	argininosuccinate synthase	ARG1
Kmarxianus_FIM1_680	553.102	462.961	458.144	681.085	749.041	762.746	0.572882	0.287385	0.540013	glycerol-3-phosphate dehydrogenase	GPD1
Kmarxianus_FIM1_681	31.787	43.636	43.059	39.524	28.82	27.781	-0.301676	0.0262897	0.129459	protein MAM3	MAM3
Kmarxianus_FIM1_682	114.665	136.396	139.844	155.439	133.973	134.142	0.115727	0.50525	0.73132	probable serine/threonine-protein kinase YDL025C	RTK1
Kmarxianus_FIM1_683	73.983	81.311	86.63	97.7	85.667	81.614	0.131333	0.547197	0.759963	ribose-phosphate pyrophosphokinase 5	PRS5
Kmarxianus_FIM1_684	29.679	27.669	28.512	37.512	42.061	42.766	0.510811	0.41568	0.656635	AP-2 complex subunit mu	APM4
Kmarxianus_FIM1_685	82.04	89.611	82.347	76.558	81.938	83.029	-0.0726437	0.167495	0.395021	hypothetical protein KLMA_10174	_
Kmarxianus_FIM1_686	88.253	78.381	85.999	122.792	137.005	142.496	0.671197	0.15485	0.377037	actin-related protein 2	ARP2
Kmarxianus_FIM1_687	16.518	13.179	14.282	21.711	24.202	26.929	0.727917	0.103969	0.300801	serine/threonine-protein kinase MPS1	MPS1
Kmarxianus_FIM1_688	16.783	14.082	15.632	16.866	19.034	18.793	0.234205	0.827832	0.928635	CRT10 super family[	CRT10
Kmarxianus_FIM1_689	8.408	7.705	7.17	15.36	14.973	19.373	1.09404	0.00322649	0.033124	SMC_prok_B	IMH1
Kmarxianus_FIM1_690	15.22	13.712	15.432	29.79	30.068	31.663	1.04466	0.00566882	0.0475002	uncharacterized membrane protein YOL092W	YPQ1
Kmarxianus_FIM1_691	16.453	16.402	16.324	29.783	34.534	35.35	1.01903	0.00750531	0.0577556	tRNA (guanine-N(1)-)-methyltransferase	TRM10
Kmarxianus_FIM1_692	6.261	6.598	7.174	15.455	14.744	15.565	1.19171	0.00128654	0.0177155	replication factor C subunit 4	RFC4
Kmarxianus_FIM1_693	10.506	9.736	7.976	17.491	19.236	21.23	1.03829	0.00588942	0.0488906	vacuolar protein sorting-associated protein 52	VPS52
Kmarxianus_FIM1_694	7.107	6.121	6.369	7.839	7.464	7.889	0.24296	0.86207	0.945691	ATP-dependent DNA helicase HMI1	HMI1
Kmarxianus_FIM1_695	21.008	17.033	18.483	28.322	28.352	30.963	0.632649	0.201329	0.439667	vacuolar protein sorting-associated protein 72	VPS72
Kmarxianus_FIM1_696	18.831	17.632	17.548	25.321	28.869	28.958	0.6224	0.223465	0.471266	hexaprenyldihydroxybenzoate methyltransferase	COQ3
Kmarxianus_FIM1_697	56.501	47.001	48.856	46.758	49.447	47.662	-0.0827279	0.163049	0.388586	vacuolar protein-sorting-associated protein 60	VPS60
Kmarxianus_FIM1_698	7.092	6.482	5.932	11.537	11.246	14.468	0.933256	0.0196505	0.105957	cell division control protein 6	CDC6
Kmarxianus_FIM1_699	50.493	50.732	50.438	62.942	58.847	63.418	0.288264	0.988165	0.996195	probable DNA-binding protein SNT1	SNT1
Kmarxianus_FIM1_700	33.359	30.895	27.098	48.519	55.253	56.175	0.808065	0.0541309	0.202765	elongation of fatty acids protein 2	FEN1
Kmarxianus_FIM1_701	25.023	23.276	21.167	30.591	31.512	32.494	0.445471	0.566464	0.77032	exosome complex component RRP43	RRP43
Kmarxianus_FIM1_702	17.049	16.041	16.78	19.043	22.356	20.991	0.323125	0.915162	0.965512	probable ribokinase	RBK1
Kmarxianus_FIM1_703	28.839	27.925	26.942	30.056	32.371	28.202	0.114638	0.506688	0.732225	ubiquitin carboxyl-terminal hydrolase 12	UBP12
Kmarxianus_FIM1_704	113.804	115.327	114.649	187.267	171.203	157.825	0.586706	0.261593	0.513356	inorganic phosphate transporter PHO87	PHO87
Kmarxianus_FIM1_705	14.478	13.853	13.591	23.569	21.312	22.97	0.694623	0.131278	0.344233	probable aconitate hydratase 2	ACO2
Kmarxianus_FIM1_706	15.088	13.191	12.87	25.952	27.611	27.725	0.982133	0.0096232	0.067871	rasGEF super family	BUD5
Kmarxianus_FIM1_707	11.334	8.743	9.245	15.064	16.072	17.157	0.719773	0.113361	0.316207	protein ECM25	ECM25
Kmarxianus_FIM1_708	32.263	28.071	27.831	49.435	50.326	53.746	0.800006	0.0575367	0.210401	pre-mRNA-splicing factor sap114	_
Kmarxianus_FIM1_709	19.022	17.764	18.528	27.617	28.474	30.391	0.644727	0.187357	0.420342	recyclin-1	RCY1
Kmarxianus_FIM1_710	36.794	36.75	38.333	59.117	60.224	62.866	0.70365	0.124509	0.33198	F-box domain	_
Kmarxianus_FIM1_711	4.364	5.067	6.229	12.608	14.026	10.87	1.2598	0.00140756	0.0188338	RNase_H2_suC super family	_
Kmarxianus_FIM1_712	18.668	23.417	16.78	33.278	27.709	29.833	0.625574	0.240577	0.488951	protein involved in non-classical protein export pathway	NCE101
Kmarxianus_FIM1_713	48.08	41.011	40.955	55.257	58.779	60.651	0.425742	0.613236	0.805763	Zn2/Cys6 DNA-binding domain	SIP4
Kmarxianus_FIM1_714	32.197	29.133	29.053	52.397	53.521	56.641	0.846819	0.0373012	0.159796	putative transcriptional regulatory protein YJL206C	YJL206C
Kmarxianus_FIM1_715	7.645	7.02	6.616	10.768	11.289	11.51	0.657403	0.1723	0.401082	protein LAA1	LAA1
Kmarxianus_FIM1_718	54.29	53.335	50.876	70.948	75.793	68.451	0.441125	0.571825	0.774948	protein SLA2	SLA2
Kmarxianus_FIM1_719	790.095	692.984	693.633	870.602	982.033	1045.5	0.412975	0.651211	0.827528	translation initiation factor eIF1	SUI1
Kmarxianus_FIM1_720	59.484	50.459	48.304	67.091	71.658	74.357	0.429386	0.608013	0.803032	pre-mRNA-splicing factor CWC25	CWC25
Kmarxianus_FIM1_721	116.136	111.108	111.191	117.082	134.418	140.912	0.213489	0.760492	0.893437	vacuolar protein sorting-associated protein 75	VPS75
Kmarxianus_FIM1_722	18.025	14.567	13.324	24.879	25.053	28.931	0.780312	0.0674298	0.231534	cysteinyl-tRNA synthetase	YNL247W
Kmarxianus_FIM1_723	34.392	36.16	33.917	44.302	44.919	46.233	0.374719	0.758827	0.892977	uncharacterized protein YJR098C	YJR098C
Kmarxianus_FIM1_724	29.021	23.458	26.508	34.524	38.935	46.695	0.605179	0.256043	0.50731	diphthamide biosynthesis protein 4	JJJ3
Kmarxianus_FIM1_725	80.279	71.538	70.629	95.93	100.835	96.055	0.396554	0.690471	0.852685	DNA-directed RNA polymerase I subunit RPA49	RPA49
Kmarxianus_FIM1_726	17.394	13.925	12.875	27.472	29.749	32.249	1.0175	0.00700445	0.0553235	protein MPA43	MPA43
Kmarxianus_FIM1_727	12.485	11.526	10.626	17.429	19.231	16.859	0.627693	0.205764	0.445323	DNA repair protein RAD50	RAD50
Kmarxianus_FIM1_728	74.112	72.471	70.193	78.265	77.239	74.189	0.0835007	0.433747	0.673855	protein NRD1	NRD1
Kmarxianus_FIM1_729	45.701	36.808	37.522	112.004	124.383	134.958	1.62933	7.93e-07	7.24e-05	54S ribosomal protein L17	MRPL17
Kmarxianus_FIM1_730	15.929	12.697	12.903	15.974	18.605	18.877	0.36421	0.79261	0.910513	protein TEX1	TEX1
Kmarxianus_FIM1_731	36.253	33.797	31.832	32.929	33.689	35.106	-0.00223902	0.27105	0.52325	hypothetical protein KLMA_10128	RTC4
Kmarxianus_FIM1_732	654.848	569.453	578.881	697.348	808.973	838.17	0.378729	0.746974	0.885203	zinc finger protein GIS2	GIS2
Kmarxianus_FIM1_733	31.682	29.531	27.28	32.053	35.68	36.746	0.23957	0.841284	0.935242	folic acid synthesis protein FOL1	FOL1
Kmarxianus_FIM1_734	35.717	33.448	33.537	40.94	42.576	46.601	0.341336	0.858118	0.943694	ubiquinone biosynthesis monooxygenase COQ6	COQ6
Kmarxianus_FIM1_735	38.404	36.553	34.297	46.51	46.437	49.883	0.386604	0.72417	0.872524	lipase 2	TGL2
Kmarxianus_FIM1_736	58.016	51.051	51.864	83.664	88.916	94.366	0.730095	0.0986896	0.290543	protein SIP3	SIP3
Kmarxianus_FIM1_737	27.351	22.819	24.723	44.25	45.287	47.274	0.869255	0.030293	0.14053	protein transport protein DSL1	DSL1
Kmarxianus_FIM1_738	1464.69	1509.52	1536.65	1597.2	1760.53	1675.98	0.15822	0.609003	0.803717	metal homeostasis factor ATX1	ATX1
Kmarxianus_FIM1_739	55.138	49.295	50.24	60.057	62.22	59.775	0.235125	0.836157	0.932258	uncharacterized ORAOV1 family protein YNL260C	LTO1
Kmarxianus_FIM1_740	25.218	22.783	21.807	30.986	32.309	36.389	0.513951	0.412598	0.654614	GYF super family	LIN1
Kmarxianus_FIM1_741	20.886	16.979	16.403	24.152	25.726	28.548	0.531206	0.373482	0.620921	origin recognition complex subunit 5	ORC5
Kmarxianus_FIM1_742	5.783	5.327	4.675	7.133	7.659	8.302	0.548877	0.337876	0.588175	DNA polymerase epsilon catalytic subunit A	POL2
Kmarxianus_FIM1_743	18.857	15.631	14.633	26.549	28.364	32.049	0.824007	0.0501209	0.193351	protein transport protein YIF1	YIF1
Kmarxianus_FIM1_744	11.06	12.005	11.084	14.198	14.829	15.38	0.378915	0.760571	0.893437	pre-mRNA-splicing factor CWC23	CWC23
Kmarxianus_FIM1_745	36.264	31.776	31.74	49.191	50.708	55.426	0.638452	0.195692	0.431234	phosphatidylinositol transfer protein PDR17	PDR17
Kmarxianus_FIM1_746	30.399	28.495	27.673	32.869	34.294	35.505	0.24609	0.86167	0.945691	uncharacterized membrane protein YGL140C	YGL140C
Kmarxianus_FIM1_747	33.929	33.818	30.627	31.899	33.877	35.96	0.0484799	0.360183	0.607005	ubiquitin fusion degradation protein 1	UFD1
Kmarxianus_FIM1_748	12.499	10.625	10.803	11.789	13.901	14.588	0.247538	0.863882	0.945691	transcription factor tau 131 kDa subunit	TFC4
Kmarxianus_FIM1_749	50.596	53.332	47.839	39.143	42.981	43.621	-0.271351	0.0346663	0.152312	vacuolar protein sorting-associated protein IST1	IST1
Kmarxianus_FIM1_750	77.375	72.906	68.395	90.566	91.837	97.976	0.358579	0.802993	0.914969	mitochondrial import protein MMP37	TAM41
Kmarxianus_FIM1_751	28.955	25.535	26.184	34.909	34.5	36.506	0.392718	0.703519	0.859984	phosphatidylinositol 4-kinase PIK1	PIK1
Kmarxianus_FIM1_752	131.999	117.752	118.952	157.163	157.828	164.855	0.38011	0.73807	0.879701	lysine-specific permease	LYP1
Kmarxianus_FIM1_753	165.248	148.495	155.47	181.436	194.116	195.692	0.283862	0.974394	0.990764	arginine permease	CAN1
Kmarxianus_FIM1_754	17.737	18.297	18.294	27.474	24.702	25.549	0.516659	0.395616	0.640927	FH2 super family	BNI1
Kmarxianus_FIM1_755	16.209	17.371	18.475	26.603	28.663	29.279	0.699651	0.129692	0.34111	rab guanine nucleotide exchange factor SEC2	SEC2
Kmarxianus_FIM1_756	15.383	15.872	14.116	21.29	21.398	25.327	0.584051	0.282236	0.535949	vacuolar amino acid transporter 2	AVT2
Kmarxianus_FIM1_757	10.871	9.079	9.205	14.412	15.545	15.074	0.627123	0.208501	0.44975	topoisomerase 1-associated factor 1	TOF1
Kmarxianus_FIM1_758	10.913	11.003	11.551	16.065	17.532	19.009	0.652441	0.186054	0.418502	G1/S-specific cyclin CLN1	CCN1
Kmarxianus_FIM1_759	22.634	19.358	19.888	31.518	33.074	36.569	0.709081	0.11938	0.325157	sad1 UNC super family	SLP1
Kmarxianus_FIM1_760	12.168	13.236	12.499	16.204	14.904	16.135	0.317766	0.925468	0.968643	transcription initiation factor TFIID subunit 2	TAF2
Kmarxianus_FIM1_761	257.488	234.249	255.73	271.823	290.492	277.155	0.167468	0.637652	0.819578	putative 2-hydroxyacid dehydrogenase YNL274C	GOR1
Kmarxianus_FIM1_762	60.533	57.03	64.649	75.404	80.374	78.174	0.360589	0.802955	0.914969	uncharacterized protein YCR043C	YCR043C
Kmarxianus_FIM1_763	23.59	20.754	21.35	21.353	22.034	24.588	0.0492404	0.361684	0.608456	boron transporter 1	BOR1
Kmarxianus_FIM1_764	33.475	31.202	29.478	48.567	52.367	57.085	0.74697	0.0900117	0.276898	protein PER1	PER1
Kmarxianus_FIM1_765	11.1	9.569	8.289	14.629	17.454	17.751	0.783106	0.0796891	0.257432	putative kinetochore protein SPC25	SPC25
Kmarxianus_FIM1_766	73.524	75.715	72.232	86.048	86.93	86.455	0.228241	0.809367	0.918612	inositol phosphosphingolipids phospholipase C	ISC1
Kmarxianus_FIM1_767	68.994	79.513	77.894	55.399	45.203	48.325	-0.604265	0.000775879	0.0123879	sterol 3-beta-glucosyltransferase	ATG26
Kmarxianus_FIM1_768	160.08	151.221	149.07	116.94	138.767	123.674	-0.279148	0.0312351	0.143115	homoserine O-acetyltransferase	MET2
Kmarxianus_FIM1_769	34.365	26.987	28.161	45.948	49.952	49.543	0.700266	0.123735	0.330955	ATP-dependent permease MDL1	MDL1
Kmarxianus_FIM1_770	83.009	98.021	99.642	93.113	81.1	71.657	-0.190987	0.0692931	0.235425	protein SKG3	SKG3
Kmarxianus_FIM1_771	2.121	2.37	1.179	3.212	3.107	2.678	0.665813	0.296632	0.549064	hypothetical protein FIM1_771
Kmarxianus_FIM1_772	7.53	6.882	6.849	6.428	6.96	6.006	-0.132579	0.121416	0.328296	plasma membrane fusion protein PRM1	PRM1
Kmarxianus_FIM1_773	44.526	46.339	44.261	57.734	65.81	70.453	0.521719	0.397245	0.64273	hypothetical protein KLMA_10085	EMG1
Kmarxianus_FIM1_774	21.829	19.26	19.811	47.943	46.129	57.611	1.3165	0.000140076	0.00379738	protein LCD1	LCD1
Kmarxianus_FIM1_775	4651.72	3867.07	3821.05	3789.96	4431.66	4495.63	0.0434622	0.346062	0.594939	ribosomal_L37e super family	RpL37a
Kmarxianus_FIM1_776	25.735	23.19	24.407	28.756	28.492	29.99	0.250504	0.877358	0.950395	protein PLM2	PLM2
Kmarxianus_FIM1_777	8.948	8.027	7.89	15.181	15.657	18.097	0.976665	0.0113143	0.0757926	regulatory protein SWI6	SWI6
Kmarxianus_FIM1_778	29.03	29.345	29.526	27.813	25.51	25.51	-0.157074	0.0947315	0.285676	vacuolar protein sorting-associated protein VTA1	VTA1
Kmarxianus_FIM1_779	719.612	677.794	670.293	500.854	478.944	506.595	-0.47621	0.00385075	0.0366663	S-adenosylmethionine synthetase 2	SAM2
Kmarxianus_FIM1_780	44.091	51.512	51.689	46.149	37.201	35.548	-0.308948	0.0253832	0.126247	lipid phosphate phosphatase 1	LPP1
Kmarxianus_FIM1_781	118.823	115.297	111.065	58.873	59.053	63.329	-0.929338	5.81e-06	0.00038757	carboxypeptidase Y inhibitor	TFS1
Kmarxianus_FIM1_782	58.557	57.172	56.149	63.682	59.956	62.542	0.115311	0.506072	0.731695	protein PSP1	YLR177W
Kmarxianus_FIM1_783	91.99	94.785	92.694	106.768	95.608	93.558	0.0825863	0.432607	0.672556	putative multicopper oxidase YDR506C	GMC1
Kmarxianus_FIM1_784	68.701	72.911	71.319	103.466	90.569	86.42	0.397378	0.685818	0.850127	putative NADPH dehydrogenase C23G7.10c	OYE3
Kmarxianus_FIM1_785	12.181	11.972	11.317	20.234	21.95	22.295	0.862175	0.0331564	0.148324	serine/threonine-protein kinase GIN4	GIN4
Kmarxianus_FIM1_786	599.888	603.093	600.636	500.037	486.926	517.915	-0.261246	0.0369003	0.158732	ubiquitin-like protein SMT3	SMT3
Kmarxianus_FIM1_787	316.05	270.05	277.366	352.838	374.632	382.081	0.361764	0.790879	0.910513	high-affinity glutamine permease	GNP1
Kmarxianus_FIM1_788	162.777	165.952	157.013	212.924	206.159	210.914	0.375153	0.753852	0.889145	nitroreductase-like family 4	HBN1
Kmarxianus_FIM1_789	142.958	135.398	132.368	124.178	135.806	129.872	-0.0752273	0.166883	0.394114	putative nitroreductase HBN1	HBN1
Kmarxianus_FIM1_790	37.844	35.527	34.613	28.599	30.07	29.507	-0.292351	0.0286365	0.135514	SH3 super family	FUS1
Kmarxianus_FIM1_791	48.17	45.425	49.447	50.473	49.695	50.992	0.079636	0.424619	0.664395	SCP super family	PRY2
Kmarxianus_FIM1_792	23.282	20.58	20.482	24.964	28.091	29.207	0.354406	0.821113	0.925483	CAP GLY super family	BIK1
Kmarxianus_FIM1_793	84.89	73.44	73.968	126.064	122.169	138.394	0.734958	0.0945026	0.285482	histidine biosynthesis trifunctional protein	HIS4
Kmarxianus_FIM1_794	290.757	318.695	300.786	318.9	323.752	310.501	0.0664638	0.39392	0.639575	acetate non-utilizing protein 9	ACN9
Kmarxianus_FIM1_795	55.858	48.513	50.564	72.513	77.037	85.92	0.603871	0.243725	0.493515	ribosomal RNA-processing protein 7	RRP7
Kmarxianus_FIM1_796	78.834	74.486	75.175	81.867	92.177	88.449	0.200114	0.727495	0.87333	protein STE50	STE50
Kmarxianus_FIM1_797	52.971	42.507	48.155	66.489	90.75	99.42	0.837452	0.0470187	0.186392	hypothetical protein FIM1_797	EMI1
Kmarxianus_FIM1_798	100.676	95.621	95.981	61.041	66.032	69.469	-0.572496	0.00127101	0.017548	selR super family	MXR2
Kmarxianus_FIM1_799	101.872	105.973	100.53	101.024	114.218	123.804	0.136794	0.550022	0.762339	LAS seventeen-binding protein 5	LSB5
Kmarxianus_FIM1_800	1314.2	1199.91	1150.32	1004.04	1089.94	1235.76	-0.138182	0.102646	0.298644	glutaredoxin-1	GRX2
Kmarxianus_FIM1_801	20.848	23.264	25.036	25.596	22.031	20.209	-0.0276352	0.236421	0.485424	hypothetical protein KLMA_10057	_
Kmarxianus_FIM1_802	11.106	10.72	9.562	15.203	15.435	15.897	0.568058	0.311992	0.562456	dnaQ_like_exo super family	YDR514C
Kmarxianus_FIM1_803	28.025	23.909	25.201	43.207	48.15	51.025	0.884284	0.0275469	0.133007	ribonuclease H-like domain	YDR514C
Kmarxianus_FIM1_804	53.493	48.851	50.803	61.961	62.408	61.504	0.279395	0.964731	0.988367	RNA-binding protein SRO9	SRO9
Kmarxianus_FIM1_805	38.764	35.779	37.027	35.892	36.295	43.224	0.0488303	0.356565	0.603733	autophagy-related protein 22	ATG22
Kmarxianus_FIM1_806	46.286	44.773	43.086	41.488	43.013	43.632	-0.0661497	0.17698	0.407963	glucose-induced degradation protein 7	GID7
Kmarxianus_FIM1_807	678.373	562.858	565.618	437.203	448.683	484.35	-0.399051	0.00925529	0.0662638	glucokinase-1	GLK1
Kmarxianus_FIM1_808	24.309	28.475	27.938	30.663	24.894	28.221	0.0536076	0.373059	0.620921	GRASP65 -like protein 1	GRH1
Kmarxianus_FIM1_809	269.907	238.086	236.501	259.954	277.086	292.316	0.155731	0.605137	0.80146	protein disulfide-isomerase	PDI1
Kmarxianus_FIM1_810	46.971	43.916	38.749	106.801	114.102	119.323	1.39201	4.23e-05	0.00161949	mitochondrial inner membrane i-AAA protease complex subunit MGR1	MGR1
Kmarxianus_FIM1_811	16.379	15.769	17.432	31.173	30.503	34.448	0.955096	0.0134861	0.0839652	DUF1620 super family	EMC1
Kmarxianus_FIM1_812	104.407	109.095	109.964	125.024	141.721	139.028	0.327056	0.903358	0.961859	FK506-binding protein 2	FPR2
Kmarxianus_FIM1_813	18.054	14.533	15.008	24.025	23.67	25.894	0.628648	0.207249	0.447977	uracil catabolism protein 2	URC2
Kmarxianus_FIM1_814	54.65	48.652	46.876	85.326	87.143	95.841	0.837215	0.0406561	0.169022	cell wall mannoprotein PST1	SPS22
Kmarxianus_FIM1_815	41.662	37.204	36.16	71.166	72.883	84.374	0.989729	0.00903372	0.0651254	sporulation-specific protein 1	SPS1
Kmarxianus_FIM1_816	2172.42	1995.54	1966.96	758.361	788.094	796.934	-1.38845	5.91e-10	1.47e-07	protein SNA2	SNA2
Kmarxianus_FIM1_817	46.435	41.805	44.794	50.599	55.218	54.51	0.269217	0.930468	0.971723	RNA polymerase II-associated protein RBA50	RBA50
Kmarxianus_FIM1_818	15.274	13.412	14.015	16.525	18.597	19.807	0.363276	0.801059	0.913966	spindle pole body component YDR532C	KRE28
Kmarxianus_FIM1_819	23.674	24.898	25.209	25.764	25.797	28.182	0.112104	0.498104	0.725414	pantothenate kinase	CAB1
Kmarxianus_FIM1_820	124.5	107.109	106.121	116.455	133.054	145.654	0.226576	0.800322	0.913514	5',5'''-P-1,P-4-tetraphosphate phosphorylase 2	APA2
Kmarxianus_FIM1_821	1062.1	872.577	875.76	1553.31	1790.93	1842.83	0.884121	0.025624	0.127036	cytochrome b-c1 complex subunit 7	QCR7
Kmarxianus_FIM1_822	210.988	182.278	179.657	357.129	370.041	419.309	1.00079	0.00767467	0.0584871	protein LRE1	LRE1
Kmarxianus_FIM1_823	30.497	25.641	27.73	31.784	33.482	36.662	0.281349	0.966413	0.988367	protein PBN1	PBN1
Kmarxianus_FIM1_824	50.723	49.93	48.333	56.031	60.461	61.256	0.254652	0.884747	0.954822	adoMet-dependent rRNA methyltransferase SPB1	SPB1
Kmarxianus_FIM1_825	37.885	35.765	35.517	52.944	57.813	56.075	0.611846	0.230006	0.479447	CMAS	_
Kmarxianus_FIM1_826	22.422	22.463	22.477	18.951	21.511	22.392	-0.0999258	0.143443	0.364027	karyogamy protein KAR4	KAR4
Kmarxianus_FIM1_827	5.668	4.931	5.548	7.088	6.234	6.828	0.31946	0.931371	0.972085	hypothetical protein FIM1_827	_
Kmarxianus_FIM1_828	404.17	362.593	352.617	298.323	335.8	344.456	-0.193939	0.0660899	0.229179	hypothetical protein KLMA_10027	_
Kmarxianus_FIM1_829	33.458	32.188	30.255	58.838	56.974	63.077	0.899426	0.0244522	0.122497	hypothetical protein KLMA_10026	_
Kmarxianus_FIM1_830	41.743	41.272	40.527	77.481	82.428	84.011	0.981389	0.00972812	0.0681492	saccharolysin	PRD1
Kmarxianus_FIM1_831	654.714	580.639	580.703	922.171	1037.75	1025.31	0.717034	0.109179	0.309249	UPF0327 protein AFR743W	MOS1
Kmarxianus_FIM1_832	70.129	54.736	68.434	72.922	84.524	80.134	0.297575	0.987232	0.995456	hypothetical protein KLMA_10023	_
Kmarxianus_FIM1_833	65.106	59.995	63.87	73.418	80.01	79.384	0.300996	0.976553	0.990829	ribosomal RNA assembly protein KRR1	KRR1
Kmarxianus_FIM1_834	7.806	6.481	6.739	12.404	12.708	13.957	0.893755	0.0256269	0.127036	mediator of replication checkpoint protein 1	MRC1
Kmarxianus_FIM1_835	8.793	7.312	6.407	10.805	11.301	11.758	0.588994	0.276427	0.529555	hypothetical protein KLMA_10020	VAC17
Kmarxianus_FIM1_836	551.184	511.765	499.075	492.12	548.259	486.259	-0.0330585	0.220264	0.467153	catabolic L-serine/threonine dehydratase	CHA1
Kmarxianus_FIM1_837	79.795	80.815	77.181	91.21	95.675	100.398	0.272775	0.937805	0.97567	mating-type protein ALPHA3	HMLALPHA3
Kmarxianus_FIM1_838	47.155	39.689	34.823	43.827	45.234	49.271	0.185193	0.693219	0.853609	mating-type protein ALPHA2	HMLALPHA2
Kmarxianus_FIM1_839	120.627	115.754	109.631	105.71	120.753	118.457	-0.00456025	0.262254	0.513749	mating-type protein ALPHA1	MATALPHA1
Kmarxianus_FIM1_840	24.949	20.094	22.103	34.575	29.009	30.966	0.493757	0.453768	0.692222	hypothetical protein KLMA_10013	SLA2
Kmarxianus_FIM1_841	19.864	21.089	21.541	26.263	22.522	21.635	0.17226	0.65768	0.831485	C11D3.14c	_
Kmarxianus_FIM1_842	62.699	54.343	52.332	49.228	51.613	53.59	-0.133248	0.109973	0.309912	putative transporter SEO1	FEN2
Kmarxianus_FIM1_843	49.295	51.778	46.985	44.356	46.735	46.22	-0.108713	0.130735	0.342981	siderophore iron transporter ARN2	ARN2
Kmarxianus_FIM1_844	30.813	33.952	31.262	16.537	14.26	14.237	-1.09237	3.49e-07	3.71e-05	drug resistance protein YOR378W	AMF1
Kmarxianus_FIM1_845	21.251	18.205	17.746	17.438	18.653	18.8	-0.0594928	0.189575	0.422948	siderophore iron transporter ARN2	ARN2
Kmarxianus_FIM1_846	18.092	16.62	17.1	16.224	17.462	17.858	-0.00748134	0.263891	0.515598	adenosylmethionine-8-amino-7-oxononanoate aminotransferase	BIO3
Kmarxianus_FIM1_847	9.814	7.841	5.403	4.294	4.393	5.267	-0.724466	0.000535583	0.00997542	dethiobiotin synthetase	BIO4
Kmarxianus_FIM1_848	0	0.17	0.169	0.14	0	0	-1.25798	0.305004	0.55703	7-keto 8-aminopelargonic acid transporter	BIO5
Kmarxianus_FIM1_849	40.399	43.006	44.96	33.575	32.433	30.083	-0.417767	0.00790229	0.0592671	transposon Ty2-F/Ty2-GR2 Gag-Pol polyprotein	TY2B-GR2
Kmarxianus_FIM1_850	92.831	104.637	100.969	81.404	68.257	62.895	-0.489578	0.00344144	0.0343813	purine-cytosine permease FCY2	FCY2
Kmarxianus_FIM1_851	162.671	169.047	159.522	171.599	179.777	164.674	0.0710824	0.405374	0.649256	flocculation protein FLO5	FLO5
Kmarxianus_FIM1_852	85.464	96.469	95.709	81.966	70.583	66.048	-0.344948	0.0172305	0.0976904	flocculation protein FLO5	FLO9
Kmarxianus_FIM1_853	66.213	72.804	64.356	54.417	53.203	63.415	-0.249833	0.0447728	0.180673	conserved hypothetical membrane protein	_
Kmarxianus_FIM1_854	28.295	25.22	25.494	30.993	30.247	33.521	0.262267	0.911218	0.965512	oligopeptide transporter 1	OPT1
Kmarxianus_FIM1_855	20.317	16.807	16.54	21.287	22.157	28.457	0.422037	0.636831	0.819255	alcohol dehydrogenase 4	ADH4a
Kmarxianus_FIM1_856	33.68	30.007	31.004	31.187	32.59	33.564	0.039819	0.342675	0.592763	putative urea active transporter 1	DUR3
Kmarxianus_FIM1_857	16.223	15.503	15.817	17.438	16.839	17.768	0.130519	0.548448	0.761246	putative monooxygenase yxeK	yxeK
Kmarxianus_FIM1_858	26.986	26.103	25.767	25.613	24.001	26.736	-0.0465906	0.203062	0.442191	ferric reductase transmembrane component 4	FRE4
Kmarxianus_FIM1_859	199.182	190.741	192.377	233.853	239.622	270.526	0.35354	0.822003	0.925687	Transporter protein ADY2	ADY2
Kmarxianus_FIM1_860	142.324	153.455	144.942	107.285	120.995	119.623	-0.341178	0.0171734	0.0976633	protein crtK	_
Kmarxianus_FIM1_861	73.39	72.348	74.989	94.976	106.83	115.09	0.52174	0.392464	0.639171	protein MNT4	MNT4
Kmarxianus_FIM1_862	20.322	15.605	17.863	26.509	27.336	28.677	0.617413	0.223546	0.471266	ras like GTPase super family	yciC
Kmarxianus_FIM1_863	13.861	12.78	15.961	18.113	17.858	16.09	0.289263	1	1	hypothetical protein FIM1_863	_
Kmarxianus_FIM1_864	33.663	40.538	35.371	41.739	35.321	38.936	0.0821937	0.430045	0.669984	PX_Bem1p	BEM1
Kmarxianus_FIM1_865	373.931	364.079	352.384	246.763	267.164	275.306	-0.466325	0.00435425	0.0395816	hypothetical protein KLMA_20014	_
Kmarxianus_FIM1_866	48.767	47.303	48.476	63.221	62.031	69.128	0.427343	0.616584	0.807986	ubiquitin carboxyl-terminal hydrolase YUH1	YUH1
Kmarxianus_FIM1_867	46.193	42.62	42.417	55.664	51.548	56.274	0.317063	0.923286	0.968337	PCI super family	THP3
Kmarxianus_FIM1_868	29.958	24.51	22.141	27.721	28.773	32.993	0.224156	0.801724	0.914124	ubiquitin carboxyl-terminal hydrolase isozyme L5	uch2
Kmarxianus_FIM1_869	18.362	17.929	18.357	29.561	29.832	36.642	0.813357	0.0554474	0.204994	altered inheritance rate of mitochondria protein 25	AIM25
Kmarxianus_FIM1_870	41.739	42.524	41.815	57.939	68.007	65.598	0.603348	0.246775	0.496699	serine/threonine-protein phosphatase 4 catalytic subunit	PPH3
Kmarxianus_FIM1_871	10.372	11.988	9.978	20.231	19.782	25.583	1.02031	0.00795684	0.0595904	protein PEA2	PEA2
Kmarxianus_FIM1_872	232.091	200.405	198.279	208.051	227.704	232.924	0.0841879	0.432551	0.672556	TATA-box-binding protein	SPT15
Kmarxianus_FIM1_873	23.146	19.731	18.978	26.485	27.44	30.87	0.45507	0.542562	0.757655	sister chromatid cohesion protein 4	SCC4
Kmarxianus_FIM1_874	77.384	74.213	71.761	90.904	90.518	99.097	0.328737	0.891945	0.958026	trehalose-phosphatase	TPS2
Kmarxianus_FIM1_875	81.55	96.931	92.931	102.009	88.431	88.872	0.0413926	0.348395	0.597889	protein SNF11	SNF11
Kmarxianus_FIM1_876	110.721	147.422	138.329	143.291	123.141	103.008	-0.101878	0.138978	0.357511	inositolphosphotransferase 1	IPT1
Kmarxianus_FIM1_877	79.297	75.186	78.743	99.282	110.941	116.764	0.487499	0.474005	0.706326	U6 snRNA-associated Sm-like protein LSm5	LSM5
Kmarxianus_FIM1_878	218.934	188.636	196.974	217.759	243.472	246.034	0.226402	0.802986	0.914969	polyamine N-acetyltransferase 1	PAA1
Kmarxianus_FIM1_879	5387.9	5464.07	5388.87	1799.64	1676.17	1607.53	-1.67578	6.65e-13	3.46e-10	protein FMP16	FMP16
Kmarxianus_FIM1_880	46.565	39.39	39.692	41.364	46.022	45.976	0.0859694	0.43763	0.676929	ubiquitin carboxyl-terminal hydrolase 4	DOA4
Kmarxianus_FIM1_881	53.374	48.318	46.512	57.149	60.31	60.967	0.267737	0.928862	0.970719	protein DOS2	DOS2
Kmarxianus_FIM1_882	29.786	29.463	27.459	26.58	28.797	31.145	-0.00309799	0.271222	0.52325	putative tyrosine-protein phosphatase OCA6	OCA6
Kmarxianus_FIM1_883	59.511	58.075	56.68	51.628	59.165	52.207	-0.0964174	0.144147	0.365102	DNA damage-inducible protein 1	DDI1
Kmarxianus_FIM1_884	26.517	30.77	29.785	28.161	31.787	31.974	0.0781987	0.419569	0.659975	DNA-3-methyladenine glycosylase	MAG1
Kmarxianus_FIM1_885	70.173	63.92	68.777	107.173	112.934	121.091	0.750045	0.0854443	0.268723	cytochrome c oxidase assembly protein COX15	COX15
Kmarxianus_FIM1_886	82.781	81.83	78.899	113.996	106.61	107.729	0.431183	0.595851	0.79462	lon protease homolog	PIM1
Kmarxianus_FIM1_887	20.02	18.144	18.057	28.848	26.027	28.145	0.562325	0.320108	0.569308	transcriptional activator HAP3	HAP3
Kmarxianus_FIM1_888	6.298	6.836	6.04	10.485	11.513	12.685	0.854976	0.0405976	0.168913	oligosaccharide translocation protein RFT1	RFT1
Kmarxianus_FIM1_889	13.651	12.349	11.896	18.986	19.824	18.583	0.59879	0.253424	0.503901	DNA-(apurinic or apyrimidinic site) lyase 2	APN2
Kmarxianus_FIM1_890	20.708	14.216	18.096	23.219	23.894	26.153	0.466585	0.536891	0.755845	ribonucleases P/MRP protein subunit POP8	POP8
Kmarxianus_FIM1_891	49.678	46.567	47.494	57.346	59.073	64.004	0.327926	0.895717	0.959625	vacuolar protein sorting/targeting protein PEP1	VPS10
Kmarxianus_FIM1_892	74.383	90.581	93.564	70.84	61.656	55.286	-0.461255	0.00480307	0.0420167	mitogen-activated protein kinase FUS3	FUS3
Kmarxianus_FIM1_893	34.841	44.38	50.533	43.3	34.854	30.662	-0.253882	0.0434082	0.176515	hypothetical protein FIM1_893
Kmarxianus_FIM1_894	2044.35	2112.34	2083.07	2378.64	2102.67	1915.02	0.035752	0.337289	0.587546	acetyl-CoA hydrolase	ACH1
Kmarxianus_FIM1_895	16.617	19.887	18.501	31.428	27.213	29.314	0.677173	0.153233	0.375844	methionyl-tRNA formyltransferase	FMT1
Kmarxianus_FIM1_896	6.085	4.71	5.239	5.689	6.054	6.12	0.155812	0.631561	0.816453	hypothetical protein FIM1_896	_
Kmarxianus_FIM1_897	14.688	13.273	17.613	21.118	18.491	19.718	0.380456	0.74638	0.885203	mediator of RNA polymerase II transcription subunit 3	PGD1
Kmarxianus_FIM1_898	106.016	92.48	93.473	161.625	150.074	174.255	0.734999	0.0942743	0.285124	tryptophan synthase	TRP5
Kmarxianus_FIM1_899	27.821	21.995	20.778	33.509	35.376	42.279	0.65505	0.172858	0.401485	RNA polymerase I-specific transcription initiation factor RRN6	RRN6
Kmarxianus_FIM1_900	15.689	13.434	13.704	18.995	20.611	20.456	0.487903	0.463127	0.697908	mannosyl-oligosaccharide glucosidase	CWH41
Kmarxianus_FIM1_901	32.003	30.709	26.99	45.713	46.3	49.64	0.659131	0.168512	0.395821	probable family 17 glucosidase SCW11	SCW11
Kmarxianus_FIM1_902	8.627	7.64	8.512	11.334	10.925	12.828	0.501767	0.455357	0.692871	inositol oxygenase 1	MIOX5
Kmarxianus_FIM1_903	150.649	136.895	147.384	146.867	172.138	159.538	0.137871	0.560581	0.767243	rRNA-processing protein CGR1	CGR1
Kmarxianus_FIM1_904	21.138	18.762	19.034	25.804	25.808	27.677	0.428002	0.609839	0.804209	protein CCM1	CCM1
Kmarxianus_FIM1_905	123.407	107.085	112.591	93.283	101.057	101.983	-0.211385	0.0578015	0.210409	putative membrane protein YGR149W	YGR149W
Kmarxianus_FIM1_906	2262.16	2186.25	2197.83	1705.66	1835.1	1799.2	-0.31571	0.0217332	0.112783	60S ribosomal protein L30	RPL30
Kmarxianus_FIM1_907	1307	1389.55	1372.89	1197.35	1072.82	1042.98	-0.296632	0.0266925	0.13021	60S ribosomal protein L24	RPL24
Kmarxianus_FIM1_908	14.067	12.105	13.338	14.737	14.969	11.77	0.0700537	0.465836	0.69956	protein AGA2	AGA2
Kmarxianus_FIM1_909	56.96	53.418	53.343	99.394	108.286	107.443	0.944663	0.0148308	0.0892419	DUF1279 super family	NAT2
Kmarxianus_FIM1_910	77.098	85.708	81.104	62.324	58.352	55.247	-0.471398	0.00429812	0.0395229	uricase	_
Kmarxianus_FIM1_911	15.496	19.049	22.256	12.841	14.199	13.083	-0.501455	0.00404234	0.0377744	hypothetical protein KLMA_20058	HOP2
Kmarxianus_FIM1_912	7.908	10.546	9.401	6.704	6.258	6.265	-0.534733	0.00275799	0.0302217	hypothetical protein FIM1_912	_
Kmarxianus_FIM1_913	287.504	344.415	335.726	288.052	260.144	215.21	-0.342026	0.017196	0.0976633	regulatory protein MIG1	MIG1
Kmarxianus_FIM1_914	21.843	21.41	22.818	38.398	39.075	42.022	0.854832	0.0362919	0.156893	U4/U6 snRNA-associated-splicing factor PRP24	PRP24
Kmarxianus_FIM1_915	16.081	13.024	14.129	28.442	29.891	31.318	1.0521	0.00435734	0.0395816	nucleoporin NUP188	NUP188
Kmarxianus_FIM1_916	46.093	43.772	44.633	68.602	70.277	70.905	0.641308	0.190958	0.423997	inorganic pyrophosphatase	PPA2
Kmarxianus_FIM1_917	526.853	643.282	636.12	657.066	547.125	490.385	-0.0920771	0.148501	0.370364	uncharacterized protein RSN1	RSN1
Kmarxianus_FIM1_918	12.542	14	11.023	13.574	14.565	12.471	0.112437	0.511762	0.736469	protein YMR265C	YMR265C
Kmarxianus_FIM1_919	8.238	12.62	11.165	11.551	9.14	8.964	-0.110822	0.139021	0.357511	protein YMR265C	YMR265C
Kmarxianus_FIM1_920	39.617	45.581	45.364	38.973	34.917	34.633	-0.266727	0.0361029	0.156596	chromatin assembly factor 1 subunit p60	CAC2
Kmarxianus_FIM1_921	144.965	133.605	136.069	151.581	154.77	141.264	0.110402	0.497865	0.725414	coupling of ubiquitin conjugation to ER degradation protein 1	CUE1
Kmarxianus_FIM1_922	49.408	56.596	59.99	43.938	44.315	41.6	-0.354244	0.0162059	0.0941984	transcriptional regulatory protein SAP30	SAP30
Kmarxianus_FIM1_923	22.993	25.973	27.655	17.923	14.027	14.519	-0.721435	0.000183547	0.00461527	metallo-dependent hydrolases	YMR262W
Kmarxianus_FIM1_924	341.209	399.584	408.428	298.764	291.335	270.843	-0.416667	0.00760664	0.0582243	protein PRM8	PRM8
Kmarxianus_FIM1_925	72.851	84.613	81.652	56.512	55.225	57.886	-0.495371	0.00324111	0.0332083	protein YAR028W	YAR028W
Kmarxianus_FIM1_926	99.862	114.772	113.533	98.348	87.564	92.612	-0.236626	0.0457528	0.182625	trehalose synthase complex regulatory subunit TPS3	TSL1
Kmarxianus_FIM1_927	681.646	622.194	612.994	584.362	647.847	666.646	-0.0135956	0.246574	0.496486	eukaryotic translation initiation factor 1A	TIF11
Kmarxianus_FIM1_928	17.309	14.407	14.117	23.805	25.22	24.137	0.674673	0.155557	0.377771	magnesium transporter NIPA2	NIPA2
Kmarxianus_FIM1_929	19.153	22.266	22.833	28.361	23.693	20.905	0.183337	0.69292	0.853609	SIR4-interacting protein SIF2	SIF2
Kmarxianus_FIM1_930	29.207	33.721	35.407	77.518	44.388	43.53	0.750478	0.0797273	0.257432	exocyst complex component EXO84	EXO84
Kmarxianus_FIM1_931	125.043	96.798	101.988	185.678	189.51	234.593	0.913053	0.0197216	0.106154	hsp70 nucleotide exchange factor FES1	FES1
Kmarxianus_FIM1_932	12.801	10.971	11.47	16.181	17.472	19.981	0.60581	0.245531	0.495344	crossover junction endonuclease EME1	EME1
Kmarxianus_FIM1_933	15.018	12.359	13.408	21.66	25.817	25.769	0.844664	0.0388457	0.163851	exocyst complex component SEC8	SEC8
Kmarxianus_FIM1_934	37.962	31.609	32.808	48.195	49.798	50.941	0.54074	0.351689	0.600166	hypothetical protein KLMA_20082	SNF6
Kmarxianus_FIM1_935	41.97	42.452	41.678	47.806	41.846	40.345	0.043909	0.354402	0.603033	dipeptidyl aminopeptidase B	DAP2
Kmarxianus_FIM1_936	178.212	188.455	184.521	228.139	211.295	220.634	0.260069	0.903464	0.961859	26S proteasome regulatory subunit RPN1	RPN1
Kmarxianus_FIM1_937	36.683	36.001	37.122	41.995	42.981	48.998	0.286989	0.979219	0.991409	v-type proton ATPase subunit c''	VMA16
Kmarxianus_FIM1_938	43.535	50.221	46.81	73.568	63.353	64.353	0.517904	0.394572	0.640195	homoserine kinase	THR1
Kmarxianus_FIM1_939	49.477	49.076	47.881	83.334	92.763	89.557	0.859285	0.0333492	0.14887	protein MAS2	MAS2
Kmarxianus_FIM1_940	19.233	17.494	17.012	25.747	26.826	27.72	0.579278	0.278754	0.531471	myosin-1	MYO1
Kmarxianus_FIM1_941	3.49	2.961	2.947	7.297	6.765	9.096	1.30081	0.000328199	0.00720792	hypothetical protein FIM1_941	_
Kmarxianus_FIM1_942	237.911	212.882	210.476	215.877	231.3	239.535	0.0544677	0.368556	0.616431	ras-related protein rapC	YHR022C
Kmarxianus_FIM1_943	1494.84	1368.48	1373.54	1110.7	1363.86	1212.99	-0.200331	0.0625603	0.22057	_	RPS27B
Kmarxianus_FIM1_944	17.857	16.638	16.719	28.172	29.878	29.942	0.780799	0.0675188	0.231611	37S ribosomal protein S22	RSM22
Kmarxianus_FIM1_945	50.005	47.865	48.29	58.101	62.377	63.406	0.331241	0.887819	0.956286	signal recognition particle receptor subunit beta	SRP102
Kmarxianus_FIM1_946	5.334	5.464	7.069	11.445	10.837	14.876	1.05625	0.0211874	0.110904	hypothetical protein FIM1_946	YIL102C-A
Kmarxianus_FIM1_947	25.657	22.856	22.509	41.781	44.182	48.127	0.916835	0.0188658	0.103256	nucleoporin NUP192	NUP192
Kmarxianus_FIM1_948	60.441	61.203	58.706	91.134	92.303	89.609	0.598336	0.247342	0.497264	nucleoporin NSP1	NSP1
Kmarxianus_FIM1_949	31.207	36.842	34.314	45.137	41.939	43.782	0.354299	0.817345	0.923138	MAP--like proteinous protein 1	MHP1
Kmarxianus_FIM1_950	47.485	47.772	49.324	64.212	56.506	52.36	0.259539	0.911843	0.965512	protein GYP6	GYP6
Kmarxianus_FIM1_951	1203.08	1162.63	1163.56	724.111	654.415	735.762	-0.7392	0.000111474	0.00322347	phosphoglycerate mutase 1	GPM1
Kmarxianus_FIM1_952	21.527	19.671	17.042	28.073	28.257	32.058	0.601815	0.253305	0.503901	Transporter protein ADY2	ADY2
Kmarxianus_FIM1_953	769.759	809.75	807.805	792.104	749.34	706.714	-0.0866448	0.153298	0.375844	reduced viability upon starvation protein 161	RVS161
Kmarxianus_FIM1_954	42.155	40.246	41.451	53.035	49.071	47.406	0.271638	0.944543	0.978962	sterol-sensing super family	_
Kmarxianus_FIM1_955	81.373	90.464	93.514	78.942	70.9	67.853	-0.28559	0.0298791	0.139355	serine/threonine-protein kinase HAL4/SAT4	SAT4
Kmarxianus_FIM1_956	3.729	3.092	2.547	2.802	3.297	3.396	0.0194207	0.363119	0.610083	transposon Ty2-F/Ty2-GR2 Gag polyprotein	YAR009C
Kmarxianus_FIM1_957	1043.14	1096.76	1100.67	1237.42	1069.19	1000.94	0.0295105	0.324987	0.573687	citrate synthase	CIT1
Kmarxianus_FIM1_958	443.14	445.921	435.744	411.246	450.123	469.782	0.00689419	0.277585	0.530213	flavoprotein-like protein YCP4	YCP4
Kmarxianus_FIM1_959	46.325	41.982	40.839	51.06	50.077	48.453	0.212006	0.769102	0.898984	jmjC super family	_
Kmarxianus_FIM1_960	67.103	62.185	58.941	125.528	132.39	136.358	1.0667	0.00385331	0.0366663	ribosomal_L32p super family	MRPL32
Kmarxianus_FIM1_961	81.377	62.087	66.18	89.417	100.883	103.073	0.484789	0.467175	0.700193	cell division control protein 10	CDC10
Kmarxianus_FIM1_962	32.58	29.265	27.564	64.299	72.422	75.973	1.25026	0.000345535	0.00744647	dynamin-related protein DNM1	DNM1
Kmarxianus_FIM1_963	15.483	11.019	10.785	23.526	26.817	32.419	1.15023	0.00156855	0.0202589	histone acetyltransferase RTT109	RTT109
Kmarxianus_FIM1_964	85.63	80.384	75.874	97.013	93.61	104.05	0.284772	0.978662	0.991409	_	PRE3
Kmarxianus_FIM1_965	12.029	10.662	9.256	16.478	17.201	17.81	0.688532	0.137321	0.354366	protein SFI1	SFI1
Kmarxianus_FIM1_966	16.73	13.484	12.74	26.463	25.388	28.538	0.904159	0.0228454	0.117138	dolichyl-diphosphooligosaccharide-protein glycosyltransferase subunit 1	OST1
Kmarxianus_FIM1_967	14.511	14.295	13.68	17.463	17.578	18.954	0.345817	0.845306	0.936079	origin recognition complex subunit 3	ORC3
Kmarxianus_FIM1_968	416.578	421.514	421.808	356.018	360.515	386.013	-0.19247	0.0670265	0.230736	cytochrome c oxidase assembly protein COX16	COX16
Kmarxianus_FIM1_969	153.953	170.329	169.069	147.674	133.761	120.75	-0.294753	0.0272661	0.132059	regulatory protein ADR1	ADR1
Kmarxianus_FIM1_970	9.362	6.407	6.092	12.487	13.568	14.318	0.884941	0.0270516	0.131592	rad9_Rad53_bind super family	RAD9
Kmarxianus_FIM1_971	24.233	19.752	18.046	19.416	20.572	20.875	-0.0274226	0.242088	0.491255	protein ADY4	ADY4
Kmarxianus_FIM1_972	24.794	18.577	17.16	42.626	38.515	50.228	1.11784	0.00216902	0.0252567	CDC Septin	SPR28
Kmarxianus_FIM1_973	42.352	43.354	42.368	49.077	52.439	52.886	0.269708	0.929658	0.97127	protein BUR2	BUR2
Kmarxianus_FIM1_974	36.266	34.268	34.435	40.241	46.413	47.639	0.355412	0.818792	0.923983	protein MFB1	MFB1
Kmarxianus_FIM1_975	38.442	42.717	41.644	40.801	36.368	34.649	-0.13519	0.109172	0.309249	glucosidase 2 subunit beta	GTB1
Kmarxianus_FIM1_976	130.106	152.769	154.786	88.642	68.534	62.988	-0.991225	1.92e-06	0.000158799	SVF1-like protein YDR222W	YDR222W
Kmarxianus_FIM1_977	68.992	82.059	81.156	92.953	84.209	79.423	0.144024	0.576677	0.778111	protein IFH1	IFH1
Kmarxianus_FIM1_978	52.964	67.442	65.32	61.834	55.397	51.697	-0.136765	0.105987	0.303278	U3 small nucleolar RNA-associated protein 13	UTP13
Kmarxianus_FIM1_979	142.694	167.91	164.284	155.416	141.383	123.13	-0.177441	0.0783959	0.254237	ribosome assembly protein 3	RSA3
Kmarxianus_FIM1_980	580.345	686.377	685.662	332.654	305.761	304.18	-1.05052	5.81e-07	5.5e-05	protein CCC1	CCC1
Kmarxianus_FIM1_981	192.019	214.394	209.425	99.809	101.51	88.216	-1.08881	2.98e-07	3.24e-05	glutathione S-transferase omega-like 2	ECM4
Kmarxianus_FIM1_982	779.733	757.039	771.33	540.483	538.722	540.163	-0.511275	0.00253066	0.0282057	Golgi apparatus membrane protein TVP15	TVP15
Kmarxianus_FIM1_983	960.858	1090.74	1095.84	808.155	737.744	699.512	-0.487197	0.00337958	0.0339589	protein BMH2	BMH2
Kmarxianus_FIM1_984	19.757	25.492	23.972	24.649	24.425	24.849	0.0948095	0.465612	0.69956	KLTH0F03982p	_
Kmarxianus_FIM1_985	19.757	25.492	23.972	24.649	24.425	24.849	0.0948095	0.465612	0.69956	KLTH0F03982p	_
Kmarxianus_FIM1_986	19.757	25.492	23.972	24.649	24.425	24.849	0.0948095	0.465612	0.69956	KLTH0F03982p	_
Kmarxianus_FIM1_987	92.556	86.041	87.603	72.42	82.013	83.308	-0.163118	0.0860911	0.270078	hypothetical protein FIM1_988	_
Kmarxianus_FIM1_988	92.556	86.041	87.603	72.42	82.013	83.308	-0.163118	0.0860911	0.270078	hypothetical protein FIM1_988	_
Kmarxianus_FIM1_989	29.094	23.843	22.741	22.523	21.975	29.395	-0.0344349	0.22695	0.474789	transposon Ty2-LR1 Gag-Pol polyprotein	TY2B-LR1
Kmarxianus_FIM1_990	40.955	47.595	42.987	27.118	34.958	39.146	-0.377936	0.012718	0.0815236	transposon Ty2-LR1 Gag-Pol polyprotein	TY2B-LR1
Kmarxianus_FIM1_991	50.149	60.142	59.674	48.954	40.294	36.923	-0.429849	0.00676933	0.0537929	SNF2 family N-terminal domain	IRC20
Kmarxianus_FIM1_992	52.005	66.388	64.92	54.652	46.797	49.334	-0.28183	0.0306907	0.141869	serine/threonine-protein kinase srk1	RCK2
Kmarxianus_FIM1_993	13.859	10.537	11.222	21.133	19.763	20.842	0.793501	0.0598931	0.214847	ribosome-releasing factor 2	MEF2
Kmarxianus_FIM1_994	51.308	50.001	53.931	49.308	51.065	49.545	-0.0503257	0.198658	0.436293	translation initiation factor eIF-2B subunit alpha	GCN3
Kmarxianus_FIM1_995	71.034	70.351	68.327	68.307	76.237	72.357	0.0486266	0.359282	0.606179	DNA-directed RNA polymerase III subunit rpc5	RPC37
Kmarxianus_FIM1_996	31.048	30.053	30.866	35.626	33.322	29.039	0.0914712	0.457551	0.694147	ATP-dependent RNA helicase DBP7	DBP7
Kmarxianus_FIM1_997	12.502	10.049	10.328	23.846	25.037	27.665	1.21912	0.000605852	0.0106536	glucose starvation modulator protein 1	GSM1
Kmarxianus_FIM1_998	55.669	56.371	51.394	53.558	57.617	55.363	0.0271428	0.318171	0.56754	YKR023W	YKR023W
Kmarxianus_FIM1_999	121.055	131.423	131.648	201.155	187.256	184.812	0.577513	0.283158	0.536722	mitochondrial import inner membrane translocase subunit TIM16	PAM16
Kmarxianus_FIM1_1000	67.935	82.178	82.672	104.257	91.655	90.207	0.297614	0.983755	0.993313	hap4 transcription factor	_
Kmarxianus_FIM1_1001	8.43	6.138	7.51	12.067	12.785	12.25	0.748808	0.096436	0.288643	centromere DNA-binding protein complex CBF3 subunit C	CTF13
Kmarxianus_FIM1_1002	7.89	6.073	6.405	9.643	12.006	10.477	0.657359	0.184419	0.416578	DNA replication regulator SLD2	SLD2
Kmarxianus_FIM1_1003	50.308	54.443	52.906	65.252	66.302	62.8	0.301892	0.972012	0.989498	U3 small nucleolar RNA-associated protein 15	UTP15
Kmarxianus_FIM1_1004	25.942	32.458	28.721	50.056	41.075	44.765	0.641393	0.189267	0.422752	actin-interacting protein 1	AIP1
Kmarxianus_FIM1_1005	23.648	25.952	26.376	35.291	33.108	34.53	0.438019	0.588087	0.788103	chromatin structure-remodeling complex subunit RSC7	NPL6
Kmarxianus_FIM1_1006	68.947	72.422	71.332	119.323	116.872	116.599	0.729991	0.098616	0.29049	mitochondrial respiratory chain complexes assembly protein RCA1	YTA12
Kmarxianus_FIM1_1007	50.606	41.357	42.543	75.765	78.11	83.3	0.818267	0.0475692	0.188001	vacuolar basic amino acid transporter 1	VBA1
Kmarxianus_FIM1_1008	7.523	5.016	6.552	10.364	12.593	9.259	0.754792	0.0997569	0.293022	putative ADP-ribose 1-phosphate phosphatase YML087W	YMR087W
Kmarxianus_FIM1_1009	20.291	16.965	19.257	24.105	25.062	26.569	0.422377	0.630082	0.815207	aspartate aminotransferase	AAT1
Kmarxianus_FIM1_1010	137.542	160.531	158.939	168.374	145.539	129.937	-0.0421596	0.209197	0.450691	YMR086W	_
Kmarxianus_FIM1_1011	329.718	362.919	350.28	462.501	455.498	402.212	0.340143	0.852707	0.941324	glucosamine-fructose-6-phosphate aminotransferase [isomerizing]	GFA1
Kmarxianus_FIM1_1012	140.472	194.229	169.243	147.703	127.63	121.101	-0.34618	0.0162423	0.094249	vacuolar aminopeptidase 1	LAP4
Kmarxianus_FIM1_1013	15.535	14.753	14.623	23.208	22.048	23.293	0.610034	0.231175	0.481096	putative serine/threonine-protein kinase HSL1	HSL1
Kmarxianus_FIM1_1014	1457.4	1703.89	1688.46	1331.63	1014.87	969.138	-0.548627	0.00163002	0.0205834	alcohol dehydrogenase 4	ADH4b
Kmarxianus_FIM1_1015	162.438	166.142	164.571	148.061	155.378	150.321	-0.120099	0.119826	0.32586	U3 small nucleolar RNA-associated protein 11	UTP11
Kmarxianus_FIM1_1016	21.84	18.873	16.799	31.006	31.096	37.278	0.789061	0.0663415	0.229899	protein MTC2	MTC2
Kmarxianus_FIM1_1017	126.099	120.115	121.494	245.375	251.579	250.567	1.02355	0.00598518	0.049449	putative mitochondrial carrier protein YHM1/SHM1	GGC1
Kmarxianus_FIM1_1018	16.285	15.965	14.691	19.619	20.402	23.919	0.445846	0.572696	0.775061	protein PCF11	PCF11
Kmarxianus_FIM1_1019	9.97	8.516	8.309	13.36	13.797	14.754	0.645307	0.186425	0.418573	protein SIR4	SIR4
Kmarxianus_FIM1_1020	2.709	2.664	2.367	3.4	3.39	3.519	0.41336	0.666696	0.838664	hypothetical protein FIM1_1020	_
Kmarxianus_FIM1_1021	75.4	80.144	78.429	99.549	94.211	97.104	0.313999	0.935571	0.974493	KLTH0E10362p	RPI1
Kmarxianus_FIM1_1022	261.499	227.42	230.63	355.687	376.269	379.188	0.626879	0.205607	0.445323	adenylate kinase 1	ADK1
Kmarxianus_FIM1_1023	2.4	2.705	2.202	2.727	1.818	2.4	-0.0732737	0.310282	0.560964	hypothetical protein FIM1_1023
Kmarxianus_FIM1_1024	84.656	95.276	92.252	93.946	84.077	80.272	-0.0755617	0.166545	0.393795	protein MSC3	MSC3
Kmarxianus_FIM1_1025	1855.93	1804.29	1800.78	1706.82	1839.96	1984.82	0.0185327	0.297148	0.549613	histone H2A	HTA1
Kmarxianus_FIM1_1026	1404.77	1444.39	1420.43	1393.23	1306.57	1316.18	-0.088343	0.151028	0.373445	histone H2B.1	HTB1
Kmarxianus_FIM1_1027	14.76	16.179	17.219	18.623	15.773	15.63	0.0548993	0.375769	0.623536	sporulation-specific protein 71	SPO71
Kmarxianus_FIM1_1028	14.033	18.383	18.244	15.164	13.329	13.623	-0.266461	0.0366543	0.158328	protein STE5	STE5
Kmarxianus_FIM1_1029	252.005	323.758	318.81	269.65	210.287	208.389	-0.378106	0.0117398	0.0772511	pyruvate dehydrogenase E1 component subunit alpha	PDA1
Kmarxianus_FIM1_1030	38.829	50.827	48.532	53.304	44.483	45.541	0.052687	0.367141	0.615053	probable metalloprotease ARX1	ARX1
Kmarxianus_FIM1_1031	26.131	25.145	21.193	21.989	21.758	21.94	-0.14175	0.108409	0.308147	meiotic recombination protein DMC1	DMC1
Kmarxianus_FIM1_1032	24.377	23.688	22.409	17.705	18.937	20.037	-0.314262	0.0236131	0.119836	membrane protein TMS1	TMS1
Kmarxianus_FIM1_1033	4.943	6.683	5.442	8.609	8.374	9.597	0.638956	0.231398	0.481096	actin superfamily	_
Kmarxianus_FIM1_1034	14.633	15.529	14.167	22.749	22.273	25.527	0.670339	0.166403	0.393693	hypothetical protein KLMA_20177	ISC10
Kmarxianus_FIM1_1035	18.355	16.199	16.122	33.979	28.2	25.856	0.796738	0.0806809	0.25853	protein SLO1	SLO1
Kmarxianus_FIM1_1036	4.863	5.393	4.91	4.602	5.425	5.326	0.0176765	0.309162	0.560579	DNA repair and recombination protein RDH54	RDH54
Kmarxianus_FIM1_1037	8.342	6.712	6.742	11.385	13.162	13.824	0.815867	0.0541485	0.202765	zinc finger protein YDR049W	VMS1
Kmarxianus_FIM1_1038	85.457	80.809	83.281	140.225	146.081	155.72	0.824812	0.0454808	0.181958	uroporphyrinogen decarboxylase	HEM12
Kmarxianus_FIM1_1039	47.727	45.144	43.061	42.025	68.204	46.402	0.20448	0.738637	0.880175	putative zinc metalloprotease YBR074W	PFF1
Kmarxianus_FIM1_1040	42.304	53.256	54.696	73.471	62.187	62.916	0.402247	0.678728	0.845567	hypothetical protein FIM1_1040	_
Kmarxianus_FIM1_1041	10.594	11.74	12.071	19.08	17.485	17.114	0.641694	0.190414	0.423368	endo-1-3-beta-glucanase	DSE4
Kmarxianus_FIM1_1042	35.17	35.243	34.26	37.534	35.266	36.103	0.0571527	0.385776	0.633227	hypothetical protein FIM1_1042	_
Kmarxianus_FIM1_1043	66.056	69.574	67.507	63.995	58.697	55.7	-0.187399	0.0724033	0.241267	protein CMR3	CMR3
Kmarxianus_FIM1_1044	16.687	12.633	14.189	23.422	22.931	24.813	0.709836	0.117699	0.322265	protein DBF4	DBF4
Kmarxianus_FIM1_1045	15.544	18.828	17.899	25.622	23.805	28.149	0.569573	0.322457	0.571515	protein SLM4	SLM4
Kmarxianus_FIM1_1046	18.753	17.208	16.734	22.308	21.261	22.672	0.330042	0.886222	0.955621	reduced growth phenotype protein 1	RGP1
Kmarxianus_FIM1_1047	208.497	204.147	205.712	228.588	236.263	220.815	0.149068	0.589928	0.789351	late secretory pathway protein avl9	AVL9
Kmarxianus_FIM1_1048	92.994	87.207	85.738	107.451	108.985	102.025	0.260019	0.908158	0.964687	THO complex subunit HPR1	HPR1
Kmarxianus_FIM1_1049	40.705	39.341	39.506	57.007	60.686	66.804	0.625946	0.212748	0.455138	ribosome biogenesis protein NOP53	NOP53
Kmarxianus_FIM1_1050	9.165	10.056	9.499	13.863	12.051	12.939	0.435931	0.592142	0.791906	peroxisomal long-chain fatty acid import protein 2	PXA1
Kmarxianus_FIM1_1051	38.67	36.199	37.25	26.144	30.582	30.945	-0.354848	0.015724	0.0925832	UPF0613 protein PB24D3.06c	_
Kmarxianus_FIM1_1052	64.721	57.783	55.584	87.138	93.991	96.896	0.642616	0.189272	0.422752	acetyltransferases	SPT10
Kmarxianus_FIM1_1053	4.308	5.296	4.894	9.633	8.202	9.036	0.890059	0.0426388	0.17434	mitochondrial holo-[acyl-carrier-protein] synthase	PPT2
Kmarxianus_FIM1_1054	21.218	17.28	16.981	33.878	35.875	37.739	0.954178	0.0139603	0.0856877	adoMet MTases super family	ABP140
Kmarxianus_FIM1_1055	6.824	5.496	8.637	10.336	9.53	12.036	0.606144	0.272928	0.525695	autophagy protein 5	ATG5
Kmarxianus_FIM1_1056	25.703	23.698	25.28	29.962	29.73	29.677	0.259024	0.903896	0.962122	SGT1 super family	_
Kmarxianus_FIM1_1057	26.304	25.006	25.025	27.514	28.633	29.289	0.162493	0.624865	0.812902	putative serine/threonine-protein kinase YPL150W	YPL150W
Kmarxianus_FIM1_1058	16.034	14.09	13.629	26.724	26.157	27.61	0.8794	0.0288021	0.135669	folylpolyglutamate synthase	MET7
Kmarxianus_FIM1_1059	13.559	11.699	13.086	16.583	17.679	16.008	0.39067	0.715584	0.869425	sporulation-specific protein 2	SSP2
Kmarxianus_FIM1_1060	40.465	33.472	36.031	42.555	47.137	48.538	0.329979	0.888291	0.956286	multisubstrate pseudouridine synthase 7	PUS7
Kmarxianus_FIM1_1061	14.88	11.398	14.454	18.838	19.683	20.917	0.545189	0.350304	0.598991	pre-mRNA-splicing factor PRP46	PRP46
Kmarxianus_FIM1_1062	23.328	17.296	17.213	32.684	34.553	37.656	0.85882	0.0344146	0.152061	histone acetyltransferase ESA1	ESA1
Kmarxianus_FIM1_1063	40.268	42.8	45.285	47.764	47.231	49.968	0.175564	0.657513	0.831475	serine/threonine-protein phosphatase 2A activator 2	RRD2
Kmarxianus_FIM1_1064	30.027	29.623	29.482	25.599	27.675	28.322	-0.127441	0.115622	0.319096	diacylglycerol O-acyltransferase 1	DGA1
Kmarxianus_FIM1_1065	6.377	6.914	6.542	7.899	8.396	8.004	0.292954	1	1	serine/threonine-protein kinase RAD53	RAD53
Kmarxianus_FIM1_1066	4.369	2.685	3.207	4.908	6.996	8.415	0.985449	0.0198329	0.106463	DNA replication complex GINS protein SLD5	SLD5
Kmarxianus_FIM1_1067	5.624	5.047	5.298	8.065	7.414	9.128	0.6237	0.230445	0.479979	WD repeat-containing protein PAC11	PAC11
Kmarxianus_FIM1_1068	178.825	213.967	197.325	136.941	118.279	103.589	-0.71778	0.000160793	0.00424836	hypothetical protein FIM1_1068	ESBP6
Kmarxianus_FIM1_1069	19.901	14.767	14.038	15.66	17.04	14.605	-0.0421042	0.223452	0.471266	NAD-dependent deacetylase HST2	HST2
Kmarxianus_FIM1_1070	25.248	21.314	20.505	24.711	25.987	27.668	0.224615	0.8014	0.914124	mutS protein -like protein 4	MSH4
Kmarxianus_FIM1_1071	25.844	21.864	21.901	45.8	50.663	51.141	1.08435	0.00308765	0.0326352	ULP1	ULP1
Kmarxianus_FIM1_1072	34.428	40.484	41.28	51.881	42.463	44.118	0.252973	0.885021	0.954882	myb-like DNA-binding protein BAS1	BAS1
Kmarxianus_FIM1_1073	134.323	144.621	139.52	165.448	184.402	197.538	0.387458	0.732251	0.876367	DUF1748 super family	YIL156W-B
Kmarxianus_FIM1_1074	92.296	93.897	93.45	186.754	195.669	204.772	1.07025	0.00366459	0.0357864	cytochrome oxidase assembly protein 1	COA1
Kmarxianus_FIM1_1075	121.792	121.348	120.55	153.66	151.62	148.239	0.318451	0.919556	0.966731	suppressor of lethality of KEX2 GAS1 double null mutant protein 1	SKG1
Kmarxianus_FIM1_1076	5.18	5.68	6.605	8.153	6.803	6.25	0.279962	0.972539	0.989498	BNI1-related protein 1	BNR1
Kmarxianus_FIM1_1077	13.127	13.941	14.445	13.687	13.931	16.383	0.0839672	0.434796	0.674349	3-ketoacyl-CoA thiolase	POT1
Kmarxianus_FIM1_1078	16.725	16.211	12.395	22.004	21.798	22.545	0.549503	0.350669	0.59942	hypothetical protein FIM1_1078	YIL161W
Kmarxianus_FIM1_1079	10.379	10.491	10.37	16.682	16.656	17.151	0.692522	0.138905	0.357511	thiamine transporter	THI72
Kmarxianus_FIM1_1080	11.585	13.588	13.937	17.23	14.621	14.021	0.23006	0.822547	0.925899	GAL4	_
Kmarxianus_FIM1_1081	33.204	34.478	34.659	28.392	26.45	25.161	-0.355246	0.015773	0.0926619	D-serine dehydratase	DSD1
Kmarxianus_FIM1_1082	9.578	8.4	8.074	19.726	17.81	20.984	1.16744	0.00126645	0.0175316	APC/C activator protein CDC20	CDC20
Kmarxianus_FIM1_1083	52.078	46.733	40.696	61.694	68.448	68.956	0.513132	0.406257	0.649438	nuclear protein SNF4	SNF4
Kmarxianus_FIM1_1084	22.343	26.367	24.992	30.984	27.786	27.734	0.231054	0.819705	0.92424	putative oligopeptide transporter YGL114W	YGL114W
Kmarxianus_FIM1_1085	25.521	29.257	29.737	32.878	37.289	35.686	0.324773	0.913207	0.965512	SWR1-complex protein 5	SWC5
Kmarxianus_FIM1_1086	7.155	5.674	5.553	10.526	13.511	13.019	1.01129	0.00942829	0.0669499	PAB1-binding protein 2	PBP2
Kmarxianus_FIM1_1087	11.988	9.492	9.882	16.184	18.326	18.798	0.765278	0.0791575	0.256069	DNA replication regulator SLD3	SLD3
Kmarxianus_FIM1_1088	24.816	23.333	21.794	43.543	46.477	50.892	1.01051	0.00739312	0.0572637	transcription initiation factor TFIID subunit 6	TAF6
Kmarxianus_FIM1_1089	3.47	6.636	7.076	10.123	11.313	14.122	1.04915	0.0211302	0.110758	DASH complex subunit DAD3	DAD3
Kmarxianus_FIM1_1090	110.898	119.497	125.627	126.801	111.492	110.178	-0.0309275	0.224386	0.472358	actin-related protein 2/3 complex subunit 1	ARC40
Kmarxianus_FIM1_1091	52.476	51.607	52.265	63.214	69.117	69.122	0.365676	0.786305	0.908736	protein NSA1	NSA1
Kmarxianus_FIM1_1092	17.343	16.799	17.449	20.499	23.985	23.567	0.399477	0.694749	0.854281	CUE3	CUE3
Kmarxianus_FIM1_1093	15.313	14.973	14.221	17.148	16.528	17.953	0.214136	0.769803	0.89932	transmembrane amino acid transporter protein	VHC1
Kmarxianus_FIM1_1094	36.26	31.866	33.388	44.751	46.271	45.795	0.430558	0.602295	0.800004	mRNA cap guanine-N7 methyltransferase	ABD1
Kmarxianus_FIM1_1095	19.288	19.574	18.859	24.691	24.413	25.521	0.370546	0.770607	0.899373	pre-mRNA-processing ATP-dependent RNA helicase PRP5	PRP5
Kmarxianus_FIM1_1096	166.416	166.732	153.259	200.666	204.418	202.092	0.319949	0.916713	0.96628	YGL108C	YGL108C
Kmarxianus_FIM1_1097	412.198	382.008	377.378	453.274	407.549	374.003	0.0758472	0.421341	0.661962	protein RMD9	RMD9
Kmarxianus_FIM1_1098	270.124	243.201	242.863	323.385	364.468	330.696	0.429697	0.602	0.800004	myosin light chain 1	MLC1
Kmarxianus_FIM1_1099	51.167	52.769	50.017	48.506	42.499	42.193	-0.208913	0.0608466	0.216774	putative transcriptional regulatory protein YBR239C	ERT1
Kmarxianus_FIM1_1100	132.415	122.707	122.433	149.14	169.683	160.123	0.343174	0.848267	0.938412	GU4 nucleic-binding protein 1	ARC1
Kmarxianus_FIM1_1101	30.782	25.191	27.845	102.759	93.15	103.414	1.83633	1.34e-08	2.19e-06	protein THI2	THI2
Kmarxianus_FIM1_1102	152.761	140.317	139.388	134.111	140.359	132.438	-0.0878834	0.154521	0.377037	thioredoxin-3	TRX3
Kmarxianus_FIM1_1103	21.335	23.345	20.796	36.341	36.574	34.718	0.717056	0.115188	0.319096	hypothetical protein KMAR_20236	YNR040W
Kmarxianus_FIM1_1104	12.887	14.897	14.2	25.379	21.83	24.143	0.765072	0.0808423	0.25853	para-hydroxybenzoate-polyprenyltransferase	COQ2
Kmarxianus_FIM1_1105	66.489	56.835	58.119	73.192	79.874	77.663	0.346678	0.836051	0.932258	_	MVD1
Kmarxianus_FIM1_1106	104.817	103.965	101.721	123.303	120.872	122.42	0.239578	0.843559	0.935689	general transcriptional corepressor TUP1	TUP1
Kmarxianus_FIM1_1107	52.073	60.234	58.399	59.976	64.181	60.742	0.115222	0.505688	0.731522	monopolin complex subunit CSM1	CSM1
Kmarxianus_FIM1_1108	104.322	97.076	93.308	104.712	120.655	114.3	0.204843	0.74286	0.882782	UPF0743 protein YCR087C-A	YCR087C-A
Kmarxianus_FIM1_1109	92.229	133.175	131.463	133.342	111.213	107.815	-0.0182952	0.240014	0.488571	actin-binding protein	ABP1
Kmarxianus_FIM1_1110	63.835	52.806	53.81	73.532	78.571	80.188	0.446569	0.562891	0.768182	UPF0587 protein YCR090C	YCR090C
Kmarxianus_FIM1_1111	11.927	11.839	13.595	16.121	17.327	18.244	0.468376	0.522793	0.743074	uncharacterized transporter C22E12.01	YMD8
Kmarxianus_FIM1_1112	198.408	167.838	162.924	169.729	188.436	188.643	0.0473028	0.355742	0.603336	transcription factor STP1	STP2
Kmarxianus_FIM1_1113	10.994	12.762	12.964	13.73	13.136	13.46	0.135134	0.553547	0.764546	DNA replication licensing factor MCM6	MCM6
Kmarxianus_FIM1_1114	320.42	389.67	395.393	260.064	219.599	206.429	-0.6882	0.00023941	0.00566423	glycogen phosphorylase	GPH1
Kmarxianus_FIM1_1115	777.028	848.403	858.053	816.114	731.739	687.189	-0.152063	0.0942168	0.285124	putative sialic acid transporter	JEN1
Kmarxianus_FIM1_1116	498.426	461.352	458.681	444.376	458.54	459.82	-0.0578182	0.186185	0.418573	aromatic amino acid aminotransferase 1	ARO8
Kmarxianus_FIM1_1117	97.739	100.636	100.779	102.008	110.298	108.918	0.10269	0.470864	0.703861	carboxypeptidase KEX1	KEX1
Kmarxianus_FIM1_1118	17.779	21.419	18.127	23.16	20.278	21.931	0.189433	0.706807	0.862384	hypothetical protein FIM1_1118	_
Kmarxianus_FIM1_1119	305.95	284.974	282.334	234.378	259.399	251.476	-0.228677	0.0493946	0.192152	CDP-diacylglycerol-serine O-phosphatidyltransferase	CHO1
Kmarxianus_FIM1_1120	25.133	24.374	25.695	17.409	19.101	19.166	-0.433695	0.00654271	0.052635	acyl-coenzyme A oxidase	POX1
Kmarxianus_FIM1_1121	65.843	56.908	58.056	86.179	90.536	96.589	0.596048	0.250872	0.501456	clathrin heavy chain	CHC1
Kmarxianus_FIM1_1122	27.289	26.609	24.775	35.98	36.586	39.361	0.508601	0.41622	0.656963	FACT complex subunit SPT16	SPT16
Kmarxianus_FIM1_1123	13.435	13.83	13.096	16.323	14.579	17.036	0.248191	0.873194	0.948958	hypothetical protein KLMA_20266	_
Kmarxianus_FIM1_1124	402.419	387.782	387.409	414.386	411.214	386.943	0.042174	0.346939	0.595783	nuclear polyadenylated RNA-binding protein NAB2	NAB2
Kmarxianus_FIM1_1125	1108.32	1258.62	1264.61	1158.42	971.562	900.798	-0.260893	0.0375992	0.160178	40S ribosomal protein S2	RPS2
Kmarxianus_FIM1_1126	2315.99	2195.5	2188.82	875.865	942.289	1059.74	-1.21921	2.04e-08	3.04e-06	mitochondrial outer membrane protein OM14	OM14
Kmarxianus_FIM1_1127	18.027	15.881	15.662	15.269	14.632	15.426	-0.129088	0.118119	0.322773	vacuolar fusion protein MON1	MON1
Kmarxianus_FIM1_1128	26.459	29.893	29.905	34.479	35.665	37.236	0.316002	0.938831	0.975729	zinc finger DNA binding domain	GAT2
Kmarxianus_FIM1_1129	58.997	60.43	58.025	54.751	59.199	60.218	-0.0269488	0.226325	0.474244	glucosidase 2 subunit alpha	ROT2
Kmarxianus_FIM1_1130	238.912	228.944	229.349	132.405	151.259	155.779	-0.665903	0.000322637	0.00711579	structure-specific endonuclease subunit SLX1	SLX1
Kmarxianus_FIM1_1131	41.617	39.575	37.916	60.417	65.497	63.423	0.668673	0.156887	0.379635	mitochondrial clpX-like chaperone MCX1	MCX1
Kmarxianus_FIM1_1132	52.308	56.7	53.277	57.06	52.409	50.995	-0.0162797	0.246982	0.496924	uncharacterized protein YBR225W	YBR225W
Kmarxianus_FIM1_1133	28.275	28.392	28.763	22.485	19.794	18.672	-0.487073	0.003736	0.0362031	methylenetetrahydrofolate reductase 2	MET13
Kmarxianus_FIM1_1134	16.488	19.391	17.393	14.06	11.508	11.888	-0.508146	0.00311998	0.0327409	TYROSYL-DNA PHOSPHODIESTERASE 1	TDP1
Kmarxianus_FIM1_1135	304.933	270.166	269.874	298.466	294.57	292.577	0.0677709	0.399853	0.644744	pyruvate dehydrogenase E1 component subunit beta	PDB1
Kmarxianus_FIM1_1136	37.44	32.43	32.502	41.83	39.981	62.734	0.497685	0.450789	0.689699	uncharacterized membrane protein YBR220C	YBR220C
Kmarxianus_FIM1_1137	414.757	434.233	491.876	449.547	396.711	390.939	-0.11609	0.123394	0.330792	zinc finger transcription factor YRR1	YRM1
Kmarxianus_FIM1_1138	42.416	35.818	39.271	47.702	44.964	49.407	0.273904	0.948676	0.980707	FIT family protein SCS3	SCS3
Kmarxianus_FIM1_1139	373.629	326.225	320.925	571.12	564.619	626.345	0.78761	0.0611004	0.21738	heat shock protein 60	HSP60
Kmarxianus_FIM1_1140	83.673	76.558	74.954	135.041	127.298	127.954	0.730754	0.0966852	0.288808	autophagy-related protein 22	ATG22
Kmarxianus_FIM1_1141	127.342	105.116	104.205	194.995	199.688	215.001	0.856751	0.0330307	0.148211	putative transporter YIL166C	_
Kmarxianus_FIM1_1142	27.136	27.674	27.095	39.627	38.317	43.415	0.56724	0.309541	0.560579	mRNA 3-end-processing protein RNA15	RNA15
Kmarxianus_FIM1_1143	29.426	31.024	31.402	56.444	53.609	58.864	0.87891	0.0290601	0.136268	transcription elongation factor S-II	DST1
Kmarxianus_FIM1_1144	91.209	92.171	88.376	142.767	165.782	168.458	0.811692	0.0529024	0.200552	protein YGL041W-A	YGL041W-A
Kmarxianus_FIM1_1145	275.913	263.443	271.223	249.434	241.741	223.815	-0.181029	0.0751337	0.246577	cystathionine beta-synthase	CYS4
Kmarxianus_FIM1_1146	18.657	18.171	20.016	21.447	22.773	24.922	0.282541	0.96713	0.988443	vacuolar protein sorting-associated protein 20	VPS20
Kmarxianus_FIM1_1147	247.094	232.731	215.915	245.892	278.144	282.106	0.212485	0.760751	0.893437	delta-aminolevulinic acid dehydratase	HEM2
Kmarxianus_FIM1_1148	242.346	240.965	263.814	262.502	267.802	262.72	0.0860146	0.434741	0.674349	UPF0424 protein P35G2.02	_
Kmarxianus_FIM1_1149	128.012	118.946	117.155	172.309	158.284	169.726	0.458459	0.529971	0.748778	YEL137C	YER137C
Kmarxianus_FIM1_1150	67.673	68.028	64.033	97.116	92.711	110.94	0.590559	0.271618	0.523813	U6 snRNA-associated Sm-like protein LSm2	LSM2
Kmarxianus_FIM1_1151	152.553	144.928	143.183	175.491	183.724	176.717	0.282369	0.972201	0.989498	rab GDP-dissociation inhibitor	GDI1
Kmarxianus_FIM1_1152	51.447	73.66	71.828	59.36	43.864	42.282	-0.436633	0.00642526	0.0520116	putative 2-hydroxyacid dehydrogenase YGL185C	YGL185C
Kmarxianus_FIM1_1153	172.566	175.328	179.318	253.639	225.007	225.924	0.418358	0.629599	0.814784	glyceraldehyde-3-phosphate dehydrogenase 2	GPD2
Kmarxianus_FIM1_1154	33.981	31.265	34.227	50.008	50.418	50.724	0.603589	0.242581	0.491963	probable histone deacetylase HOS2	HOS2
Kmarxianus_FIM1_1155	15.285	13.946	15.778	13.596	12.238	12.518	-0.230895	0.0529633	0.200561	N6-adenosine-methyltransferase IME4	IME4
Kmarxianus_FIM1_1156	2312.72	2147.17	2116.75	3026.33	3264.05	3186.42	0.527048	0.373746	0.620921	cytochrome c oxidase subunit 6A	COX13
Kmarxianus_FIM1_1157	53.833	50.544	50.649	56.036	59.439	69.862	0.257636	0.889168	0.956325	protein phosphatase PP2A regulatory subunit B	CDC55
Kmarxianus_FIM1_1158	12.144	13.672	13.926	14.387	11.544	12.87	-0.034568	0.220163	0.467153	serine/threonine-protein kinase RIM15	RIM15
Kmarxianus_FIM1_1159	67.647	66.55	60.606	62.503	63.669	65.347	-0.024528	0.234031	0.482262	oligoribonuclease	REX2
Kmarxianus_FIM1_1160	21178.2	21479.8	21356.1	17025.3	16090.4	14862.7	-0.416005	0.00775017	0.058627	basic-leucine zipper (bZIP) transcription factor	HAC1
Kmarxianus_FIM1_1161	153.891	141.353	136.458	192.545	210.064	214.13	0.514621	0.401673	0.646077	alanine-glyoxylate aminotransferase 1	AGX1
Kmarxianus_FIM1_1162	100.776	95.005	97.968	85.156	84.892	84.019	-0.209373	0.0591774	0.213351	serine hydroxymethyltransferase	SHM2
Kmarxianus_FIM1_1163	12.254	10.87	10.379	17.087	18.919	19.897	0.738584	0.0970185	0.288808	uncharacterized glycosyl hydrolase YLR057W	MNL2
Kmarxianus_FIM1_1164	30.044	27.298	27.967	30.667	44.802	44.955	0.497338	0.491049	0.720583	hypothetical protein FIM1_1164	_
Kmarxianus_FIM1_1165	17.008	13.237	12.805	23.221	27.032	29.106	0.882335	0.0299833	0.139591	serine/threonine-protein kinase CAK1	CAK1
Kmarxianus_FIM1_1166	262.462	219.219	219.616	206.849	244.977	231.461	-0.0375337	0.213484	0.456338	c-5 sterol desaturase	ERG3
Kmarxianus_FIM1_1167	17.817	17.857	18.883	27.446	30.67	29.239	0.679096	0.154687	0.377037	CCR4-associated factor 16	CAF16
Kmarxianus_FIM1_1168	12.07	10.282	10.907	16.107	16.412	18.185	0.60831	0.241006	0.489631	transcription factor SPT8	SPT8
Kmarxianus_FIM1_1169	13.613	11.254	10.227	16.922	18.225	19.757	0.645642	0.193069	0.427082	GTPase-activating protein GYP8	GYP8
Kmarxianus_FIM1_1170	177.415	163.858	154.334	226.525	273.099	308.632	0.705612	0.123656	0.330914	uncharacterized protein YMR244C-A	coa6
Kmarxianus_FIM1_1171	11.99	8.976	10.037	8.102	8.307	8.254	-0.330024	0.0241939	0.121906	uncharacterized protein YMR244W	YMR244W
Kmarxianus_FIM1_1172	73.542	61.365	62.752	77.689	87.111	87.634	0.352888	0.819069	0.923983	zinc/cadmium resistance protein	ZRC1
Kmarxianus_FIM1_1173	17.911	17.1	18.02	21.529	24.008	26.525	0.442381	0.586962	0.787253	hypothetical protein KLMA_20315	SFG1
Kmarxianus_FIM1_1174	155.163	163.33	160.001	115.414	102.699	117.938	-0.509817	0.0025429	0.0282816	sexual differentiation process protein isp4	isp4
Kmarxianus_FIM1_1175	434.951	374.524	378.635	394.171	412.599	396.204	0.017937	0.302488	0.554189	sporulation-specific protein 4	SPS4
Kmarxianus_FIM1_1176	2104.02	1785.91	1910.11	1693.2	1969.57	2087.3	-0.0124806	0.246523	0.496486	60S ribosomal protein L20	RPL20B
Kmarxianus_FIM1_1177	33.138	29.715	29.574	43.432	48.163	55.539	0.670727	0.161008	0.384956	CTP-dependent diacylglycerol kinase 1	DGK1
Kmarxianus_FIM1_1178	183.738	159.738	157.834	196.85	218.775	219.982	0.34243	0.849254	0.938906	nucleolar protein 58	NOP58
Kmarxianus_FIM1_1179	20.907	20.819	21.006	23.795	24.953	26.626	0.264854	0.914497	0.965512	U4/U6.U5 small nuclear ribonucleoprotein	SNU66
Kmarxianus_FIM1_1180	27.462	22.417	23.281	32.498	36.934	38.325	0.558636	0.320147	0.569308	uncharacterized transporter SLY41	SLY41
Kmarxianus_FIM1_1181	65.353	69.643	70.578	109.184	100.021	95.683	0.568615	0.296359	0.548933	mitochondrial DNA replication protein YHM2	YHM2
Kmarxianus_FIM1_1182	26.184	36.361	33.419	42.435	39.741	35.825	0.298225	0.984805	0.993759	hypothetical protein FIM1_1182	_
Kmarxianus_FIM1_1183	105.917	97.832	101.672	185.833	179.626	188.016	0.857713	0.0329496	0.147975	riboflavin transporter MCH5	MCH5
Kmarxianus_FIM1_1184	8.679	6.168	8.129	16.363	21.07	20.723	1.33969	0.000205723	0.00505088	uncharacterized protein YOR305W	RRG7
Kmarxianus_FIM1_1185	3.556	1.639	2.719	13.241	7.531	13.192	2.10111	1.17e-06	0.000101362	hypothetical protein KLMA_20328	BIL1
Kmarxianus_FIM1_1186	23.871	21.444	21.182	21.025	25.393	24.185	0.0864364	0.440442	0.680268	protein CUS1	CUS1
Kmarxianus_FIM1_1187	31.699	28.582	26.677	42.326	46.688	48.517	0.661348	0.165178	0.392223	N-terminal acetyltransferase A complex subunit NAT1	NAT1
Kmarxianus_FIM1_1188	56.284	56.955	58.993	72.559	70.981	77.478	0.359805	0.803647	0.915314	galactose-1-phosphate uridylyltransferase	GAL7
Kmarxianus_FIM1_1189	88.425	90.962	92.679	137.436	108.245	106.566	0.372627	0.750959	0.888149	UDP-glucose 4-epimerase	GAL10
Kmarxianus_FIM1_1190	84.079	80.7	81.397	72.567	61.768	58.236	-0.354295	0.0156843	0.0925589	galactokinase	GAL1
Kmarxianus_FIM1_1191	22.433	19.291	19.829	34.888	37.102	37.819	0.835064	0.0420618	0.173068	hypothetical protein KLMA_20334	_
Kmarxianus_FIM1_1192	40.955	37.14	39.154	86.439	91.001	96.241	1.2229	0.000603299	0.0106447	54S ribosomal protein L51	MRPL51
Kmarxianus_FIM1_1193	51.914	44.403	40.876	69.632	78.186	81.199	0.739235	0.0923308	0.282529	translation initiation factor eIF-2B subunit delta	GCD2
Kmarxianus_FIM1_1194	33.608	28.982	28.353	73.395	81.961	87.299	1.41584	3.16e-05	0.00130688	37S ribosomal protein MRP13	MRP13
Kmarxianus_FIM1_1195	14.845	16.59	15.331	13.919	19.28	23.496	0.277745	0.940059	0.976453	hypothetical protein KLMA_20338	_
Kmarxianus_FIM1_1196	1703.48	1503.29	1520.29	1322.09	1331.17	1295.47	-0.259552	0.0378465	0.160547	60S ribosomal protein L11	RPL11
Kmarxianus_FIM1_1197	87.363	80.891	86.001	84.985	88.954	96.437	0.0886899	0.440621	0.680342	proteasome component PRE2	PRE2
Kmarxianus_FIM1_1198	45.551	40.106	40.498	67.146	67.168	69.275	0.690449	0.132338	0.346315	pre-rRNA-processing protein FHL1	FHL1
Kmarxianus_FIM1_1199	11.433	10.226	8.523	20.11	19.304	22.46	1.03557	0.00568542	0.0475002	conserved oligomeric Golgi complex subunit 4	COG4
Kmarxianus_FIM1_1200	433.129	529.77	532.061	297.693	238.603	230.149	-0.96385	2.93e-06	0.000221016	sphingolipid long chain base-responsive protein PIL1	PIL1
Kmarxianus_FIM1_1201	25.962	26.094	25.57	28.689	25.572	26.499	0.0570988	0.390223	0.637711	hypothetical protein FIM1_1201
Kmarxianus_FIM1_1202	28.06	31.324	32.288	30.478	29.27	25.285	-0.108455	0.140147	0.359447	mRNA 3'-end-processing protein YTH1	YTH1
Kmarxianus_FIM1_1203	434.909	403.873	398.101	200.994	229.256	223.703	-0.919447	6.23e-06	0.000404512	protein FUN14	_
Kmarxianus_FIM1_1204	192.211	218.431	215.739	183.351	174.127	172.468	-0.241194	0.0440222	0.178593	serine/threonine-protein phosphatase 2A 56 kDa regulatory subunit delta isoform	RTS1
Kmarxianus_FIM1_1205	25.602	19.671	18.362	25.128	22.756	28.502	0.263476	0.920684	0.967136	sporulation-specific protein SPO7	SPO7
Kmarxianus_FIM1_1206	6.387	5.488	5.125	8.738	8.202	10.582	0.694953	0.146934	0.369253	hypothetical protein KMAR_20334	MDM10
Kmarxianus_FIM1_1207	33.638	27.685	25.953	39.311	42.174	43.825	0.52183	0.385228	0.633126	SWR1-complex protein 3	SWC3
Kmarxianus_FIM1_1208	11.099	10.392	9.604	12.398	12.904	13.763	0.329166	0.892274	0.958177	structural maintenance of chromosomes protein 5	SMC5
Kmarxianus_FIM1_1209	21.913	17.982	17.751	40.907	41.179	43.661	1.12519	0.00188614	0.0230454	glutamyl-tRNA synthetase	MSE1
Kmarxianus_FIM1_1210	68.596	69.278	62.864	124.5	127.822	132.688	0.939572	0.0153353	0.0911189	protein OPI10	OPI10
Kmarxianus_FIM1_1211	30.391	28.68	32.018	52.387	51.314	61.161	0.855889	0.0357173	0.155312	nucleotide exchange factor SIL1	SIL1
Kmarxianus_FIM1_1212	263.146	298.732	297.509	235.592	238.419	203.694	-0.342649	0.0168395	0.0968501	cystathionine gamma-lyase	CYS3
Kmarxianus_FIM1_1213	1362.8	1315.38	1302.59	1161.88	1149.46	1115.44	-0.216199	0.0554787	0.204994	60S acidic ribosomal protein P2-alpha	RPP2A
Kmarxianus_FIM1_1214	1779.64	1557.97	1528.91	1496.93	1744.1	1719.9	0.0277189	0.316317	0.565579	40S ribosomal protein S15	RPS15
Kmarxianus_FIM1_1215	52.022	45.87	43.152	80.24	84.864	91.5	0.863385	0.0328758	0.147975	sds3 super family	DEP1
Kmarxianus_FIM1_1216	46.063	42.304	42.922	65.308	73.926	78.554	0.730165	0.103248	0.299225	protein DEP1	DEP1
Kmarxianus_FIM1_1217	57.734	51.082	51.449	56.067	59.467	57.612	0.111528	0.498831	0.725863	nucleolar protein 12	NOP12
Kmarxianus_FIM1_1218	18.833	15.434	16.264	20.943	22.431	24.484	0.425328	0.62919	0.814784	syntaxin-8	SYN8
Kmarxianus_FIM1_1219	84.613	77.531	68.185	91.746	95.477	101.44	0.325686	0.900048	0.961089	hypothetical protein KLMA_20361	_
Kmarxianus_FIM1_1220	18.066	15.652	13.788	22.586	22.93	21.676	0.500153	0.435994	0.675602	RNA exonuclease NGL1	NGL1
Kmarxianus_FIM1_1221	64.355	58.851	50.889	73.922	74.304	73.183	0.346834	0.831533	0.930513	DNA base excision repair N-glycosylase 2	NTG2
Kmarxianus_FIM1_1222	75.35	68.895	65.766	82.944	87.671	90.958	0.316745	0.926581	0.969089	protein phosphatase PP2A regulatory subunit A	TPD3
Kmarxianus_FIM1_1223	10.007	9.752	9.044	19.299	19.968	24.308	1.14216	0.00199278	0.0239407	protein PEX15	PEX15
Kmarxianus_FIM1_1224	4.981	4.592	5.408	5.281	6.715	6.212	0.281387	0.963865	0.987971	low-affinity methionine permease	MUP1
Kmarxianus_FIM1_1225	95.002	89.895	86.774	95.502	97.46	97.63	0.0971334	0.462007	0.697229	putative serine/threonine-protein kinase YAL017W	PSK1
Kmarxianus_FIM1_1226	26.325	28.554	27.029	17.722	16.808	15.841	-0.701378	0.000254673	0.00589143	putative membrane protein YAL018C	LDS1
Kmarxianus_FIM1_1227	112.116	131.002	128.126	95.531	87.264	87.561	-0.457503	0.00476727	0.0418442	mediator of RNA polymerase II transcription subunit 15	GAL11
Kmarxianus_FIM1_1228	49.906	48.209	43.165	49.533	52.655	48.991	0.0976985	0.467199	0.700193	glutathione synthetase	GSH2
Kmarxianus_FIM1_1229	12.369	10.861	9.608	12.391	12.9	16.614	0.351728	0.850956	0.940189	hypothetical protein KLMA_20371	RRT8
Kmarxianus_FIM1_1230	12.93	9.854	9.958	18.624	19.368	21.257	0.855589	0.0348711	0.152781	uncharacterized ATP-dependent helicase FUN30	FUN30
Kmarxianus_FIM1_1231	36.873	31.038	31.473	47.159	47.339	52.585	0.565531	0.30217	0.553959	5'-3' exoribonuclease 2	RAT1
Kmarxianus_FIM1_1232	30.691	29.627	27.721	55.576	54.132	57.253	0.923273	0.0176111	0.0986752	copper-transporting ATPase	CCC2
Kmarxianus_FIM1_1233	229.199	230.262	224.559	498.52	524.325	540.893	1.19288	0.00078319	0.0124664	SERF-like protein YDL085C-A	YDL085C-A
Kmarxianus_FIM1_1234	123.782	104.797	97.097	140.453	154.517	172.011	0.519922	0.39141	0.638648	eukaryotic translation initiation factor 3 subunit I	TIF34
Kmarxianus_FIM1_1235	39.443	43.116	38.72	57.06	58.95	66.519	0.589784	0.270073	0.52325	putative carboxymethylenebutenolidase	YDL086W
Kmarxianus_FIM1_1236	17.927	19.523	20.754	18.405	19.887	19.829	-0.00205867	0.275527	0.528609	hypothetical protein KLMA_20379	YPL034W
Kmarxianus_FIM1_1237	2835.26	2963.13	2903.84	1820.88	1863.24	1954.74	-0.625981	0.000553827	0.0101381	hypothetical protein KLMA_20380	_
Kmarxianus_FIM1_1238	34.598	28.708	28.572	21.18	30.203	23.213	-0.30061	0.0356052	0.155184	hypothetical protein KLMA_20381	OSW5
Kmarxianus_FIM1_1239	38.5	35.348	33.56	53.333	61.301	64.806	0.740384	0.095599	0.287385	dolichyl-diphosphooligosaccharide-protein glycosyltransferase subunit SWP1	SWP1
Kmarxianus_FIM1_1240	41.039	33.093	32.705	35.547	39.986	45.649	0.181759	0.679827	0.846164	mitochondrial inner membrane protease subunit 1	IMP1
Kmarxianus_FIM1_1241	4.924	3.215	4.33	3.962	4.133	3.984	-0.0458335	0.277424	0.530101	hypothetical protein FIM1_1241	_
Kmarxianus_FIM1_1242	54.537	49.95	47.512	48.837	57.506	55.102	0.0869793	0.441067	0.680627	protein LUC7	LUC7
Kmarxianus_FIM1_1243	68.394	61.384	59.795	95.878	101.484	111.7	0.705134	0.120836	0.327409	nucleoporin ASM4	ASM4
Kmarxianus_FIM1_1244	7.295	6.798	6.478	11.911	13.128	14.823	0.9543	0.0157093	0.0925832	uncharacterized membrane protein YDL089W	NUR1
Kmarxianus_FIM1_1245	22.054	15.613	15.987	21.667	23.494	23.047	0.346238	0.832297	0.93058	calpain-like protease palB/RIM13	RIM13
Kmarxianus_FIM1_1246	5.284	5.215	5.372	7.628	7.535	6.909	0.475748	0.511315	0.736469	protein farnesyltransferase subunit beta	RAM1
Kmarxianus_FIM1_1247	36.727	32.316	34.213	28.276	29.441	29.4	-0.245192	0.0446596	0.180476	UBX domain-containing protein 3	UBX3
Kmarxianus_FIM1_1248	95.108	88.102	78.308	84.772	105.892	105.316	0.178588	0.666742	0.838664	signal recognition particle subunit SRP14	SRP14
Kmarxianus_FIM1_1249	87.387	98.162	105.487	102.321	88.818	83.044	-0.0860576	0.155507	0.377771	delta(12) fatty acid desaturase	_
Kmarxianus_FIM1_1250	813.439	1004.36	999.578	840.97	679.475	651.428	-0.375414	0.0120309	0.0781783	zinc finger protein STP4	STP3
Kmarxianus_FIM1_1251	160.113	170.84	171.702	192.462	185.228	192.698	0.182374	0.676263	0.844112	actin-related protein 2/3 complex subunit 2	ARC35
Kmarxianus_FIM1_1252	100.2	84.069	89.727	162.541	177.275	183.808	0.934369	0.0162155	0.0941984	37S ribosomal protein S12	MRPS12
Kmarxianus_FIM1_1253	12.017	10.349	11.164	9.279	9.002	8.806	-0.307821	0.0278351	0.133504	protein phosphatase 2C homolog 6	PTC6
Kmarxianus_FIM1_1254	101.575	84.669	82.138	193.544	200.816	202.531	1.15317	0.00135978	0.0184314	37S ribosomal protein S19	RSM19
Kmarxianus_FIM1_1255	18.138	17.166	14.713	21.025	22.918	24.226	0.446674	0.56568	0.770165	ATP-dependent RNA helicase DBP6	DBP6
Kmarxianus_FIM1_1256	10.184	9.278	8.287	14.118	15.114	16.039	0.706091	0.121329	0.328285	mediator of RNA polymerase II transcription subunit 12	SRB8
Kmarxianus_FIM1_1257	44.188	47.918	46.391	62.641	55.72	55.041	0.32426	0.900357	0.961089	protein ZRG17	ZRG17
Kmarxianus_FIM1_1258	64.728	55.019	52.107	82.491	79.747	86.763	0.53496	0.364266	0.611417	hypothetical protein KLMA_20401	AHC2
Kmarxianus_FIM1_1259	14.224	12.225	13.42	12.719	14.171	15.49	0.0881097	0.44508	0.684385	probable metabolite transport protein YBR241C	YBR241C
Kmarxianus_FIM1_1260	2025.75	1307.95	1272.21	878.317	949.916	980.297	-0.713669	0.000172851	0.00438872	ribosomal_L18e super family	RPL28
Kmarxianus_FIM1_1261	16.063	13.823	15.42	21.897	22.824	24.501	0.611495	0.243961	0.493515	HD domain-containing protein YBR242W	YBR242W
Kmarxianus_FIM1_1262	3.858	3.337	3.321	7.827	8.177	8.436	1.21642	0.00112287	0.0162348	UDP-N-acetylglucosamine-dolichyl-phosphate N-acetylglucosaminephosphotransferase	ALG7
Kmarxianus_FIM1_1263	32.479	34.658	35.774	44.29	39.714	36.93	0.232816	0.83065	0.92987	nucleoporin SEH1	SEH1
Kmarxianus_FIM1_1264	1730.46	1546.01	1545.07	1311.11	1507.02	1627.2	-0.117203	0.120007	0.326134	peroxiredoxin HYR1	HYR1
Kmarxianus_FIM1_1265	26.825	27.079	27.952	45.21	44.171	44.39	0.708585	0.116848	0.320947	ISWI chromatin-remodeling complex ATPase ISW1	ISW1
Kmarxianus_FIM1_1266	14.771	13.879	16.202	23.487	22.205	23.801	0.631661	0.210023	0.451722	hypothetical protein KMAR_20390	RRT2
Kmarxianus_FIM1_1267	63.76	63.309	64.453	66.919	69.115	58.389	0.0216884	0.310832	0.561568	large subunit GTPase 1	LSG1
Kmarxianus_FIM1_1268	39.57	34.309	36.119	37.89	42.75	39.713	0.129791	0.546404	0.759434	protein transport protein USE1	USE1
Kmarxianus_FIM1_1269	61.981	59.925	57.657	58.803	60.823	60.116	0.00143743	0.27408	0.526645	essential nuclear protein 1	ENP1
Kmarxianus_FIM1_1270	27.203	25.162	23.819	41.539	42.264	50.312	0.815886	0.0507923	0.195398	regulator of chromosome condensation	SRM1
Kmarxianus_FIM1_1271	43.983	35.215	35.26	73.514	75.02	85.807	1.03377	0.00541811	0.0459304	imidazole glycerol phosphate synthase hisHF	HIS7
Kmarxianus_FIM1_1272	505.123	453.988	448.82	491.157	523.92	513.812	0.118907	0.513584	0.736469	phospho-2-dehydro-3-deoxyheptonate aldolase	ARO4
Kmarxianus_FIM1_1273	11.182	11.186	9.906	19.545	18.865	21.378	0.889422	0.0281575	0.134335	protein BBP1	BBP1
Kmarxianus_FIM1_1274	4.478	5.774	5.746	5.901	6.906	7.587	0.350195	0.859146	0.944426	hypothetical protein KLMA_20416	_
Kmarxianus_FIM1_1275	17.445	16.491	17.958	50.6	49.692	50.485	1.53872	4.08e-06	0.000294787	G1/S-specific cyclin CLN2	CLN2
Kmarxianus_FIM1_1276	276.258	270.837	272.135	237.562	266.627	251.279	-0.116897	0.12198	0.328897	protein ROT1	ROT1
Kmarxianus_FIM1_1277	100.453	108.79	102.835	96.654	95.066	90.023	-0.147525	0.0975277	0.28894	vacuolar protein sorting-associated protein 27	VPS27
Kmarxianus_FIM1_1278	51.463	46.371	42.539	62.117	63.228	69.713	0.474629	0.493578	0.722643	DNA excision repair protein	RAD14
Kmarxianus_FIM1_1279	24.118	21.34	19.698	28.603	33.733	35.732	0.589862	0.268394	0.520876	probable transporter MCH1	MCH1
Kmarxianus_FIM1_1280	18.696	15.786	14.896	30.132	30.189	33.906	0.93223	0.0172022	0.0976633	protein transport protein SEC61 subunit alpha	SEC61
Kmarxianus_FIM1_1281	49.965	51.315	45.963	95.479	106.269	102.244	1.04582	0.00492373	0.0427133	37S ribosomal protein S26	RSM26
Kmarxianus_FIM1_1282	83.601	77.38	73.309	55.044	55.056	51.741	-0.53371	0.00202861	0.0240505	p-loop NTPase super family	RAD55
Kmarxianus_FIM1_1283	22607	20233.2	20123.5	13323.8	15931.1	14375.2	-0.5292	0.00199631	0.0239407	hypothetical protein KLMA_20427	SED1
Kmarxianus_FIM1_1284	37.209	37.313	39.199	29.151	29.192	25.95	-0.432001	0.00667955	0.0533237	flocculation protein FLO11	MUC1
Kmarxianus_FIM1_1285	40.166	34.199	33.937	55.548	61.744	63.449	0.738848	0.0927072	0.283031	ubiquitin carboxyl-terminal hydrolase 3	UBP3
Kmarxianus_FIM1_1286	26.425	20.934	22.81	29.055	33.062	33.095	0.440293	0.586999	0.787253	uncharacterized protein YDR078C	SHU2
Kmarxianus_FIM1_1287	13.807	11.663	14.639	22.271	21.329	21.416	0.696827	0.132965	0.347606	uncharacterized protein YER152C	YER152C
Kmarxianus_FIM1_1288	13.616	11.588	12.672	26.734	26.642	27.631	1.0967	0.0032765	0.0333742	PET122 super family	PET122
Kmarxianus_FIM1_1289	19.722	21.489	19.193	54.131	57.011	59.099	1.49482	9.4e-06	0.000530283	mitochondrial inner membrane protein OXA1	OXA1
Kmarxianus_FIM1_1290	27.382	24.263	24.703	36.001	38.211	40.319	0.585057	0.269463	0.522562	GTPase-activating protein BEM2/IPL2	BEM2
Kmarxianus_FIM1_1291	18.496	13.837	14.257	16.024	18.734	20.767	0.253102	0.882264	0.953131	KH domain-containing protein YLL032C	YLL032C
Kmarxianus_FIM1_1292	8.128	7.285	4.558	11.028	11.056	13.794	0.845097	0.0576141	0.210401	sporulation protein YLL033W	IRC19
Kmarxianus_FIM1_1293	29.961	25.584	27.528	43.478	45.224	45.948	0.696743	0.127635	0.337229	ribosome biogenesis ATPase RIX7	RIX7
Kmarxianus_FIM1_1294	21.724	18.305	16.926	24.181	26.473	25.437	0.417884	0.634828	0.817892	protein GRC3	GRC3
Kmarxianus_FIM1_1295	1038.61	1084.28	1067.5	752.133	723.306	693.397	-0.55681	0.00142319	0.0189941	pH-response transcription factor pacC/RIM101	RIM101
Kmarxianus_FIM1_1296	152.552	186.366	184.317	138.173	121.01	120.656	-0.462068	0.00455493	0.0406662	cell wall integrity and stress response component 4	WSC4
Kmarxianus_FIM1_1297	3729.4	3349.63	3355.53	3552.02	3863.82	4074.3	0.139026	0.559915	0.767142	Ubiquitin	UBI4
Kmarxianus_FIM1_1298	40.665	38.512	35.791	41.979	43.182	44.163	0.169753	0.644635	0.824404	proteasome component ECM29	ECM29
Kmarxianus_FIM1_1299	28.14	26.121	24.527	27.914	28.499	29.77	0.129423	0.54229	0.757655	transcription factor tau 91 kDa subunit	TFC6
Kmarxianus_FIM1_1300	47.969	39.341	39.682	51.415	60.091	55.223	0.392759	0.702827	0.859543	adenylyltransferase and sulfurtransferase UBA4	UBA4
Kmarxianus_FIM1_1301	21.535	19.854	20.126	23.18	24.039	26.536	0.261791	0.909682	0.964886	protein ERP5	ERP5
Kmarxianus_FIM1_1302	33.191	29.199	28.907	34.967	40.217	35.366	0.276051	0.956296	0.984196	cytochrome c lysine N-methyltransferase 1	CTM1
Kmarxianus_FIM1_1303	86.798	74.618	70.072	78.286	92.086	89.935	0.169275	0.644297	0.824175	protein BCP1	BCP1
Kmarxianus_FIM1_1304	41.469	48.088	45.456	45.385	38.477	36.962	-0.160188	0.0895862	0.276242	chromatin modification-related protein VID21	EAF1
Kmarxianus_FIM1_1305	69.386	64.512	64.07	83.395	84.77	84.858	0.353997	0.814045	0.921511	ADP-ribosylation factor-binding protein GGA2	GGA2
Kmarxianus_FIM1_1306	7.785	13.468	9.877	12.519	13.106	17.114	0.45721	0.595701	0.79462	uncharacterized protein YDR357C	CLN1
Kmarxianus_FIM1_1307	5.158	4.421	4.311	9.225	9.112	11.08	1.08244	0.00378901	0.0363871	protein NUF1	SPC110
Kmarxianus_FIM1_1308	16.322	15.54	14.683	26.701	28.632	32.739	0.920013	0.0204467	0.108392	uncharacterized protein YBR271W	EFM2
Kmarxianus_FIM1_1309	18.802	17.9	17.13	27.953	32.467	30.87	0.76196	0.0812729	0.259207	anthranilate phosphoribosyltransferase	TRP4
Kmarxianus_FIM1_1310	43.142	45.21	45.103	59.052	57.722	61.242	0.415645	0.646294	0.825184	NASP-related protein sim3	_
Kmarxianus_FIM1_1311	70.823	66.397	65.515	68.103	71.471	66.938	0.02663	0.318543	0.568008	splicing factor CEF1	CEF1
Kmarxianus_FIM1_1312	56.907	72.102	75.602	60.401	54.486	56.733	-0.253662	0.0401512	0.167726	UPF0121 membrane protein YLL023C	POM33
Kmarxianus_FIM1_1313	703.269	575.757	582.604	1223.52	1252.81	1555.23	1.11477	0.00199892	0.0239407	heat shock protein SSA2	SSA1
Kmarxianus_FIM1_1314	15.284	11.348	13.051	23.149	24.076	24.355	0.850987	0.0396928	0.166115	putative mitochondrial carrier YPR011C	YPR011C
Kmarxianus_FIM1_1315	1091.17	930.718	906.437	1349.74	1438.24	1595.7	0.582065	0.274098	0.526645	UPF0495 protein KLLA0D04334g	YPR010C-A
Kmarxianus_FIM1_1316	10.237	11.631	11.196	10.076	8.995	8.26	-0.274696	0.0368403	0.158605	purine permease	uapC
Kmarxianus_FIM1_1317	16.884	16.822	16.607	32.316	27.134	30.383	0.836276	0.0443711	0.179729	UPF0082 protein YGR021W	HAH1
Kmarxianus_FIM1_1318	51.097	44.631	47.05	81.74	86.128	78.289	0.785792	0.0668635	0.230627	v-type proton ATPase subunit F	VMA7
Kmarxianus_FIM1_1319	79.653	79.889	82.31	119.437	114.698	115.23	0.530605	0.367453	0.61518	chitin biosynthesis protein CHS5	CHS5
Kmarxianus_FIM1_1320	451.007	521.697	513.954	540.992	451.378	405.525	-0.0888166	0.152676	0.375379	succinate dehydrogenase [ubiquinone] flavoprotein subunit	SDH1
Kmarxianus_FIM1_1321	16.459	17.78	19.221	26.146	23.392	27.401	0.525231	0.391311	0.638648	lariat debranching enzyme	DBR1
Kmarxianus_FIM1_1322	608.816	592.379	568.921	733.276	775.215	824.686	0.398451	0.69081	0.852685	NADH-cytochrome b5 reductase 2	MCR1
Kmarxianus_FIM1_1323	107.35	110.463	108.643	82.342	83.042	100.682	-0.295101	0.026393	0.129722	uncharacterized protein YKL151C	YKL151C
Kmarxianus_FIM1_1324	28.629	27.275	23.642	32.987	35.83	34.995	0.384099	0.732208	0.876367	DNA-directed RNA polymerase III subunit RPC6	RPC34
Kmarxianus_FIM1_1325	22.618	22.036	23.194	18.906	19.947	20.762	-0.186622	0.0712713	0.238564	probable ATP-dependent permease	ADP1
Kmarxianus_FIM1_1326	21.177	17.161	18.357	21.001	23.977	23.927	0.281374	0.969404	0.988931	uncharacterized protein YFR018C	YFR018C
Kmarxianus_FIM1_1327	31.179	29.339	27.943	42.488	45.3	47.197	0.609669	0.231267	0.481096	1-phosphatidylinositol-3-phosphate 5-kinase FAB1	FAB1
Kmarxianus_FIM1_1328	53.048	50.363	50.351	57.182	62.29	64.599	0.259559	0.898865	0.9605	autophagy-related protein 18	ATG18
Kmarxianus_FIM1_1329	83.612	77.67	79.97	92.643	89.374	87.287	0.158693	0.618173	0.80905	protein ROD1	ROD1
Kmarxianus_FIM1_1330	186.453	192.43	178.746	207.595	218.209	251.736	0.280999	0.959815	0.98615	HCL272Cp	VMA9
Kmarxianus_FIM1_1331	3.822	2.488	3.026	4.881	4.367	5.395	0.649167	0.29035	0.54187	_	STP22
Kmarxianus_FIM1_1332	8.431	7.86	7.736	12.735	12.499	13.643	0.694192	0.135208	0.351175	chromosome segregation ATPases	_
Kmarxianus_FIM1_1333	141.041	136.75	136.834	154.057	151.216	150.915	0.13782	0.56141	0.767847	centromere/microtubule-binding protein CBF5	CBF5
Kmarxianus_FIM1_1334	354.192	317.824	322.909	714.308	670.193	802.691	1.13642	0.00151685	0.0197875	protein SIS1	DNAJB13
Kmarxianus_FIM1_1335	35.161	35.459	35.676	56.447	54.813	54.645	0.642255	0.190178	0.423368	target of rapamycin complex subunit LST8	LST8
Kmarxianus_FIM1_1336	19.786	19.269	20.54	26.788	23.052	22.829	0.286136	0.989856	0.996385	RFX-like DNA-binding protein RFX1	RFX1
Kmarxianus_FIM1_1337	191.422	194.385	190.54	175.279	188.269	175.92	-0.0953998	0.143363	0.364001	ribosome biogenesis protein RLP7	RLP7
Kmarxianus_FIM1_1338	27.419	25.035	22.975	45.67	42.99	49.103	0.868971	0.0313869	0.143435	3-isopropylmalate dehydrogenase	LEU2
Kmarxianus_FIM1_1339	231.292	237.644	235.955	184.292	174.498	149.13	-0.472797	0.00413756	0.0384856	cysteine desulfurase	NFS1
Kmarxianus_FIM1_1340	20.366	19.17	18.651	39.837	32.798	33.07	0.861241	0.0342983	0.151676	putative mitochondrial carrier protein PET8	PET8
Kmarxianus_FIM1_1341	2.588	2.651	2.533	6.315	6.808	6.155	1.31027	0.000535508	0.00997542	sister chromatid cohesion protein DCC1	DCC1
Kmarxianus_FIM1_1342	12.133	13.051	12.827	19.609	16.931	16.947	0.492738	0.447457	0.686822	bud site selection protein 3 homolog	BUD3
Kmarxianus_FIM1_1343	103.937	112.429	110.277	114.329	113.927	114.859	0.0709768	0.401954	0.64613	RRM (RNA recognition motif)	HRB1
Kmarxianus_FIM1_1344	16.673	13.828	14.675	22.139	22.665	24.515	0.617661	0.224146	0.472148	GAL4-like Zn2Cys6 binuclear cluster DNA-binding domain	LYS14
Kmarxianus_FIM1_1345	53.834	51.495	50.411	61.314	63.385	67.448	0.303066	0.970213	0.988931	vitamin B6 transporter TPN1	TPN1
Kmarxianus_FIM1_1346	1575.38	1121.35	1103.38	1518.64	1878.01	1957.29	0.49456	0.442517	0.681832	cytochrome c oxidase subunit 4	COX4
Kmarxianus_FIM1_1347	3656.09	2935.84	2946.32	2742	3458.95	3442.3	0.015795	0.294305	0.546311	40S ribosomal protein S26-A	RPS26A
Kmarxianus_FIM1_1348	66.476	55.645	56.891	83.094	89.467	93.993	0.574364	0.287124	0.539913	phenylalanyl-tRNA synthetase beta chain	FRS1
Kmarxianus_FIM1_1349	25.927	24.013	24.028	24.915	26.07	28.217	0.0986317	0.464309	0.698973	uncharacterized membrane protein YFL034W	MIL1
Kmarxianus_FIM1_1350	322.794	257.253	271.405	309.814	346.516	334.887	0.219275	0.786278	0.908736	Bud28p	RPL22A
Kmarxianus_FIM1_1351	69.216	71.821	85.137	79.475	78.888	77.547	0.0608027	0.390037	0.637608	hypothetical protein KLMA_20496	SMX3
Kmarxianus_FIM1_1352	21.743	21.322	21.52	36.386	40.617	43.452	0.899192	0.0243844	0.122438	GPI transamidase component GAB1	GAB1
Kmarxianus_FIM1_1353	40.035	34.792	34.472	72.912	79.801	87.954	1.13874	0.00153173	0.0199317	protein transport protein SEC23	SEC23
Kmarxianus_FIM1_1354	13.445	17.11	14.132	18.739	20.307	21.704	0.443004	0.58852	0.788446	DNA damage tolerance protein RHC31	AOS1
Kmarxianus_FIM1_1355	15.122	13.773	13.707	20.851	21.093	20.59	0.553687	0.327283	0.575315	HDA1 complex subunit 3	HDA3
Kmarxianus_FIM1_1356	17.524	13.058	13.493	17.695	16.915	18.329	0.264354	0.926542	0.969089	U4/U6 small nuclear ribonucleoprotein PRP4	PRP4
Kmarxianus_FIM1_1357	18.513	20.7	20.119	20.632	24.537	24.624	0.234261	0.821525	0.925483	geranylgeranyl transferase type-2 subunit beta	BET2
Kmarxianus_FIM1_1358	9.882	8.972	9.428	9.956	10.527	9.961	0.106263	0.493127	0.722643	DNA polymerase epsilon subunit B	DPB2
Kmarxianus_FIM1_1359	19.052	19.267	20.323	22.081	23.541	22.817	0.222874	0.795996	0.911586	NAP1-binding protein	NBP1
Kmarxianus_FIM1_1360	25.646	24.735	23.674	36.071	37.672	38.957	0.605798	0.238335	0.487564	putative vacuolar membrane protein YGR125W	YGR125W
Kmarxianus_FIM1_1361	190.772	164.774	153.056	111.742	124.605	136.609	-0.447529	0.00552841	0.0465621	protein YGR126W	YGR126W
Kmarxianus_FIM1_1362	61.928	58.629	63.434	54.192	59.383	64.958	-0.0434437	0.20405	0.443109	uncharacterized protein YGR127W	YGR127W
Kmarxianus_FIM1_1363	36.759	32.338	29.941	43.797	49.214	46.957	0.49903	0.434605	0.674349	U3 small nucleolar RNA-associated protein 8	UTP8
Kmarxianus_FIM1_1364	20.039	16.913	13.539	17.668	18.972	18.32	0.122349	0.542495	0.757655	pre-mRNA-splicing factor SYF2	SYF2
Kmarxianus_FIM1_1365	77.233	72.515	70.216	71.694	83.338	85.781	0.130644	0.538334	0.756487	uncharacterized protein YPR148C	YPR148C
Kmarxianus_FIM1_1366	74.606	71.165	70.826	123.809	126.604	131.81	0.819393	0.048895	0.191324	ribosomal S18 super family	RSM18
Kmarxianus_FIM1_1367	153.378	155.617	151.588	121.324	127.35	126.445	-0.296111	0.0265358	0.129933	[Pyruvate dehydrogenase [lipoamide]] kinase	PKP1
Kmarxianus_FIM1_1368	486.405	451.122	453.38	605.495	687.997	724.185	0.536668	0.358694	0.605776	protein GVP36	GVP36
Kmarxianus_FIM1_1369	145.185	122.438	121.472	147.681	161.3	158.486	0.26474	0.920499	0.967136	PKHD-type hydroxylase TPA1	TPA1
Kmarxianus_FIM1_1370	15.24	12.645	13.051	18.37	22.907	23.938	0.671794	0.176478	0.407399	hypothetical protein FIM1_1370	_
Kmarxianus_FIM1_1371	461.958	534.528	501.764	494.047	494.062	470.743	-0.0384448	0.211568	0.453975	protein ISD11	ISD11
Kmarxianus_FIM1_1372	62.726	53.242	52.727	129.048	131.366	169.218	1.34867	9.39e-05	0.00287608	hypothetical protein KLMA_20516	_
Kmarxianus_FIM1_1373	221.833	227.79	217.562	242.636	265.962	255.665	0.195982	0.713649	0.86758	protein CAJ1	CAJ1
Kmarxianus_FIM1_1374	62.132	59.993	58.264	64.386	68.333	70.929	0.174964	0.656615	0.830744	protein TED1	TED1
Kmarxianus_FIM1_1375	77.375	97.746	97.683	97.945	90.177	77.356	-0.0392721	0.211808	0.453975	protein SAP1	SAP1
Kmarxianus_FIM1_1376	72.05	70.372	68.467	110.47	109.83	109.097	0.643336	0.185328	0.417442	putative dioxygenase C576.01c	_
Kmarxianus_FIM1_1377	63.671	63.44	62.113	80.536	78.258	80.757	0.340233	0.855795	0.942562	general negative regulator of transcription subunit 3	NOT3
Kmarxianus_FIM1_1378	19.711	16.043	16.43	19.493	20.632	20.585	0.218315	0.787222	0.908736	pheromone-regulated membrane protein 3	_
Kmarxianus_FIM1_1379	35.271	34.631	35.018	34.478	34.366	34.939	-0.0157191	0.250803	0.501456	hypothetical protein KLMA_20523	SPO73
Kmarxianus_FIM1_1380	184.768	204.621	200.281	148.893	124.267	124.531	-0.568256	0.00126118	0.0175316	bZIP 1 super family	CST6
Kmarxianus_FIM1_1381	10.092	8.829	7.897	16.204	16.268	18.257	0.919533	0.0223059	0.114726	Mei4	_
Kmarxianus_FIM1_1382	71.536	72.897	70.351	88.826	95.473	97.047	0.389454	0.718149	0.870306	casein kinase II subunit alpha	CKA1
Kmarxianus_FIM1_1383	41.375	40.746	38.455	44.261	49.31	52.183	0.273587	0.93979	0.976368	F-actin-capping protein subunit beta	CAP2
Kmarxianus_FIM1_1384	142.307	136.645	129.208	146.499	152.614	153.186	0.148141	0.588655	0.788446	ergosterol biosynthetic protein 28	ERG28
Kmarxianus_FIM1_1385	392.261	382.461	383.992	310.011	298.507	306.47	-0.340699	0.0171011	0.0976001	cAMP-dependent protein kinase regulatory subunit	BCY1
Kmarxianus_FIM1_1386	4.924	5.863	5.882	4.719	5.214	5.247	-0.13497	0.114837	0.318789	uncharacterized ATP-dependent helicase YFR038W	IRC5
Kmarxianus_FIM1_1387	26.92	23.008	24.524	43.632	46.74	47.751	0.891544	0.0248547	0.124076	chromatin structure-remodeling complex protein RSC8	RSC8
Kmarxianus_FIM1_1388	25.329	27.981	27.847	29.551	31.117	37.068	0.268165	0.918879	0.966606	protein SRN2	SRN2
Kmarxianus_FIM1_1389	14.157	16.137	13.751	16.504	16.806	19.017	0.248562	0.866731	0.945996	peroxisomal targeting signal 2 receptor	PEX7
Kmarxianus_FIM1_1390	188.11	179.731	181.212	302.572	294.445	338.346	0.768578	0.0726793	0.241913	protein SAN1	SAN1
Kmarxianus_FIM1_1391	1019.15	1301.73	1301.13	811.366	690.155	613.741	-0.775953	6.44e-05	0.00219246	aspartic proteinase 3	YPS1
Kmarxianus_FIM1_1392	389.642	502.546	488.648	322.246	290.273	241.369	-0.693421	0.000227709	0.00546186	ubiquitin-conjugating enzyme E2-21 kDa	PEX4
Kmarxianus_FIM1_1393	442.613	465.419	453.472	336.673	310.823	300.076	-0.522892	0.00223781	0.025637	yjgF YER057c UK114 family	_
Kmarxianus_FIM1_1394	231.571	267.117	260.825	173.512	145.134	130.997	-0.756291	9.33e-05	0.00287433	PET20 super family	SUE1
Kmarxianus_FIM1_1395	4.798	5.347	4.999	8.332	7.767	8.024	0.671557	0.159811	0.383325	protein CAF130	CAF130
Kmarxianus_FIM1_1396	26.681	26.08	23.58	38.343	36.732	36.24	0.5441	0.342789	0.592763	pre-mRNA-splicing factor URN1	URN1
Kmarxianus_FIM1_1397	145.792	141.753	132.999	201.526	218.052	222.381	0.610221	0.231566	0.481096	proteasome component Y13	PRE9
Kmarxianus_FIM1_1398	44.456	49.138	48.676	35.648	39.134	37.863	-0.33684	0.0194013	0.105082	_	YPR153W
Kmarxianus_FIM1_1399	1915.49	2399.47	2413.96	2001.93	1646.69	1576.14	-0.365009	0.0133511	0.0836251	[PSI+] inducibility protein 3	PIN3
Kmarxianus_FIM1_1400	104.554	119.459	118.76	80.87	72.923	68.135	-0.627155	0.00057624	0.0103783	nuclear control of ATPase protein 2	NCA2
Kmarxianus_FIM1_1401	504.624	528.343	535.358	622.715	552.611	537.921	0.127508	0.537078	0.755845	polyamine transporter 3	TPO3
Kmarxianus_FIM1_1402	7.486	6.772	6.328	11.678	11.73	12.72	0.811363	0.0550833	0.204208	centromere DNA-binding protein complex CBF3 subunit A	CBF2
Kmarxianus_FIM1_1403	123.909	120.775	116.823	145.798	145.535	147.494	0.279627	0.963467	0.987971	vacuolar protein sorting-associated protein 62	VPS62
Kmarxianus_FIM1_1404	1901.87	1720.6	1715.65	3889.7	4059.1	4874.09	1.26432	0.000271904	0.00619572	protein BTN2	BTN2
Kmarxianus_FIM1_1405	37.676	47.631	48.189	52.527	51.617	53.666	0.241387	0.841578	0.935242	kpsF-like protein	_
Kmarxianus_FIM1_1406	281.703	311.931	307.865	263.743	245.835	238.463	-0.269208	0.0342381	0.151538	beta-glucan synthesis-associated protein KRE6	KRE6
Kmarxianus_FIM1_1407	26.072	22.724	24.779	35.841	35.402	35.91	0.542366	0.343561	0.59331	protein SPP41	SPP41
Kmarxianus_FIM1_1408	64.249	61.737	61.665	75.7	81.557	81.105	0.345097	0.84401	0.935689	lanosterol 14-alpha demethylase	CYP707A7
Kmarxianus_FIM1_1409	52.598	52.424	53.298	50.368	48.407	45.35	-0.13552	0.109357	0.30935	arginine N-methyltransferase 2	RMT2
Kmarxianus_FIM1_1410	1356.43	1415.43	1422.36	1152.93	1138.32	1029.35	-0.336961	0.0178294	0.09936	superoxide dismutase [Mn]	SOD2
Kmarxianus_FIM1_1411	46.149	51.6	54.078	50.745	44.83	44.197	-0.119351	0.121706	0.328897	serine/threonine-protein kinase PKH3	PKH3
Kmarxianus_FIM1_1412	173.456	176.554	177.999	187.566	169.781	160.075	-0.029221	0.227657	0.475885	UPF0673 membrane protein YHR009C	TDA3
Kmarxianus_FIM1_1413	9.245	6.265	8.411	10.951	10.482	9.431	0.367607	0.78153	0.905579	hypothetical protein KMAR_20530	TLG1
Kmarxianus_FIM1_1414	14.919	11.536	12.659	17.859	18.694	16.41	0.437271	0.610538	0.804722	hypothetical protein KMAR_20531	SDC1
Kmarxianus_FIM1_1415	39.312	40.717	37.784	45.282	48.79	50.232	0.292606	0.997499	0.999804	mitochondrial fusion and transport protein UGO1	UGO1
Kmarxianus_FIM1_1416	15.666	13.481	15.333	22.316	23.49	26.145	0.693821	0.141956	0.362018	SMC prok A	_
Kmarxianus_FIM1_1417	1773.02	1564.36	1532.55	1180.29	1579.27	1511.08	-0.189447	0.0677274	0.231922	unnamed protein product	RPL27A
Kmarxianus_FIM1_1418	19.49	17.858	16.453	32.824	35.365	36.649	0.962418	0.0127027	0.0815236	seryl-tRNA synthetase	DIA4
Kmarxianus_FIM1_1419	40.004	37.17	37.247	40.919	41.22	43.634	0.136467	0.560213	0.767142	vacuolar protein sorting-associated protein 29	VPS29
Kmarxianus_FIM1_1420	40.63	40.025	39.664	39.622	40.422	45.603	0.0625102	0.388251	0.635916	N-terminal acetyltransferase A complex catalytic subunit ARD1	ARD1
Kmarxianus_FIM1_1421	16.522	15.033	14.006	18.588	17.257	18.238	0.247361	0.877308	0.950395	transport protein particle 31 kDa subunit	TRS31
Kmarxianus_FIM1_1422	15.93	16.611	16.358	20.395	16.987	21.018	0.256149	0.896152	0.959625	hypothetical protein FIM1_1422	_
Kmarxianus_FIM1_1423	8.042	6.254	5.471	13.444	13.445	14.483	1.06545	0.00421989	0.0390134	telomere length regulation protein ELG1	ELG1
Kmarxianus_FIM1_1424	69.146	72.006	68.223	93.226	95.98	100.617	0.469077	0.508726	0.734309	protein SPT3	SPT3
Kmarxianus_FIM1_1425	33.741	26.521	27.645	36.652	42.759	38.094	0.41866	0.633435	0.817027	thiamine pyrophosphokinase	THI80
Kmarxianus_FIM1_1426	190.213	261.33	263.03	172.672	134.114	126.957	-0.720237	0.000153729	0.00408246	succinyl-CoA ligase [ADP-forming] subunit alpha	LSC1
Kmarxianus_FIM1_1427	7.044	6.965	6.182	5.566	3.797	4.738	-0.517822	0.00628613	0.0515265	hypothetical protein KLMA_20570	_
Kmarxianus_FIM1_1428	17.757	20.489	22.218	32.52	31.419	33.053	0.681762	0.146107	0.368097	actin-like protein ARP8	ARP8
Kmarxianus_FIM1_1429	26.477	28.137	27.65	37.272	32.96	32.397	0.319095	0.915242	0.965512	flocculation suppression protein	SFL1
Kmarxianus_FIM1_1430	35.81	45.446	43.879	38.751	28.912	29.582	-0.363779	0.0142177	0.0867562	hypothetical protein KLMA_20573	RUP1
Kmarxianus_FIM1_1431	214.917	204.642	209.743	217.408	227.011	194.531	0.0219504	0.31027	0.560964	protein SIA1	SIA1
Kmarxianus_FIM1_1432	399.388	369.957	370.635	372.946	406.564	377.458	0.0213404	0.306819	0.558975	isocitrate dehydrogenase [NAD] subunit 2	IDH2
Kmarxianus_FIM1_1433	14.888	11.392	11.833	17.462	17.807	19.538	0.524042	0.386337	0.633746	ubiquitin-activating enzyme E1-like	UBA2
Kmarxianus_FIM1_1434	144.164	165.725	162.488	167.411	147.767	137.044	-0.0629071	0.181642	0.413961	GTPase-activating protein SAC7	SAC7
Kmarxianus_FIM1_1435	372.045	456.763	462.468	341.462	283.809	274.144	-0.521737	0.00223205	0.025637	reduced viability upon starvation protein 167	RVS167
Kmarxianus_FIM1_1436	14.145	13.561	14.165	18.281	17.626	17.036	0.338467	0.861327	0.945624	probable metabolite transport protein YDR387C	YDR387C
Kmarxianus_FIM1_1437	8.959	8.276	10.517	11.582	12.39	12.655	0.400278	0.696599	0.85516	crossover junction endonuclease MUS81	MUS81
Kmarxianus_FIM1_1438	1518.91	1409.75	1405.91	1338.79	1294.46	1276.37	-0.148863	0.0966355	0.288808	elongation factor 2	EFT1
Kmarxianus_FIM1_1439	45.694	48.388	49.344	54.551	58.133	58.07	0.251608	0.87374	0.948958	vacuolar protein sorting-associated protein 17	VPS17
Kmarxianus_FIM1_1440	35.714	34.02	32.912	49.489	53.538	52.232	0.596985	0.257783	0.509473	putative uncharacterized hydrolase YOR131C	YOR131C
Kmarxianus_FIM1_1441	242.778	216.247	220.402	178.593	162.858	187.905	-0.360078	0.0141548	0.0865744	Ammonia transport outward protein 3	ATO2
Kmarxianus_FIM1_1442	91.994	88.264	84.52	92.237	93.403	92.694	0.0720331	0.408909	0.652075	ammonia transport outward protein 3	ATO3
Kmarxianus_FIM1_1443	31.396	27.968	30.618	41.352	43.623	47.314	0.555969	0.331159	0.58056	hypothetical protein KLMA_20588	_
Kmarxianus_FIM1_1444	1566.99	1601.9	1564.73	1521.93	1474.21	1436.87	-0.0946569	0.144479	0.365625	60S acidic ribosomal protein P2-B	RPP2B
Kmarxianus_FIM1_1445	40.65	34.786	33.659	53.746	60.556	66.3	0.727213	0.105039	0.302307	mitochondrial ornithine carrier protein	ORT1
Kmarxianus_FIM1_1446	20.041	18.058	18.357	25.959	25.929	28.69	0.513236	0.415587	0.656635	peroxisomal membrane protein PMP47B	PMP47A
Kmarxianus_FIM1_1447	85.723	80.088	77.608	159.271	152.321	176.831	1.00468	0.00881852	0.0640331	protein PMP47A	PMP47A
Kmarxianus_FIM1_1448	94.824	92.161	91.359	181.478	207.311	213.694	1.11404	0.00226783	0.0258861	uncharacterized mitochondrial outer membrane protein YDR381C-A	YDR381C-A
Kmarxianus_FIM1_1449	593.459	553.846	550.492	608.562	620.689	653.305	0.149029	0.587314	0.787473	hypothetical protein FIM1_1449	YRA1
Kmarxianus_FIM1_1450	12.947	12.289	12.485	18.349	17.557	16.812	0.482895	0.47171	0.704519	ARF3-interacting protein 1	AFI1
Kmarxianus_FIM1_1451	957.303	820.431	814.411	735.84	765.132	857.402	-0.136354	0.104913	0.302199	transaminated amino acid decarboxylase	ARO10
Kmarxianus_FIM1_1452	5.394	5.083	6.819	4.993	5.721	7.039	0.037618	0.384731	0.632509	hypothetical protein FIM1_1452
Kmarxianus_FIM1_1453	54.405	53.352	54.472	49.92	53.015	50.417	-0.0811832	0.159638	0.383088	phosphoribosylaminoimidazole carboxylase	ADE2
Kmarxianus_FIM1_1454	10.97	9.473	9.983	15.029	15.048	15.954	0.597253	0.253487	0.503901	GAL4-like Zn2Cys6 binuclear cluster DNA-binding domain	_
Kmarxianus_FIM1_1455	109.349	97.526	99.423	118.541	133.167	137.659	0.346192	0.841624	0.935242	glyco_tranf_GTA_type super family	ugcg-b
Kmarxianus_FIM1_1456	139.213	124.909	124.313	147.441	150.598	145.506	0.191406	0.711185	0.865291	protein SDH6	SDH6
Kmarxianus_FIM1_1457	40.944	37.787	38.475	48.1	47.879	47.68	0.293595	0.993344	0.997554	rho-type GTPase-activating protein 1	RGA1
Kmarxianus_FIM1_1458	161.201	168.05	147.914	195.292	222.536	228.04	0.436749	0.593857	0.793527	U6 snRNA-associated Sm-like protein LSm6	LSM6
Kmarxianus_FIM1_1459	1721.92	1494.97	1484.5	2152.95	2523.2	2786.9	0.666675	0.159283	0.382589	KLLA0E02553p	ATP17
Kmarxianus_FIM1_1460	19.843	17.905	18.228	31.034	36.334	38.815	0.923636	0.0190803	0.104154	probable NADPH:adrenodoxin oxidoreductase	ARH1
Kmarxianus_FIM1_1461	7.141	6.178	6.795	11.417	13.061	15.7	0.998098	0.0134165	0.0837419	isoamyl acetate-hydrolyzing esterase	IAH1
Kmarxianus_FIM1_1462	15.966	13.818	11.913	30.219	31.538	31.557	1.16209	0.00126329	0.0175316	mitochondrial chaperone BCS1	BCS1
Kmarxianus_FIM1_1463	26.853	16.731	26.553	27.859	30.402	27.178	0.284708	0.992484	0.997274	hypothetical protein KLMA_20606	_
Kmarxianus_FIM1_1464	21.575	24.165	21.85	11.801	12.036	13.624	-0.851369	3e-05	0.00125985	YTH super family	PHO92
Kmarxianus_FIM1_1465	92.73	75.902	76.786	98.661	102.901	107.687	0.333524	0.874195	0.948958	catabolite repression protein CAT5	COQ7
Kmarxianus_FIM1_1466	328.744	343.155	350.539	329.335	329.789	328.849	-0.0494697	0.196252	0.431738	calcium-binding protein NCS-1	FRQ1
Kmarxianus_FIM1_1467	48.292	45.609	45.839	52.474	52.845	49.896	0.15152	0.598705	0.79761	ubiquitin carboxyl-terminal hydrolase 2	UBP2
Kmarxianus_FIM1_1468	107.754	106.113	98.064	109.696	121.652	123.975	0.187902	0.691073	0.852685	vacuolar protein sorting-associated protein 74	VPS74
Kmarxianus_FIM1_1469	73.92	75.983	77.005	95.067	110.747	105.416	0.455868	0.542066	0.757655	sporulation-specific chitinase 2	CTS2
Kmarxianus_FIM1_1470	36.023	32.974	34.709	46.757	50.503	55.209	0.556003	0.326012	0.574013	RNA polymerase-associated protein LEO1	LEO1
Kmarxianus_FIM1_1471	466.975	453.732	455.187	485.21	526.892	553.411	0.186266	0.684145	0.848659	_	PFY1
Kmarxianus_FIM1_1472	388.345	386.604	417.139	455.064	443.54	434.109	0.160875	0.620928	0.810172	YCII super family	_
Kmarxianus_FIM1_1473	85.239	69.415	74.449	73.41	82.878	82.926	0.0623047	0.386474	0.633746	uncharacterized protein YDR370C	DXO1
Kmarxianus_FIM1_1474	48.875	50.946	48.574	99.517	107.375	104.555	1.06953	0.00360629	0.0353498	SAM50-like protein SpAC17C9.06	_
Kmarxianus_FIM1_1475	19.202	16.684	17.973	23.108	23.359	25.59	0.419931	0.633529	0.817027	DNA repair protein XRS2	XRS2
Kmarxianus_FIM1_1476	323.138	330.9	323.114	313.903	308.836	316.415	-0.0572211	0.186488	0.418573	putative reductase 1	YPR1
Kmarxianus_FIM1_1477	82.481	102.645	98.062	92.945	85.901	85.108	-0.101472	0.137106	0.353986	alkylphosphocholine resistance protein LEM3	LEM3
Kmarxianus_FIM1_1478	288.028	279.177	280.82	208.258	210.397	204.225	-0.445151	0.00554367	0.0466152	nitrosoguanidine resistance protein SNG1	SNG1
Kmarxianus_FIM1_1479	6.01	5.62	5.593	7.13	8.045	7.613	0.403876	0.683691	0.848501	polyphosphoinositide phosphatase	FIG4
Kmarxianus_FIM1_1480	31.735	34.238	35.386	42.051	41.943	47.014	0.370171	0.780837	0.905579	exosome complex component RRP40	RRP40
Kmarxianus_FIM1_1481	7.755	6.034	6.005	9.566	10.507	11.53	0.674917	0.172176	0.401082	palmitoyltransferase PFA3	PFA3
Kmarxianus_FIM1_1482	89.286	93.162	97.205	153.276	138.952	144.798	0.644076	0.18389	0.41597	hypothetical protein KLMA_20625	EGT2
Kmarxianus_FIM1_1483	20.619	19.803	18.394	29.822	34.793	29.703	0.681297	0.157755	0.381027	mitochondrial DnaJ homolog 2	MDJ2
Kmarxianus_FIM1_1484	6.401	6.216	5.912	11.278	12.206	14.005	1.01656	0.0075232	0.0577556	peroxisomal biogenesis factor 6	PEX6
Kmarxianus_FIM1_1485	44.716	44.157	43.042	57.243	63.131	64.035	0.483291	0.475937	0.707771	histone deacetylase RPD3	RPD3
Kmarxianus_FIM1_1486	98.708	95.746	83.968	93.833	104.683	108.838	0.142627	0.572322	0.774948	6,7-dimethyl-8-ribityllumazine synthase	RIB4
Kmarxianus_FIM1_1487	25.435	26.201	25.446	37.095	44.73	40.378	0.664793	0.164504	0.39098	60S ribosome subunit biogenesis protein NOP8	NOP8
Kmarxianus_FIM1_1488	21.721	19.6	19.012	32.593	36.118	37.573	0.816874	0.0489367	0.191324	RNA polymerase-associated protein CTR9	CTR9
Kmarxianus_FIM1_1489	36.406	27.268	33.975	40.438	43.523	45.979	0.412157	0.659465	0.833135	DNA replication complex GINS protein PSF3	PSF3
Kmarxianus_FIM1_1490	502.381	500.388	516.164	612.833	641.15	644.545	0.321822	0.913696	0.965512	peroxisomal membrane protein PMP27	PEX11
Kmarxianus_FIM1_1491	13.312	12.818	12.689	18.734	16.594	16.672	0.42172	0.625201	0.812933	transcription factor SPT20	SPT20
Kmarxianus_FIM1_1492	37.083	41.839	42.676	45.482	53.039	54.533	0.331914	0.896505	0.959625	mRNA-decapping enzyme subunit 1	DCP1
Kmarxianus_FIM1_1493	85.407	78.924	80.109	76.032	88.152	81.085	0.00488446	0.279091	0.531724	L-serine dehydratase	SDL1
Kmarxianus_FIM1_1494	10.854	7.497	9.446	10.339	11.121	11.906	0.263424	0.91811	0.966425	putative polyol transporter 2	PLT5
Kmarxianus_FIM1_1495	5.895	4.762	4.946	7.654	6.473	8.19	0.516236	0.463	0.697908	methylated-DNA--protein-cysteine methyltransferase	MGT1
Kmarxianus_FIM1_1496	42.337	35.644	33.682	58.753	62.173	65.546	0.739792	0.0926564	0.283031	COX3 mRNA-specific translational activator PET494	PET494
Kmarxianus_FIM1_1497	8.358	7.113	7.866	11.722	12.133	11.503	0.599355	0.26102	0.51274	transcription activator MSS11	MSS11
Kmarxianus_FIM1_1498	1.612	1.574	1.334	4.141	4.781	5.06	1.62853	4.95e-06	0.000339159	inheritance of peroxisomes protein 2	INP2
Kmarxianus_FIM1_1499	16.919	16.037	16.293	26.312	24.877	23.985	0.610109	0.234094	0.482262	UDP-N-acetylglucosamine pyrophosphorylase	QRI1
Kmarxianus_FIM1_1500	45.841	46.592	44.697	52.761	51.018	51.967	0.183647	0.682594	0.847948	hypothetical protein KLMA_20644	DNF3
Kmarxianus_FIM1_1501	20.639	19.751	16.141	24.402	24.56	24.499	0.377919	0.751131	0.88815	protein HLJ1	HLJ1
Kmarxianus_FIM1_1502	1.166	0.478	0.476	0.785	1.071	0.655	0.24388	0.938594	0.975729	_	_
Kmarxianus_FIM1_1503	14.491	14.03	14.851	15.029	15.853	15.184	0.0869325	0.440906	0.680581	DNA polymerase delta catalytic subunit	POL3
Kmarxianus_FIM1_1504	17.345	15.284	14.366	23.171	26.767	30.483	0.775027	0.0746437	0.245588	DNA damage response protein kinase DUN1	DUN1
Kmarxianus_FIM1_1505	8.323	6.238	5.99	7.259	7.468	9.191	0.218859	0.787181	0.908736	uncharacterized protein YMR160W	YMR160W
Kmarxianus_FIM1_1506	35.027	38.412	36.996	27.863	28.116	26.574	-0.419792	0.00932813	0.0666936	autophagy protein 16	ATG16
Kmarxianus_FIM1_1507	34.015	32.035	33.337	47.135	51.274	55.835	0.63407	0.203675	0.442827	ATPase GET3	GET3
Kmarxianus_FIM1_1508	53.229	53.942	51.398	59.523	65.033	60.141	0.220046	0.787113	0.908736	binder of USO1 and GRH1 protein 1	BUG1
Kmarxianus_FIM1_1509	72.007	62.795	71.531	138.585	152.085	158.694	1.1229	0.00200084	0.0239407	37S ribosomal protein S8	MRPS8
Kmarxianus_FIM1_1510	44.481	39.883	39.154	85.682	100.035	98.728	1.20341	0.000718483	0.0118721	uncharacterized protein YMR157C	AIM36
Kmarxianus_FIM1_1511	10.384	10.463	10.83	12.118	14.632	13.759	0.354777	0.835945	0.932258	U4/U6.U5 small nuclear ribonucleoprotein component	SNU23
Kmarxianus_FIM1_1512	20.487	16.461	19.331	28.665	32.702	35.599	0.78485	0.0710533	0.238279	polynucleotide 3'-phosphatase	TPP1
Kmarxianus_FIM1_1513	49.774	43.137	46.063	65.43	72.97	75.701	0.623466	0.214403	0.457738	26S proteasome regulatory subunit RPN6	RPN6
Kmarxianus_FIM1_1514	62.126	65.003	60.421	75.113	74.211	75.797	0.263422	0.913224	0.965512	dolichyl-phosphate-mannose--protein mannosyltransferase 1	PMT1
Kmarxianus_FIM1_1515	12.625	11.815	11.759	13.037	14.427	15.616	0.251049	0.874082	0.948958	uncharacterized membrane protein YMR155W	YMR155W
Kmarxianus_FIM1_1516	305.448	266.223	273.754	95.815	94.401	110.838	-1.48965	5.82e-11	1.89e-08	meiotic sister chromatid recombination protein 1	MSC1
Kmarxianus_FIM1_1517	517.567	416.475	444.193	654.118	761.111	834.152	0.706705	0.121878	0.328897	_	COX14
Kmarxianus_FIM1_1518	336.517	297.444	294.247	445.323	510.959	543.811	0.69253	0.133807	0.349298	Mitochondrial cytochrome c oxidase (complex IV) assembly factor COX14	COX14
Kmarxianus_FIM1_1519	37.17	29.916	36.299	30.212	36.575	36.103	-0.00692391	0.265592	0.517174	UPF0549 protein C1D4.09c	_
Kmarxianus_FIM1_1520	144.205	122.726	128.537	145.422	159.225	164.411	0.246204	0.861786	0.945691	proteasome component Y7	PRE8
Kmarxianus_FIM1_1521	43.253	37.461	39.956	45.625	51.62	48.672	0.274075	0.946479	0.979603	U3 small nucleolar RNA-associated protein 14	UTP14
Kmarxianus_FIM1_1522	45.444	37.505	42.808	55.799	65.507	67.633	0.58727	0.277117	0.530101	prefoldin alpha subunit	GIM5
Kmarxianus_FIM1_1523	26.145	20.9	23.947	27.483	33.239	34.013	0.416226	0.653728	0.829106	DNA repair protein RAD10	RAD10
Kmarxianus_FIM1_1524	18.653	17.61	17.526	24.776	24.46	27.138	0.505747	0.427451	0.667062	asparagine synthetase domain-containing protein YML096W	YML096W
Kmarxianus_FIM1_1525	41.157	36.28	38.885	43.186	43.276	46.893	0.197143	0.720811	0.87117	vacuolar protein sorting-associated protein 9	VPS9
Kmarxianus_FIM1_1526	115.258	84.527	85.826	160.701	174.031	179.759	0.849088	0.0351928	0.153802	endoplasmic oxidoreductin-1	ERO1
Kmarxianus_FIM1_1527	41.808	35.248	38.249	45.111	48.236	54.787	0.361439	0.804301	0.915557	transcription initiation factor TFIID subunit 13	TAF13
Kmarxianus_FIM1_1528	11.047	9.549	10.179	16.629	14.466	15.893	0.610485	0.231998	0.481096	arginine metabolism regulation protein II	ARG81
Kmarxianus_FIM1_1529	182.499	177.783	175.449	213.292	224.068	219.402	0.29386	0.995355	0.99874	protein EAR1	EAR1
Kmarxianus_FIM1_1530	61.391	57.558	54.236	64.443	69.572	69.631	0.233746	0.825844	0.927911	regulatory protein PHO2	PHO2
Kmarxianus_FIM1_1531	45.401	48.63	52.438	34.849	34.794	30.875	-0.543128	0.00179562	0.0220429	putative aldehyde dehydrogenase-like protein C922.07c	aldA
Kmarxianus_FIM1_1532	17.723	14.577	15.443	21.501	22.261	23.148	0.486907	0.467736	0.700594	aldehyde dehydrogenase [NAD(P)+] 1	ALD2
Kmarxianus_FIM1_1533	9.699	7.333	7.361	9.873	9.86	9.859	0.278709	0.971011	0.989234	centromere DNA-binding protein complex CBF3 subunit B	CEP3
Kmarxianus_FIM1_1534	6.374	6.356	7.253	8.034	8.583	8.472	0.328238	0.901992	0.961089	DNA mismatch repair protein MLH1	MLH1
Kmarxianus_FIM1_1535	13.001	11.27	11.828	15.569	14.43	17.262	0.388663	0.726903	0.87333	non-structural maintenance of chromosome element 4	NSE4
Kmarxianus_FIM1_1536	17.139	17.075	16.198	25.221	26.416	27.288	0.646684	0.189405	0.422752	putative protease QRI7	gcp
Kmarxianus_FIM1_1537	21.8	21.654	23.684	39.404	36.251	39.537	0.778812	0.0702203	0.236858	uncharacterized mitochondrial carrier YMR166C	MME1
Kmarxianus_FIM1_1538	36.868	34.529	34.876	54.001	56.873	61.804	0.700294	0.125507	0.334151	protein SMP2	PAH1
Kmarxianus_FIM1_1539	0.298	0.367	0.265	0.575	0.347	0.514	0.625118	0.349016	0.598694	transposon Ty2-LR1 Gag-Pol polyprotein	TY2B-LR1
Kmarxianus_FIM1_1540	7.817	5.82	5.972	8.098	8.599	10.244	0.458227	0.542377	0.757655	FAS1 domain-containing protein YLR001C	YLR001C
Kmarxianus_FIM1_1541	31.952	39.404	39.216	41.795	37.824	36.852	0.0749827	0.413271	0.655016	vacuolar amino acid transporter 1	AVT1
Kmarxianus_FIM1_1542	52.082	50.573	50.584	68.671	73.888	72.199	0.48692	0.463976	0.698783	U3 small nucleolar RNA-associated protein MPP10	MPP10
Kmarxianus_FIM1_1543	27.397	26.168	25.153	36.135	39.254	36.713	0.51003	0.412281	0.654614	nucleolar complex-associated protein 3	NOC3
Kmarxianus_FIM1_1544	2.371	1.639	0.725	3.591	3.367	4.397	1.26136	0.00473062	0.0417337	hypothetical protein KLMA_20684	_
Kmarxianus_FIM1_1545	18.34	15.283	17.017	18.613	19.507	20.87	0.220181	0.788102	0.909325	YJR003C	MRX12
Kmarxianus_FIM1_1546	12.18	13.505	11.688	17.484	16.876	19.908	0.538069	0.393126	0.639266	hypothetical protein KLMA_20686	YJR012C
Kmarxianus_FIM1_1547	7.147	5.955	6.995	8.821	10.993	10.581	0.596781	0.273099	0.525695	GPI mannosyltransferase 1	GPI14
Kmarxianus_FIM1_1548	39.809	37.902	34.538	43.482	52.577	48.387	0.363819	0.792224	0.910513	exosome complex component SKI6	SKI6
Kmarxianus_FIM1_1549	16.181	13.212	14.273	20.717	20.176	23.666	0.564076	0.30954	0.560579	protein FYV8	FYV8
Kmarxianus_FIM1_1550	31.949	29.788	29.514	54.169	53.591	57.867	0.860004	0.0331698	0.148324	manganese transporter SMF2	SMF2
Kmarxianus_FIM1_1551	213.244	186.466	183.735	373.486	373.951	413.159	0.992194	0.00834199	0.0617446	78 kDa glucose-regulated protein homolog	GRP78
Kmarxianus_FIM1_1552	19.923	19.478	20.345	29.702	34.229	39.329	0.789337	0.0705321	0.237311	pre-mRNA leakage protein 1	PML1
Kmarxianus_FIM1_1553	33.156	29.114	27.513	43.421	48.202	52.669	0.684459	0.141031	0.361076	ATP-dependent RNA helicase DBP4	DBP4
Kmarxianus_FIM1_1554	12.643	10.321	9.668	18.452	21.674	22.767	0.946548	0.0168968	0.0970727	CTD kinase subunit beta	CTK2
Kmarxianus_FIM1_1555	17.421	14.437	13.53	18.134	17.35	21.816	0.336204	0.87649	0.94985	protein prenyltransferase	BET4
Kmarxianus_FIM1_1556	5.011	4.173	5.141	8.324	11.288	12.656	1.1714	0.00318674	0.0329761	mitotic spindle checkpoint component MAD2	MAD2
Kmarxianus_FIM1_1557	12.584	10.313	9.693	17.413	22.213	24.33	0.972585	0.0151466	0.0905144	hypothetical protein KLMA_20697	_
Kmarxianus_FIM1_1558	17.514	16.441	15.097	20.64	21.12	22.27	0.384415	0.73016	0.875739	protein VPS53	VPS53
Kmarxianus_FIM1_1559	35.136	40.717	43.945	48.022	43.142	43.704	0.17094	0.646804	0.825184	T-complex protein 1 subunit theta	CCT8
Kmarxianus_FIM1_1560	9.894	9.46	9.452	19.735	21.415	22.947	1.1538	0.00137074	0.0184904	serine/threonine-protein kinase PAK1	SAK1
Kmarxianus_FIM1_1561	26.806	23.615	24.198	26.983	26.876	28.5	0.142378	0.573396	0.775402	cell division control protein 25	CDC25
Kmarxianus_FIM1_1562	69.502	79.477	73.562	75.893	73.338	74.713	0.00906673	0.292592	0.544717	small nuclear ribonucleoprotein Sm D2	SMD2
Kmarxianus_FIM1_1563	28.533	27.491	24.373	30.131	31.761	30.814	0.205514	0.747281	0.885203	minichromosome maintenance protein 5	MCM5
Kmarxianus_FIM1_1564	229.265	237.582	232.224	172.043	151.148	131.399	-0.62087	0.000639387	0.0110801	protein GAC1	GAC1
Kmarxianus_FIM1_1565	22.426	23.547	22.864	32.906	33.207	36.141	0.570881	0.314879	0.565131	hypothetical protein FIM1_1565	_
Kmarxianus_FIM1_1566	184.682	202.196	212.549	172.477	148.285	139.652	-0.38065	0.0115891	0.0767444	ubiquitin-conjugating enzyme E2-34 kDa	CDC34
Kmarxianus_FIM1_1567	84.459	105.002	104.778	79.282	60.443	58.884	-0.56705	0.00130743	0.0179555	mitochondrial distribution and morphology protein 36	MDM36
Kmarxianus_FIM1_1568	76.882	68.866	68.614	80.508	85.948	88.928	0.252616	0.881067	0.952321	v-type proton ATPase subunit B	VMA2
Kmarxianus_FIM1_1569	38.278	36.641	32.628	38.652	39.977	42.069	0.16643	0.638674	0.820207	autophagy-related protein 14	ATG14
Kmarxianus_FIM1_1570	24.232	22.58	23.164	32.708	35.616	35.556	0.569966	0.300398	0.552303	YPR084W	YPR084W
Kmarxianus_FIM1_1571	15.395	15.103	14.474	21.289	22.47	26.243	0.638335	0.203034	0.442191	YPR085C	ASA1
Kmarxianus_FIM1_1572	71.85	66.597	64.361	80.631	83.368	97.017	0.364019	0.792503	0.910513	protein OPY1	OPY1
Kmarxianus_FIM1_1573	74.614	75.588	72.808	118.598	119.618	131.133	0.727869	0.102159	0.297725	uncharacterized protein YBR130C	SHE3
Kmarxianus_FIM1_1574	30.924	27.775	27.422	34.948	34.969	37.088	0.313231	0.936927	0.974951	signal recognition particle subunit SRP54	SRP54
Kmarxianus_FIM1_1575	12.116	10.809	10.132	12.932	13.668	14.463	0.312858	0.941841	0.976968	vacuolar fusion protein CCZ1	CCZ1
Kmarxianus_FIM1_1576	28.003	27.301	24.977	22.496	24.797	28.31	-0.0866118	0.158562	0.382094	ATPase	_
Kmarxianus_FIM1_1577	74.346	92.402	90.355	80.044	69.447	72.649	-0.210875	0.0592426	0.213397	hypothetical protein KMAR_20682	ADD37
Kmarxianus_FIM1_1578	357.292	352.385	352.384	329.334	359.337	348.753	-0.0338609	0.216853	0.461832	eukaryotic translation initiation factor 2 subunit beta	SUI3
Kmarxianus_FIM1_1579	56.085	62.712	55.629	61.352	72.278	64.329	0.182584	0.679064	0.845783	ankyrin repeat-containing protein YAR1	YAR1
Kmarxianus_FIM1_1580	31.641	26.794	27.23	33.795	38.191	34.389	0.312372	0.935539	0.974493	YMR185W	RTP1
Kmarxianus_FIM1_1581	62.92	54.74	50.581	72.455	83.478	86.141	0.524911	0.381859	0.629577	squalene synthetase	ERG9
Kmarxianus_FIM1_1582	39.246	36.857	38.948	47.198	50.602	51.799	0.378818	0.752299	0.88879	maltose O-acetyltransferase	YJL218W
Kmarxianus_FIM1_1583	14.317	10.008	11.792	12.426	13.225	12.232	0.0688669	0.420366	0.661029	non-structural maintenance of chromosome element 3	NSE3
Kmarxianus_FIM1_1584	23.886	22.882	21.917	34.836	37.13	39.888	0.703526	0.123906	0.331244	NADPH-cytochrome P450 reductase	NCP1
Kmarxianus_FIM1_1585	67.228	50.431	47.563	70.162	78.639	84.228	0.496096	0.446437	0.686066	D-tyrosyl-tRNA(Tyr) deacylase	DTD1
Kmarxianus_FIM1_1586	156.638	146.591	141.268	177.697	179.399	175.536	0.260964	0.909838	0.964886	probable glutamine amidotransferase DUG3	DUG3
Kmarxianus_FIM1_1587	1494.64	1719.81	1772.84	1404.96	1103.59	974.941	-0.517722	0.00242177	0.0271737	hypothetical protein KLMA_20728	YNL190W
Kmarxianus_FIM1_1588	91.141	102.477	97.921	105.911	92.304	98.609	0.0259186	0.315131	0.565131	importin subunit alpha	SRP1
Kmarxianus_FIM1_1589	2.963	3.497	1.885	4.608	3.967	5.015	0.703361	0.182197	0.414302	protein KAR1	KAR1
Kmarxianus_FIM1_1590	39.476	32.152	34.185	51.345	60.485	58.473	0.686571	0.14311	0.363713	mitochondrial import inner membrane translocase subunit TIM22	TIM22
Kmarxianus_FIM1_1591	5.157	4.475	3.804	7.773	8.743	9.338	0.944129	0.0205071	0.108475	YNL187W	SWT21
Kmarxianus_FIM1_1592	2.1	2.375	2.466	4.411	4.651	4.456	0.961363	0.0246218	0.123224	COP9 signalosome complex subunit 5	RRI1
Kmarxianus_FIM1_1593	144.71	132.316	135.09	370.009	344.778	350.605	1.37026	5.29e-05	0.00187483	NAD-specific glutamate dehydrogenase	GDH2
Kmarxianus_FIM1_1594	64.213	58.349	60.709	50.462	51.495	49.083	-0.279043	0.0318839	0.14494	ubiquitin carboxyl-terminal hydrolase 10	UBP10
Kmarxianus_FIM1_1595	47.791	54.291	51.683	116.768	108.355	104.684	1.10088	0.00265831	0.0293146	54S ribosomal protein L19	rplK
Kmarxianus_FIM1_1596	77.153	81.45	79.685	83.185	80.096	76.876	0.0112714	0.289925	0.541591	nitrogen permease reactivator protein	NPR1
Kmarxianus_FIM1_1597	68.661	80.113	75.104	77.411	80.371	77.622	0.0724251	0.406862	0.649606	nucleolar protein 6	NOP6
Kmarxianus_FIM1_1598	37.076	31.334	33.024	39.304	46.817	47.102	0.393292	0.707896	0.863106	pre-rRNA-processing protein IPI3	IPI3
Kmarxianus_FIM1_1599	25.419	25.224	24.916	31.079	36.004	36.744	0.458491	0.540597	0.757655	uncharacterized protein YNL181W	YNL181W
Kmarxianus_FIM1_1600	148.133	121.724	122.113	144.142	185.213	174.079	0.361057	0.797368	0.912494	rho (Ras homology) family	ced-10
Kmarxianus_FIM1_1601	1418.89	1385.71	1366.6	1169.89	1190.62	1157.7	-0.24562	0.0424659	0.17418	40S ribosomal protein S3	RPS3
Kmarxianus_FIM1_1602	93.511	81.177	85.183	57.617	61.157	61.318	-0.529054	0.00218671	0.0253492	secretory component protein SHR3	SHR3
Kmarxianus_FIM1_1603	86.269	79.077	79.093	168.01	178.601	187.29	1.12709	0.00177494	0.0218406	54S ribosomal protein L22	MRPL22
Kmarxianus_FIM1_1604	186.288	163.77	166.267	155.342	173.214	163.46	-0.0695738	0.172626	0.401482	hypothetical protein KLMA_20746	TDA7
Kmarxianus_FIM1_1605	86.024	67.413	68.494	88.104	101.097	103.837	0.400972	0.681255	0.847094	nucleolar protein 13	NOP13
Kmarxianus_FIM1_1606	322.109	338.573	342.045	352.677	339.523	328.815	0.0260751	0.314886	0.565131	YHR146W	CRP1
Kmarxianus_FIM1_1607	9.336	9.8	8.907	11.648	11.582	12.227	0.338398	0.865046	0.945718	anaphase-promoting complex subunit 1	APC1
Kmarxianus_FIM1_1608	56.283	53.164	52.155	74.083	76.004	70.615	0.449647	0.549497	0.762295	phosphatidylserine decarboxylase proenzyme 1	PSD1
Kmarxianus_FIM1_1609	34.296	31.865	33.909	34.48	38.232	37.208	0.13544	0.556637	0.767089	deoxycytidylate deaminase	DCD1
Kmarxianus_FIM1_1610	69.461	66.761	65.108	89.664	94.778	100.969	0.503472	0.430051	0.669984	uncharacterized mitochondrial hydrolase FMP41	FMP41
Kmarxianus_FIM1_1611	50.04	46.431	46.279	52.214	51.895	50.666	0.116679	0.511879	0.736469	CRE-binding bZIP protein SKO1	SKO1
Kmarxianus_FIM1_1612	456.608	380.114	436.206	397.349	475.534	462.25	0.0688325	0.397707	0.642877	DNA-directed RNA polymerases I	RPC10
Kmarxianus_FIM1_1613	97.371	91.448	96.218	135.538	136.047	128.78	0.490162	0.452776	0.69152	bud neck protein 5	BNI5
Kmarxianus_FIM1_1614	44.61	46.494	49.94	35.788	41.423	37.913	-0.29295	0.0280159	0.134028	uncharacterized protein YNL165W	YNL165W
Kmarxianus_FIM1_1615	88.045	70.706	64.775	146.315	163.39	183.28	1.14109	0.00151436	0.0197875	protein DSE2	DSE2
Kmarxianus_FIM1_1616	25.934	22.61	24.415	29.762	31.694	31.475	0.349061	0.833522	0.931229	protein IBD2	IBD2
Kmarxianus_FIM1_1617	21.643	18.414	18.566	26.605	28.255	27.847	0.496521	0.439627	0.679412	ribosome assembly protein 1	RIA1
Kmarxianus_FIM1_1618	58.384	53.696	52.381	59.828	70.592	74.556	0.317704	0.936825	0.974951	protein YNL162W-A	YNL162W-A
Kmarxianus_FIM1_1619	35.324	30.434	26.595	36.584	43.293	41.245	0.391219	0.710835	0.865068	chitin synthase export chaperone	CHS7
Kmarxianus_FIM1_1620	2134.61	2230.02	2235.68	1847.76	1847.98	1816.65	-0.259857	0.0370036	0.158914	ORFC	RPL44
Kmarxianus_FIM1_1621	37.096	30.993	32.507	45.088	48.62	51.434	0.528879	0.373254	0.620921	serine/threonine-protein kinase CBK1	CBK1
Kmarxianus_FIM1_1622	85.676	73.919	74.796	65.936	75.375	76.577	-0.105329	0.135319	0.351291	UPF0641 membrane protein YHR140W	YHR140W
Kmarxianus_FIM1_1623	77.287	77.488	81.161	99.957	93.591	99.41	0.312295	0.940552	0.97648	ammonium transporter MEP2	MEP2
Kmarxianus_FIM1_1624	4.728	3.129	4.004	9.64	10.971	10.334	1.38326	0.000310492	0.00687706	uncharacterized membrane protein YLR050C	YLR050C
Kmarxianus_FIM1_1625	116.524	113.232	114.45	120.977	126.314	121.126	0.0980666	0.466554	0.699694	glucosamine 6-phosphate N-acetyltransferase	GNA1
Kmarxianus_FIM1_1626	149.029	156.778	160.706	147.592	163.632	164.69	0.0287834	0.321343	0.570198	small nuclear ribonucleoprotein G	SMX2
Kmarxianus_FIM1_1627	164.196	165.368	159.633	307.243	312.185	340.354	0.972287	0.0105883	0.0721362	dnaJ homolog 1	MDJ1
Kmarxianus_FIM1_1628	10673.8	11141.1	11141.3	3584.6	3373.33	3696.55	-1.62909	1.97e-12	8.54e-10	12 kDa heat shock protein	HSP12
Kmarxianus_FIM1_1629	18.287	17.82	19.099	22.745	24.837	27.814	0.449642	0.57083	0.774145	hypothetical protein FIM1_1629	_
Kmarxianus_FIM1_1630	85.372	81.739	80.955	77.256	75.771	75.574	-0.117891	0.122677	0.329651	ino eighty subunit 1	IES1
Kmarxianus_FIM1_1631	47.043	41.491	43.54	79.245	80.939	81.058	0.86912	0.0303411	0.140628	D-amino-acid oxidase	dao1
Kmarxianus_FIM1_1632	41.482	48.951	49.017	48.893	40.583	38.937	-0.118954	0.123328	0.330792	WD40 domain	CDC4
Kmarxianus_FIM1_1633	303.334	318.436	328.835	192.49	212.747	204.874	-0.639772	0.000473694	0.00919992	hypothetical protein KLMA_20776	_
Kmarxianus_FIM1_1634	29.918	28.897	28.034	23.749	27.407	26.176	-0.167438	0.0829349	0.264022	structural maintenance of chromosomes protein 1	SMC1
Kmarxianus_FIM1_1635	108.318	103.838	103.908	102.23	109.518	108.187	0.0175619	0.299453	0.551203	protein KES1	KES1
Kmarxianus_FIM1_1636	19.315	19.064	18.456	25.269	23.187	21.99	0.309723	0.945358	0.979141	dihydrofolate reductase	DFR1
Kmarxianus_FIM1_1637	22.444	20.948	19.577	17.837	19.15	15.616	-0.259483	0.0477098	0.188271	chaperone_DMP super family	POC4
Kmarxianus_FIM1_1638	26.677	27.375	27.863	27.494	25.065	28.821	-0.00945303	0.255628	0.506874	trkA	YUC8
Kmarxianus_FIM1_1639	1499.44	1179.47	1169.24	1058.5	1186.6	1340.94	-0.101769	0.136069	0.351955	60S ribosomal protein L33-B	RPL33B
Kmarxianus_FIM1_1640	25.148	22.225	21.206	28.711	31.367	30.729	0.405021	0.669821	0.840575	putative serine/threonine-protein kinase YPL141C	FRK1
Kmarxianus_FIM1_1641	113.692	99.042	92.476	196.85	217.463	225.447	1.06772	0.00362709	0.0354868	grpE protein homolog	mge1
Kmarxianus_FIM1_1642	31.687	28.69	30.333	29.729	31.99	34.148	0.0797701	0.422919	0.662841	MAP kinase kinase MKK2/SSP33	MKK1
Kmarxianus_FIM1_1643	30.319	26.314	25.072	36.426	39.268	41.393	0.519069	0.395762	0.640927	transcriptional modulator WTM2	WTM2
Kmarxianus_FIM1_1644	23.563	18.158	20.222	24.814	28.702	28.149	0.39876	0.692804	0.853609	COMPASS component SPP1	SPP1
Kmarxianus_FIM1_1645	31.892	34.697	34.26	36.86	36.965	37.752	0.145839	0.582716	0.784541	DUF1691 super family	MCP1
Kmarxianus_FIM1_1646	40.112	46.771	44.395	38.367	35.396	35.604	-0.263441	0.0362792	0.156893	GLC7-interacting protein 3	GIP3
Kmarxianus_FIM1_1647	7.709	8.471	5.859	5.248	5.261	4.794	-0.526158	0.00432696	0.0395816	hypothetical protein FIM1_1647	_
Kmarxianus_FIM1_1648	405.849	411.655	418.005	423.808	430.287	434.78	0.0610067	0.380986	0.628736	iron sulfur cluster assembly protein 1	ISU1
Kmarxianus_FIM1_1649	122.752	115.329	102.443	153.943	166.488	174.131	0.538391	0.356095	0.603659	DNA-directed RNA polymerases I	RPB8
Kmarxianus_FIM1_1650	194.221	175.592	174.396	180.554	202.012	212.938	0.12995	0.537398	0.755989	MTP18 super family	_
Kmarxianus_FIM1_1651	30.707	25.325	32.179	46.053	44.333	51.218	0.682813	0.147677	0.36952	uncharacterized membrane protein YOR223W	DSC3
Kmarxianus_FIM1_1652	97.615	93.945	91.141	120.887	138.838	141.262	0.504274	0.428034	0.667641	mitochondrial 2-oxodicarboxylate carrier 2	ODC2
Kmarxianus_FIM1_1653	22.171	22.076	20.62	32.519	33.995	34.337	0.636645	0.201377	0.439667	malonyl CoA-acyl carrier protein transacylase	MCT1
Kmarxianus_FIM1_1654	30.603	31.719	32.22	33.427	36.01	34.019	0.129986	0.541225	0.757655	regulator of drug sensitivity 2	RDS2
Kmarxianus_FIM1_1655	34.834	34.197	35.841	54.005	57.63	66.379	0.763344	0.0809474	0.25853	ctaG Cox11 super family	COX11
Kmarxianus_FIM1_1656	1489.64	1772.82	1773.24	1392.55	1305.69	1221.39	-0.361472	0.0136881	0.0848172	regulator of calcineurin 2	RCN2
Kmarxianus_FIM1_1657	2545.86	2382.66	2370.64	1878.77	2056.41	1994.07	-0.299881	0.025395	0.126247	60S ribosomal protein L5	RPL5
Kmarxianus_FIM1_1658	24.076	20.934	22.136	23.181	23.917	26.328	0.128984	0.538026	0.756259	dipeptidyl aminopeptidase A	STE13
Kmarxianus_FIM1_1659	23.829	23.415	25.804	34.438	33.556	34.331	0.486225	0.466597	0.699694	replication factor C subunit 1	RFC1
Kmarxianus_FIM1_1660	9.191	7.559	8.09	14.455	15.329	18.915	0.971142	0.013096	0.0830006	GRIP domain-containing protein RUD3	RUD3
Kmarxianus_FIM1_1661	50.315	41.445	42.085	117.426	131.329	126.983	1.48914	9.58e-06	0.000530283	protein AIM41	AIM41
Kmarxianus_FIM1_1662	50.315	41.445	42.085	117.426	131.329	126.983	1.48914	9.58e-06	0.000530283	protein AIM41	AIM41
Kmarxianus_FIM1_1663	50.315	41.445	42.085	117.426	131.329	126.983	1.48914	9.58e-06	0.000530283	protein AIM41	AIM41
Kmarxianus_FIM1_1664	112.011	94.698	101.696	106.314	105.096	102.208	0.024182	0.317098	0.566208	transcription initiation factor TFIID subunit 14	TAF14
Kmarxianus_FIM1_1665	99.693	89.438	91.547	89.624	100.09	106.571	0.0780688	0.419533	0.659975	protein TAF14	TAF14
Kmarxianus_FIM1_1666	178.228	146.217	151.389	151.817	160.122	175.635	0.0351626	0.331492	0.580752	guanine nucleotide-binding protein subunit beta	STE4
Kmarxianus_FIM1_1667	78.86	66.222	68.168	71.649	77.268	79.669	0.10019	0.469658	0.702587	protein TBF1	TBF1
Kmarxianus_FIM1_1668	158.046	123.471	131.316	162.077	157.477	176.597	0.265219	0.92414	0.968337	histone H1, partial	HHO1
Kmarxianus_FIM1_1669	21.688	20.88	18.507	32.518	34.9	35.124	0.747532	0.0872741	0.272262	dynamin-like GTPase MGM1	MGM1
Kmarxianus_FIM1_1670	315.073	420.01	408.633	498.165	425.429	434.071	0.247398	0.864277	0.945691	DNA-directed RNA polymerases I	RPB10
Kmarxianus_FIM1_1671	46.135	36.859	37.827	44.793	50.057	51.066	0.272261	0.941906	0.976968	NET1-associated nuclear protein 1	NAN1
Kmarxianus_FIM1_1672	187.682	174.83	173.997	173.245	183.571	182.874	0.00852854	0.283912	0.537173	nicotinate phosphoribosyltransferase	NPT1
Kmarxianus_FIM1_1673	43.848	43.798	44.43	47.685	47.914	48.431	0.124998	0.527239	0.746336	importin beta-like protein KAP120	KAP120
Kmarxianus_FIM1_1674	54.612	52.162	50.472	48.492	48.043	47.388	-0.127724	0.11434	0.318291	tyrosine-protein phosphatase 2	PTP2
Kmarxianus_FIM1_1675	14.162	11.983	15.076	11.515	12.845	12.892	-0.14605	0.116312	0.319981	_
Kmarxianus_FIM1_1676	27.649	21.544	23.306	22.423	25.775	23.44	-0.0172353	0.253548	0.503901	protein SPC29	SPC29
Kmarxianus_FIM1_1677	48.005	47.283	45.404	38.119	37.377	41.225	-0.26947	0.0350095	0.153202	ribonuclease T2-like	RNY1
Kmarxianus_FIM1_1678	36.022	32.629	32.474	28.755	27.014	29.691	-0.242811	0.0457441	0.182625	ribonuclease T2-like	RNY1
Kmarxianus_FIM1_1679	37.11	33.133	34.78	48.99	52.899	52.171	0.552774	0.327275	0.575315	amino-acid acetyltransferase	ARG2
Kmarxianus_FIM1_1680	19.804	19.865	19.965	21.597	22.521	21.21	0.13156	0.559137	0.767142	DNA replication complex GINS protein PSF2	PSF2
Kmarxianus_FIM1_1681	97.798	81.615	80.74	64.833	71.874	79.707	-0.265563	0.036776	0.158591	hypothetical protein FIM1_1681	_
Kmarxianus_FIM1_1682	23.112	24	23.46	28.76	27.446	29.561	0.281316	0.965894	0.988367	hypothetical protein FIM1_1682	_
Kmarxianus_FIM1_1683	70.084	62.824	66.243	79.005	89.037	89.14	0.368922	0.775272	0.902346	aminopeptidase Y	APE3
Kmarxianus_FIM1_1684	13.196	10.69	10.02	17	18.887	19.698	0.713105	0.117312	0.321375	dnaJ-like chaperone JEM1	JEM1
Kmarxianus_FIM1_1685	206.052	183.471	177.418	176.35	193.585	205.28	0.0209026	0.304117	0.555803	uncharacterized transporter YBR287W	YBR287W
Kmarxianus_FIM1_1686	87.111	72.158	78.308	73.932	73.543	80.344	-0.0605063	0.186449	0.418573	transgelin	SCP1
Kmarxianus_FIM1_1687	54.99	52.122	50.781	50.975	58.37	60.038	0.10134	0.467634	0.700594	K(+)/H(+) antiporter 1	KHA1
Kmarxianus_FIM1_1688	22.108	21.172	21.301	19.257	21.817	22.424	-0.0243975	0.234388	0.4824	pantothenate transporter FEN2	FEN2
Kmarxianus_FIM1_1689	15.772	13.96	15.718	17.461	15.879	18.362	0.185928	0.692735	0.853609	acetamidase	amdS
Kmarxianus_FIM1_1690	65.575	59.59	60.33	55.998	60.916	62.675	-0.0466805	0.200591	0.438693	rab proteins geranylgeranyltransferase component A	MRS6
Kmarxianus_FIM1_1691	10.577	14.503	13.272	14.446	15.522	18.497	0.337618	0.887247	0.956286	repressible acid phosphatase	PHO3
Kmarxianus_FIM1_1692	48.914	47.128	45.421	48.029	50.191	52.662	0.092994	0.451562	0.690273	Lac12-3p	STL1
Kmarxianus_FIM1_1693	43.129	38.295	40.195	40.94	41.459	43.973	0.0553069	0.373327	0.620921	adenosylmethionine-8-amino-7-oxononanoate aminotransferase	BIO3
Kmarxianus_FIM1_1694	13.276	11.854	12.139	9.032	9.24	8.825	-0.459799	0.00736252	0.0571944	dethiobiotin synthetase	BIO4
Kmarxianus_FIM1_1695	16.838	13.61	14.603	12.49	12.367	11.761	-0.298984	0.0290365	0.136268	7-keto 8-aminopelargonic acid transporter	BIO5
Kmarxianus_FIM1_1696	700.403	806.756	837.408	447.796	417.601	412.642	-0.875388	1.28e-05	0.000652194	ribosyldihydronicotinamide dehydrogenase	Nqo2
Kmarxianus_FIM1_1697	700.403	806.756	837.408	447.796	417.601	412.642	-0.875388	1.28e-05	0.000652194	ribosyldihydronicotinamide dehydrogenase	Nqo2
Kmarxianus_FIM1_1698	421.481	440.622	409.647	293.913	234.443	202.092	-0.799959	4.79e-05	0.00173197	YOR343W-B-like protein	TY2B-GR2
Kmarxianus_FIM1_1699	16.887	15.904	16.828	14.233	10.749	11.954	-0.425835	0.0096132	0.067871	transposon Ty2-DR2 Gag-Pol polyprotein	TY2B-GR2
Kmarxianus_FIM1_1700	0	3.454	0.382	0.236	0.129	0.197	-2.76441	7.13e-09	1.24e-06	transposon Ty2-F/Ty2-GR2 Gag-Pol polyprotein	TY2B-GR2
Kmarxianus_FIM1_1701	85.781	71.788	67.207	63.049	78.872	85.42	0.0163697	0.297773	0.549613	protein MST28	YCR007C
Kmarxianus_FIM1_1702	137.859	100.371	112.944	100.055	120.21	108.819	-0.0937293	0.152312	0.375194	KLLA0A12045p	YGL262W
Kmarxianus_FIM1_1703	4.694	3.297	2.685	3.139	5.063	6.159	0.427681	0.653137	0.828559	dihydropyrimidinase	PYD2
Kmarxianus_FIM1_1704	7.734	5.333	5.462	5.841	6.08	6.869	0.0201768	0.325343	0.573687	putative monooxygenase yxeK	yxeK
Kmarxianus_FIM1_1705	11.583	11.269	10.611	9.451	11.365	13.623	0.0414728	0.344158	0.59375	arylsulfotrans	_
Kmarxianus_FIM1_1706	0.941	0.386	0.96	1.346	0.972	0.495	0.2983	1	1	hypothetical protein FIM1_1706	_
Kmarxianus_FIM1_1707	8.228	6.487	5.693	10.973	11.044	10.535	0.673532	0.158616	0.382094	putative sulfatase PB10D8.02c	_
Kmarxianus_FIM1_1708	9.904	11.045	10.657	10.946	9.619	9.32	-0.080769	0.162913	0.388438	flocculation protein FLO9	FLO1
Kmarxianus_FIM1_1709	79.485	78.138	76.41	87.422	83.339	85.394	0.130303	0.542453	0.757655	beta-galactosidase	LAC4
Kmarxianus_FIM1_1710	42.889	42.285	41.018	44.215	43.206	45.883	0.0790978	0.422201	0.662438	KmLac12p	LAC12
Kmarxianus_FIM1_1711	57.121	62.965	60.998	28.725	28.216	32.105	-1.02401	9.66e-07	8.52e-05	Chain A Of Beta-glucosidase From Kluyveromyces Marxianus In Complex With Glucose	_
Kmarxianus_FIM1_1712	146.938	141.086	143.181	64.214	63.342	64.495	-1.16687	6.47e-08	8.21e-06	siderophore iron transporter mirA	mirA
Kmarxianus_FIM1_1713	11.689	8.789	7.845	10.285	10.13	12.004	0.194846	0.724154	0.872524	cytochrome b2	CYB2
Kmarxianus_FIM1_1714	23.211	19.094	17.856	18.555	20.346	19.802	-0.0353925	0.223515	0.471266	conserved hypothetical transmembrane protein	_
Kmarxianus_FIM1_1715	10.217	9.232	7.947	9.155	10.988	11.28	0.197835	0.727691	0.87333	putative aminotransferase C1771.03c	bioA
Kmarxianus_FIM1_1716	323.231	297.852	309.441	390.814	411.462	475.438	0.457448	0.537553	0.756002	putative reductase 1	YPR1
Kmarxianus_FIM1_1717	54.349	47.555	49.526	83.539	85.358	95.267	0.802771	0.0550083	0.204165	putative proline-specific permease put4	PUT4
Kmarxianus_FIM1_1718	19.651	17.6	16.142	23.198	23.395	24.464	0.412306	0.655991	0.830486	putative uncharacterized oxidoreductase YGL157W	ARI1
Kmarxianus_FIM1_1719	51.931	54.039	51.162	44.75	47.737	43.236	-0.211307	0.0585523	0.211673	thiol-specific monooxygenase	fmo1
Kmarxianus_FIM1_1720	0.398	0.489	0.39	0.643	0.822	1.156	1.03562	0.0730432	0.242005	hypothetical protein KLMA_10144	LAA1
Kmarxianus_FIM1_1723	0.299	0.368	0.366	1.359	0.618	0.567	1.29777	0.155749	0.377771	transmembrane actin-binding protein involved in membrane cytoskeleton assembly and cell polarization	SLA2
Kmarxianus_FIM1_1724	1417.27	1338.4	1339.24	1204.79	1336.84	1343.2	-0.0759796	0.162628	0.387936	flavohemoprotein	YHB1
Kmarxianus_FIM1_1725	818.677	707.249	697.268	862.247	937.502	932.445	0.297426	0.982263	0.993113	mitochondrial phosphate carrier protein	MIR1
Kmarxianus_FIM1_1726	91.003	96.265	91.651	102.183	101.957	104.32	0.145236	0.579901	0.781965	uncharacterized RNA-binding protein YKL214C	YRA2
Kmarxianus_FIM1_1727	13.533	12.789	13.159	18.984	18.635	19.875	0.542219	0.35129	0.59989	protein DOA1	DOA1
Kmarxianus_FIM1_1728	50.774	46.339	43.483	61.11	62.394	67.785	0.44419	0.567052	0.770829	phosphoinositide phosphatase SAC1	SAC1
Kmarxianus_FIM1_1729	63.422	58.014	59.644	114.286	113.444	120.722	0.944321	0.0142429	0.0867741	anthranilate synthase component 2	TRP3
Kmarxianus_FIM1_1730	144.733	138.95	140.88	156.232	185.991	173.761	0.281346	0.963678	0.987971	cell division control protein 11	CDC11
Kmarxianus_FIM1_1731	61.075	51.611	49.136	85.669	89.758	98.995	0.761977	0.0773164	0.251935	putative glycosyltransferase HOC1	HOC1
Kmarxianus_FIM1_1732	73.219	81.266	86.811	78.668	66.191	60.526	-0.23247	0.0506355	0.195084	nuclear import protein MOG1	MOG1
Kmarxianus_FIM1_1733	198.162	209.769	210.917	210.038	197.193	180.181	-0.075212	0.166597	0.393795	ubiquitin-activating enzyme E1 1	UBA1
Kmarxianus_FIM1_1734	15.718	16.137	16.422	16.382	16.834	17.856	0.0811916	0.424038	0.664118	alpha-factor-transporting ATPase	STE6
Kmarxianus_FIM1_1735	515.72	469.93	458.171	408.989	437.875	452.853	-0.151694	0.093543	0.283736	methylene-fatty-acyl-phospholipid synthase	OPI3
Kmarxianus_FIM1_1736	62.014	65.786	62.061	54.441	62.063	64.233	-0.0710506	0.170252	0.398095	UDP-N-acetylenolpyruvoylglucosamine reductase	_
Kmarxianus_FIM1_1737	14.556	13.566	13.823	10.613	12.378	11.415	-0.285816	0.031792	0.144655	meiotically up-regulated gene 157 protein	mug157
Kmarxianus_FIM1_1738	11.573	11.614	11.558	12.998	14.298	14.989	0.283318	0.970238	0.988931	ER membrane protein complex subunit 3	AIM27
Kmarxianus_FIM1_1739	127.769	119.721	115.474	112.203	130.066	115.767	-0.0197216	0.239883	0.488561	GTPase NPA3	NPA3
Kmarxianus_FIM1_1740	54.696	48.926	50.829	63.809	69.442	74.223	0.425774	0.620391	0.81012	proteasome chaperone 2	ADD66
Kmarxianus_FIM1_1741	132.372	120.094	108.612	128.663	135.605	135.208	0.145797	0.583534	0.785013	deoxyhypusine hydroxylase	LIA1
Kmarxianus_FIM1_1742	41.85	40.35	38.351	58.334	64.903	56.793	0.578582	0.284883	0.537484	protein HAM1	HAM1
Kmarxianus_FIM1_1743	35.361	29.362	29.758	57.039	57.135	63.467	0.910847	0.0198468	0.106463	exportin-T	LOS1
Kmarxianus_FIM1_1744	57.981	86.818	79.395	69.195	55.634	53.517	-0.330064	0.0192743	0.10483	protein EAP1	EAP1
Kmarxianus_FIM1_1745	12.819	13.524	12.458	20.152	24.797	20.554	0.755422	0.0883792	0.274502	replication factor C subunit 2	RFC2
Kmarxianus_FIM1_1746	72.065	63.965	70.139	76.721	84.296	75.894	0.200515	0.735434	0.878571	YAE1	YAE1
Kmarxianus_FIM1_1747	19.829	19.19	19.402	29.555	29.715	30.421	0.61845	0.218355	0.464273	serine/threonine-protein kinase TOR2	TOR2
Kmarxianus_FIM1_1748	28.01	26.202	26.528	32.905	26.983	27.812	0.119289	0.525456	0.745231	phosphomethylpyrimidine kinase THI20	THI20
Kmarxianus_FIM1_1749	183.456	228.801	215.775	226.034	202.577	188.885	-0.0244082	0.232446	0.481448	actin-related protein 3	ARP3
Kmarxianus_FIM1_1750	38.566	34.843	38.727	59.5	56.715	61.251	0.662279	0.164041	0.390235	T-complex protein 1 subunit epsilon	CCT5
Kmarxianus_FIM1_1751	119.826	161.635	167.845	142.666	129.685	117.339	-0.20537	0.0618294	0.219076	hypothetical protein KMAR_30044	RPC11
Kmarxianus_FIM1_1752	42.995	49.944	50.975	46.968	43.641	38.903	-0.152118	0.0946893	0.285676	uncharacterized protein YJR061W	YJR061W
Kmarxianus_FIM1_1753	18.545	16.352	17.519	22.795	25.48	24.854	0.480413	0.486105	0.716702	protein N-terminal amidase	NTA1
Kmarxianus_FIM1_1754	19.886	22.132	21.943	22.068	19.448	19.15	-0.0763006	0.167694	0.395311	uncharacterized protein YJR061W	MNN4
Kmarxianus_FIM1_1755	48.521	55.416	56.415	47.822	40.67	38.245	-0.339397	0.0183514	0.101099	centromere and promoter factor 1	CBF1
Kmarxianus_FIM1_1756	143.331	161.08	155.805	108.653	95.858	90.51	-0.641488	0.000471277	0.00918725	chromosome transmission fidelity protein 18	CTF18
Kmarxianus_FIM1_1757	69.832	86.853	91.961	83.731	71.312	72.701	-0.126679	0.114407	0.318291	bZIP_1 super family	YAP3
Kmarxianus_FIM1_1758	5.321	5.513	6.324	6.141	5.56	7.584	0.16857	0.652532	0.828398	ubiquitin-binding protein CUE2	CUE2
Kmarxianus_FIM1_1759	6.261	6.272	5.533	8.752	7.978	9.226	0.522718	0.40312	0.646806	protein MIF2	MIF2
Kmarxianus_FIM1_1760	50.493	52.165	50.741	72.382	68.052	69.465	0.452399	0.543867	0.758122	serine/threonine-protein kinase STE20	STE20
Kmarxianus_FIM1_1761	61.971	73.625	71.632	64.304	52.89	51.562	-0.296275	0.0269525	0.131233	ubiquitin fusion degradation protein 4	UFD4
Kmarxianus_FIM1_1762	204.847	198.034	186.517	203.508	204.343	194.673	0.0317764	0.328393	0.576682	mRNA turnover protein 4	MRT4
Kmarxianus_FIM1_1763	4.838	4.575	5.691	5.824	7.843	4.817	0.291294	1	1	suppressor of HU sensitivity involved in recombination	SHU1
Kmarxianus_FIM1_1764	51.236	50.775	49.473	107.454	120.457	122.45	1.20966	0.000617435	0.0108207	37S ribosomal protein MRP4	MRP4
Kmarxianus_FIM1_1765	68.846	61.507	61.882	65.617	62.447	61.121	-0.023073	0.238935	0.488172	sphingosine N-acyltransferase LAG1	LAG1
Kmarxianus_FIM1_1766	93.066	123.45	123.237	119.885	98.173	89.703	-0.142675	0.102011	0.297462	class E vacuolar protein-sorting machinery protein HSE1	HSE1
Kmarxianus_FIM1_1767	46.027	43.614	42.233	52.105	58.15	62.293	0.38783	0.726728	0.87333	F-actin-capping protein subunit alpha	CAP1
Kmarxianus_FIM1_1768	168.947	186.185	196.224	140.349	134.709	140.289	-0.408664	0.00873036	0.0638224	KLLA0B13431p	SFT1
Kmarxianus_FIM1_1769	11.211	9.522	9.726	20.069	15.583	18.15	0.82073	0.0620807	0.219518	hypothetical protein FIM1_1769	_
Kmarxianus_FIM1_1770	980.501	913.107	894.308	800.142	846.37	812.07	-0.18136	0.0740563	0.243964	protein RPL14B	RPL14B
Kmarxianus_FIM1_1771	146.585	147.27	140.935	224.506	224.822	226.614	0.636577	0.19334	0.427167	inositol phosphorylceramide synthase	AUR1
Kmarxianus_FIM1_1772	67.453	55.986	56.02	111.117	113.632	117.058	0.929516	0.017568	0.0986752	37S ribosomal protein MRP17	MRP17
Kmarxianus_FIM1_1773	223.161	194.803	192.822	218.827	235.985	251.746	0.21014	0.755826	0.890667	DOA4-independent degradation protein 4	DID4
Kmarxianus_FIM1_1774	133.346	129.945	122.801	136.527	151.685	159.836	0.214707	0.765846	0.896848	adenylyl-sulfate kinase	MET14
Kmarxianus_FIM1_1775	89.141	77.247	77.222	105.888	112.343	117.331	0.462001	0.520861	0.741219	vacuolar protein sorting-associated protein 1	VPS1
Kmarxianus_FIM1_1776	39.293	41.629	40.482	57.036	53.925	58.179	0.478392	0.485016	0.716175	poly(A) polymerase	PAP1
Kmarxianus_FIM1_1777	115.984	103.373	106.593	160.075	165.903	177.736	0.627949	0.205348	0.445162	high-affinity methionine permease	MUP1
Kmarxianus_FIM1_1778	27.972	27.965	26.546	43.926	40.5	44.115	0.640041	0.189931	0.423368	chromatin structure-remodeling complex subunit RSC2	RSC2
Kmarxianus_FIM1_1779	48.237	42.844	44.099	57.306	59.936	67.197	0.448253	0.560391	0.767184	adenylosuccinate lyase	ADE13
Kmarxianus_FIM1_1780	38.734	36.219	35.58	44.691	47.546	47.395	0.337144	0.868644	0.947066	protein LST7	LST7
Kmarxianus_FIM1_1781	24.628	21.209	19.094	24.835	25.851	27.195	0.262353	0.915221	0.965512	_	VPS38
Kmarxianus_FIM1_1782	34.478	29.81	30.274	34.426	34.857	35.627	0.149815	0.59569	0.79462	phosphatase DCR2	DCR2
Kmarxianus_FIM1_1783	684.588	621.763	629.44	432.401	499.093	528.515	-0.406945	0.00837325	0.0617446	centromere DNA-binding protein complex CBF3 subunit	_
Kmarxianus_FIM1_1784	57.397	53.453	52.773	62.48	70.095	65.625	0.276577	0.953685	0.983346	ste11p: Ser/Thr protein kinase	STE11
Kmarxianus_FIM1_1785	4.964	4.184	4.66	7.74	9.251	7.985	0.854898	0.0378907	0.160604	vacuolar membrane protein PEP5	PEP5
Kmarxianus_FIM1_1786	6.16	3.473	3.23	7.95	8.44	9.798	1.02551	0.00748922	0.0577526	nuclear fusion protein FUS2	FUS2
Kmarxianus_FIM1_1787	123.374	104.91	105.545	116.072	128.543	131.897	0.173585	0.65531	0.830134	regulator of ribosome biosynthesis	RRS1
Kmarxianus_FIM1_1788	12.971	12.956	11.76	16.606	23.307	21.721	0.709615	0.1306	0.3428	_	YOR296W
Kmarxianus_FIM1_1789	17.276	20.806	19.877	21.894	18.944	17.463	0.00848749	0.288528	0.541291	YOR296W	YOR296W
Kmarxianus_FIM1_1790	1198.62	1126.6	1138.71	868.56	893.796	847.598	-0.408388	0.00837496	0.0617446	meiotically up-regulated gene 14 protein	mug14
Kmarxianus_FIM1_1791	21.452	23.476	26.885	19.856	16.288	15.749	-0.468682	0.00494415	0.0428192	ribonuclease H	RNH1
Kmarxianus_FIM1_1792	331.656	341.126	338.273	334.644	301.703	308.32	-0.0979834	0.141257	0.361122	long-chain-fatty-acid--CoA ligase 1	FAA1
Kmarxianus_FIM1_1793	83.916	86.66	83.179	89.427	95.072	98.206	0.155859	0.603203	0.800199	YGR110W	CLD1
Kmarxianus_FIM1_1794	23.216	29.767	25.838	24.653	21.127	22.7	-0.202889	0.0634361	0.222347	MYND-type zinc finger protein MUB1	MUB1
Kmarxianus_FIM1_1795	67.269	66.269	74.886	71.22	80.633	78.384	0.143596	0.572464	0.774948	vacuolar ATPase assembly integral membrane protein VPH2	VPH2
Kmarxianus_FIM1_1796	17.494	13.148	13.795	15.572	13.602	15.34	0.00249756	0.289965	0.541591	putative dehydrodolichyl diphosphate synthetase	SRT1
Kmarxianus_FIM1_1797	63.706	70.568	65.216	79.679	77.985	78.816	0.245398	0.859432	0.94454	mitochondrial oxaloacetate transport protein	OAC1
Kmarxianus_FIM1_1798	100.232	121.53	122.31	103.549	84.232	77.89	-0.373066	0.0125092	0.0805819	WD repeat-containing protein YMR102C	YMR102C
Kmarxianus_FIM1_1799	1007.47	1084.69	1051.56	1200.2	1160.69	994.057	0.0938144	0.457564	0.694147	signal recognition particle subunit SRP21	SRP21
Kmarxianus_FIM1_1800	169.111	169.858	167.949	205.858	191.156	192.058	0.21669	0.778534	0.904012	protein SSH4	SSH4
Kmarxianus_FIM1_1801	26.469	28.303	29.573	38.378	37.992	38.737	0.448587	0.560095	0.767142	RNA polymerase I-specific transcription initiation factor RRN3	RRN3
Kmarxianus_FIM1_1802	73.436	89.967	92.091	71.162	58.4	54.067	-0.476489	0.00395345	0.037216	serine/threonine-protein kinase YPK1	YPK1
Kmarxianus_FIM1_1803	112.039	147.929	146.602	102.419	81.938	80.16	-0.620138	0.000629998	0.0110038	phosphoglucomutase-2	PGM2
Kmarxianus_FIM1_1804	38.624	43.596	45.291	26.618	22.843	20.843	-0.858915	1.93e-05	0.000887292	ATP-dependent DNA helicase II subunit 2	YKU80
Kmarxianus_FIM1_1805	766.819	679.987	673.676	361.811	359.274	359.209	-0.972966	2.55e-06	0.000201371	uncharacterized protein YMR107W	SPG4
Kmarxianus_FIM1_1806	146.673	167.573	167.46	191.493	169.493	153.13	0.0939405	0.458302	0.694339	YKL128C	PMU1
Kmarxianus_FIM1_1807	17.205	23.214	22.992	19.046	14.819	15.049	-0.374465	0.0129018	0.0821959	putative urea active transporter 1	DUR3
Kmarxianus_FIM1_1808	173.346	157.702	163.653	226.004	201.032	200.506	0.343153	0.839063	0.933987	acetolactate synthase	ILV2
Kmarxianus_FIM1_1809	40.232	52.102	50.46	49.752	41.526	39.107	-0.131155	0.111158	0.312291	myosin-1	MYO1
Kmarxianus_FIM1_1810	39.115	42.808	47.405	46.648	40.333	40.651	-0.0190441	0.242721	0.491963	putative fatty aldehyde dehydrogenase HFD1	HFD1
Kmarxianus_FIM1_1811	24.194	25.021	25.372	35.612	36.659	42.197	0.617928	0.231837	0.481096	uncharacterized protein YKL130C	SHE2
Kmarxianus_FIM1_1812	21.412	23.869	23.473	27.434	24.071	22.584	0.107811	0.496782	0.724909	YMR111C	YMR111C
Kmarxianus_FIM1_1813	109.299	90.685	90.585	92.292	97.617	111.836	0.0544485	0.372628	0.620847	mediator of RNA polymerase II transcription subunit 11	MED11
Kmarxianus_FIM1_1814	18.528	16.205	15.679	21.15	21.85	24.603	0.423298	0.629225	0.814784	folylpolyglutamate synthase	FOL3
Kmarxianus_FIM1_1815	206.1	197.624	208.298	152.1	153.011	150.761	-0.424952	0.00702426	0.0553958	YMR114C	YMR114C
Kmarxianus_FIM1_1816	64.07	61.867	56.668	72.695	77.771	78.145	0.324164	0.904899	0.962429	mitochondrial inner membrane i-AAA protease supercomplex subunit MGR3	MGR3
Kmarxianus_FIM1_1817	15.818	15.425	15.151	30.768	30.588	30.404	0.983881	0.00969646	0.0681107	mitochondrial intermediate peptidase	2023-10-01
Kmarxianus_FIM1_1818	401.257	351.652	353.158	375.442	401.682	404.243	0.0950182	0.456622	0.693679	hypothetical protein KLMA_30116	ASC1
Kmarxianus_FIM1_1819	30.059	30.84	30.914	37.542	40.552	42.959	0.398857	0.695038	0.854433	AP-1 complex subunit beta-1	APL2
Kmarxianus_FIM1_1820	36.949	34.334	38.442	75.942	82.956	84.144	1.14729	0.00175227	0.021664	COX assembly mitochondrial protein	CMC1
Kmarxianus_FIM1_1821	103.148	86.853	101.8	191.534	221.058	221.524	1.11975	0.00204739	0.0240505	54S ribosomal protein L31	MRPL31
Kmarxianus_FIM1_1822	29.87	22.949	27.19	32.765	35.56	34.58	0.363067	0.7949	0.911586	putative kinetochore protein SPC24	SPC24
Kmarxianus_FIM1_1823	48.251	59.92	65.658	62.643	64.903	50.989	0.0385375	0.357781	0.604626	DASH complex subunit HSK3	_
Kmarxianus_FIM1_1824	49.869	50.409	49.738	70.527	66.124	70.621	0.466401	0.5122	0.736469	CTD kinase subunit alpha	CTK1
Kmarxianus_FIM1_1825	931.607	916.306	876.012	854.862	947.899	976.26	0.0288897	0.316529	0.565579	succinate dehydrogenase	SHH3
Kmarxianus_FIM1_1826	56.669	59.148	57.107	65.265	58.156	57.415	0.0645427	0.393758	0.639575	vacuolar transporter chaperone 2	VTC2
Kmarxianus_FIM1_1827	460.398	419.579	429.599	481.056	495.592	497.146	0.170435	0.6464	0.825184	ras-related protein SEC4	SEC4
Kmarxianus_FIM1_1828	16.158	15.217	15.745	20.139	21.217	20.576	0.394324	0.700011	0.857432	proteasome activator BLM10	BLM10
Kmarxianus_FIM1_1829	17.246	15.518	14.791	12.418	12.123	13.061	-0.338764	0.019379	0.105082	hypothetical protein FIM1_1829	_
Kmarxianus_FIM1_1830	33.096	30.849	31.323	41.262	42.787	42.784	0.412855	0.649345	0.826424	cleavage factor two protein 2	CFT2
Kmarxianus_FIM1_1831	15.644	16.498	17.002	19.125	20.083	18.153	0.223042	0.799424	0.913309	uncharacterized protein YDR065W	RRG1
Kmarxianus_FIM1_1832	32.761	30.205	24.494	34.307	39.048	42.526	0.405937	0.678595	0.845567	RNA polymerase II-associated protein 2 homolog	RTR1
Kmarxianus_FIM1_1833	31.295	33.244	34.025	36.191	35.941	38.032	0.160516	0.617138	0.808361	protein TAPT1 -like protein	EMP65
Kmarxianus_FIM1_1834	54.241	54.288	48.942	31.203	28.012	30.672	-0.808881	4.21e-05	0.00161949	putative succinate-semialdehyde dehydrogenase C1002.12c [NADP+]	UGA2
Kmarxianus_FIM1_1835	46.404	42.838	47.963	39.856	43.385	40.531	-0.148645	0.0983865	0.290472	protein mlo2	mlo2
Kmarxianus_FIM1_1836	17.246	16.588	16.995	28.509	27.941	27.477	0.72345	0.105125	0.302307	DNA replication licensing factor MCM2	MCM2
Kmarxianus_FIM1_1837	47.189	49.037	47.972	59.093	54.772	57.393	0.248115	0.868945	0.94714	tRNA (cytosine-5-)-methyltransferase NCL1	NCL1
Kmarxianus_FIM1_1838	13.208	10.304	12.741	18.21	15.639	19.568	0.55916	0.355134	0.603033	factor RRN10	RRN10
Kmarxianus_FIM1_1839	211.22	206.148	195.769	180	212.523	224.322	0.00869851	0.280464	0.533948	endosomal protein P24B	EMP24
Kmarxianus_FIM1_1840	182.274	197.085	203.299	174.475	151.916	155.002	-0.275433	0.0327286	0.147747	serine/threonine-protein phosphatase PP1-2	GLC7
Kmarxianus_FIM1_1841	40.614	44.281	40.207	58.835	55.212	57.365	0.454354	0.545562	0.759061	protein YIP4	YIP4
Kmarxianus_FIM1_1842	12.879	15.04	15.651	17.09	15.052	15.669	0.133999	0.550701	0.762339	negative regulator of sporulation MDS3	MDS3
Kmarxianus_FIM1_1843	34.821	31.5	32.068	51.192	52.706	57.41	0.713232	0.112346	0.314387	translational activator GCN1	GCN1
Kmarxianus_FIM1_1844	7.481	6.642	5.593	6.925	9.962	8.924	0.388567	0.796851	0.912164	hypothetical protein FIM1_1844	_
Kmarxianus_FIM1_1845	23.1	21.593	19.871	27.942	32.664	31.681	0.515377	0.411263	0.653829	SAGA-associated factor 29	SGF29
Kmarxianus_FIM1_1846	71.919	63.659	64.862	137.387	150.414	141.798	1.09981	0.00244876	0.0273892	60S ribosomal protein L2	MRPL2
Kmarxianus_FIM1_1847	274.405	269.275	261.907	463.668	461.26	455.458	0.776957	0.0669505	0.230627	acetolactate synthase small subunit	ILV6
Kmarxianus_FIM1_1848	315.877	383.767	373.561	342.385	328.554	316.74	-0.119811	0.118758	0.324139	isocitrate dehydrogenase [NADP] cytoplasmic	IDP2
Kmarxianus_FIM1_1849	194.426	211.155	210.322	150.426	142.606	142.985	-0.498316	0.00300412	0.0319764	uncharacterized phosphatase YNL010W	YNL010W
Kmarxianus_FIM1_1850	23.933	27.624	31.749	26.696	22.195	23.812	-0.196398	0.0676782	0.231906	protein YNL011C	YNL011C
Kmarxianus_FIM1_1851	173.101	151.42	151.221	162.944	181.915	180.715	0.143714	0.575566	0.77753	protein SSP120	SSP120
Kmarxianus_FIM1_1852	7.381	6.599	6.947	9.747	10.9	9.942	0.547582	0.34805	0.597494	putative meiotic phospholipase SPO1	SPO1
Kmarxianus_FIM1_1853	791.992	906.431	901.062	857.577	703.674	707.516	-0.196317	0.0657332	0.228551	elongation factor 3	YEF3
Kmarxianus_FIM1_1854	163.46	185.416	177.158	133.321	121.87	117.54	-0.497018	0.00302689	0.032153	glutamate--cysteine ligase	GSH1
Kmarxianus_FIM1_1855	109.807	121.332	118.302	77.668	71.991	57.988	-0.750907	0.000100585	0.00296337	phosphatidylinositol 4-kinase LSB6	LSB6
Kmarxianus_FIM1_1856	18.542	18.904	18.323	29.03	26.394	29.272	0.602804	0.244484	0.49419	chitin biosynthesis protein CHS6	CHS6
Kmarxianus_FIM1_1857	64.871	58.232	58.378	67.805	70.425	70.823	0.204047	0.74083	0.881606	SIT4-associating protein SAP190	SAP190
Kmarxianus_FIM1_1858	45.949	44.575	44.901	66.559	68.793	78.241	0.657359	0.175271	0.40564	protein PHS1	PHS1
Kmarxianus_FIM1_1859	84.425	67.339	77.347	162.967	184.093	185.602	1.21716	0.000570095	0.0103354	54S ribosomal protein L49	MRPL49
Kmarxianus_FIM1_1860	44.709	46.566	49.75	56.162	58.887	56.42	0.281991	0.966342	0.988367	serine/threonine-protein kinase BCK1/SLK1/SSP31	BCK1
Kmarxianus_FIM1_1861	19.552	17.949	17.742	29.387	31.512	31.608	0.743739	0.091169	0.279796	outward-rectifier potassium channel TOK1	TOK1
Kmarxianus_FIM1_1862	8.807	8.331	7.816	12.028	11.362	12.405	0.520434	0.393798	0.639575	ATP-dependent DNA helicase SRS2	SRS2
Kmarxianus_FIM1_1863	3.724	3.444	3.306	6.423	6.919	8.325	1.04847	0.00596544	0.0493643	ATP-dependent DNA helicase SRS2	SRS2
Kmarxianus_FIM1_1864	13.87	11.456	11.932	20.571	21.106	27.143	0.885224	0.0290338	0.136268	GPI-anchored wall transfer protein 1	GWT1
Kmarxianus_FIM1_1865	26.846	29.379	31.774	32.176	28.486	29.194	0.0301267	0.324863	0.573687	DNA replication regulator DPB11	DPB11
Kmarxianus_FIM1_1866	256.409	255.666	253.195	311.159	281.353	265.306	0.164702	0.636241	0.818801	protein SIP4	SIP4
Kmarxianus_FIM1_1867	4.17	3.973	2.933	4.842	5.643	6.978	0.656722	0.222242	0.46985	hypothetical protein KLMA_30167	_
Kmarxianus_FIM1_1868	101.265	80.528	87.838	137.035	145.9	149.05	0.679989	0.14319	0.363739	ornithine carbamoyltransferase	ARG3
Kmarxianus_FIM1_1869	13.8	12.808	9.668	21.299	21.868	24.579	0.901065	0.0230076	0.117637	tRNA ligase	TRL1
Kmarxianus_FIM1_1870	17.086	13.071	13.83	20.667	21.864	23.175	0.578915	0.283499	0.537029	exocyst complex protein EXO70	EXO70
Kmarxianus_FIM1_1871	60.705	57.538	54.798	60.719	60.28	60.584	0.0695141	0.402572	0.646535	UPF0675 protein YJL084C	ALY2
Kmarxianus_FIM1_1872	42.412	39.04	40.352	57.027	53.506	59.339	0.479877	0.478815	0.710685	DNA repair protein RAD4	RAD4
Kmarxianus_FIM1_1873	23.555	24.924	23.468	39.743	42.057	43.494	0.800285	0.0595006	0.213882	protein SPT2	SPT2
Kmarxianus_FIM1_1874	16.058	14.386	15.244	23.233	22.803	24.012	0.616496	0.223957	0.471942	YDR089W	YDR089W
Kmarxianus_FIM1_1875	6.628	7.915	6.95	5.832	6.495	3.707	-0.422664	0.0172859	0.0976904	hypothetical protein FIM1_1875	_
Kmarxianus_FIM1_1876	29.265	35.449	35.594	28.255	26.414	25.18	-0.329079	0.0204567	0.108392	pre-mRNA-splicing factor SLU7	SLU7
Kmarxianus_FIM1_1877	37.993	34.608	37.374	47.567	49.681	50.145	0.422482	0.626581	0.813401	pseudouridylate synthase 6	PUS6
Kmarxianus_FIM1_1878	80.632	107.643	103.713	96.417	75.452	77.745	-0.226208	0.0507367	0.195329	myosin tail region-interacting protein MTI1	BBC1
Kmarxianus_FIM1_1879	8.07	6.651	6.956	13.195	12.315	14.94	0.899882	0.0282616	0.134709	uncharacterized protein YGR168C	YGR168C
Kmarxianus_FIM1_1880	86.355	78.683	78.308	120.45	128.751	138.208	0.670842	0.155753	0.377771	clathrin light chain	CLC1
Kmarxianus_FIM1_1881	6.789	4.952	4.655	13.823	13.163	17.524	1.44062	3.72e-05	0.00147825	beta-glucan synthesis-associated protein KRE11	TRS65
Kmarxianus_FIM1_1882	86.866	93.65	94.558	93.425	84.142	88.769	-0.0465718	0.200866	0.438921	NAD-dependent histone deacetylase SIR2	SIR2
Kmarxianus_FIM1_1883	11.218	11.559	12.513	12.327	11.521	10.521	-0.0381483	0.245079	0.494954	retrograde regulation protein 1	RTG1
Kmarxianus_FIM1_1884	104.396	97.404	95.679	135.838	142.889	162.789	0.569673	0.298137	0.549895	26S protease regulatory subunit 4 homolog	RPT2
Kmarxianus_FIM1_1885	68.775	54.713	57.175	56.553	71.817	69.528	0.131454	0.544313	0.758341	protein phosphatase 2C homolog 1	PTC1
Kmarxianus_FIM1_1886	30.409	35.001	36.228	47.784	49.228	51.062	0.542865	0.354795	0.603033	mediator of RNA polymerase II transcription subunit 2	MED2
Kmarxianus_FIM1_1887	417.863	378.971	375.43	578.414	640.399	670.741	0.688747	0.135395	0.351312	ATP synthase subunit delta	ATP16
Kmarxianus_FIM1_1888	10.739	9.149	9.236	16.104	16.476	17.154	0.771962	0.0752334	0.246748	sister chromatid cohesion protein 1	MCD1
Kmarxianus_FIM1_1889	15.481	12.954	12.945	22.376	24.21	26.48	0.820221	0.048868	0.191324	uncharacterized protein YDR333C	RQC1
Kmarxianus_FIM1_1890	28.484	39.238	39.051	40.776	38.532	37.932	0.134914	0.550712	0.762339	pre-rRNA-processing protein IPI1	IPI1
Kmarxianus_FIM1_1891	321.176	341.807	323.636	235.543	217.117	201.128	-0.593668	0.000898894	0.0138424	protein NAM8	NAM8
Kmarxianus_FIM1_1892	202.608	194.537	194.186	147.382	155.003	143.619	-0.406907	0.00865145	0.0634236	protein PET130	PET130
Kmarxianus_FIM1_1893	433.624	415.894	405.306	459.88	536.259	483.688	0.237943	0.83747	0.933012	_	_
Kmarxianus_FIM1_1894	223.412	226.269	221.685	371.71	440.562	373.466	0.820611	0.0461105	0.183631	phosphatidylserine decarboxylase proenzyme 2	PSD2
Kmarxianus_FIM1_1895	4.787	3.386	3.851	7.45	7.588	7.993	0.937488	0.0213958	0.111567	_	POL31
Kmarxianus_FIM1_1896	7.504	6.715	6.886	14.849	16.713	16.829	1.19704	0.000919339	0.014074	methionyl-tRNA synthetase	MSM1
Kmarxianus_FIM1_1897	26.813	20.521	19.894	27.818	32.454	33.099	0.473894	0.498001	0.725414	uncharacterized GTP-binding protein YGR173W	RBG2
Kmarxianus_FIM1_1898	35.727	33.762	33.459	53.468	58.478	67.095	0.798356	0.0603523	0.215308	protein transport protein YIP1	YIP1
Kmarxianus_FIM1_1899	150.083	123.547	127.973	80.83	85.798	89.846	-0.646951	0.00043839	0.00877623	ribonucleoside-diphosphate reductase small chain 1	RNR2
Kmarxianus_FIM1_1900	3.75	2.356	3.263	7.616	7.749	7.631	1.29514	0.000496608	0.0095031	central kinetochore subunit OKP1	OKP1
Kmarxianus_FIM1_1901	48.497	55.088	50.737	75.274	69.789	68.149	0.466337	0.509736	0.735359	PAB1-binding protein 1	PBP1
Kmarxianus_FIM1_1902	11.857	10.114	9.77	15.425	18.1	16.962	0.669514	0.162442	0.387769	RNA polymerase I-specific transcription initiation factor RRN7	RRN7
Kmarxianus_FIM1_1903	76.783	75.862	71.554	67.043	72.403	72.495	-0.081116	0.15871	0.382094	alcohol O-acetyltransferase 1	ATF1
Kmarxianus_FIM1_1904	64.07	49.157	53.299	74.501	80.141	88.38	0.545331	0.340255	0.590737	squalene monooxygenase	ERG1
Kmarxianus_FIM1_1905	98.216	87.907	87.488	110.208	133.89	142.719	0.49952	0.443238	0.682442	assembly factor CBP4	CBP4
Kmarxianus_FIM1_1906	34.67	32.347	33.063	45.96	47.242	50.635	0.523268	0.39472	0.640236	AP-3 complex subunit sigma	APS3
Kmarxianus_FIM1_1907	85.028	85.239	88.672	132.907	150.918	175.146	0.825783	0.0485844	0.19071	mitochondrial import inner membrane translocase subunit TIM13	TIM13
Kmarxianus_FIM1_1908	2219.07	1573.65	1575.94	2046.87	2768.24	3012.61	0.544028	0.343726	0.593397	c reductase complex	QCR9
Kmarxianus_FIM1_1909	117.725	110.188	109.842	119.172	123.732	126.784	0.13033	0.539821	0.757655	E3 ubiquitin-protein ligase UBR1	UBR1
Kmarxianus_FIM1_1910	14.965	15.158	13.874	18.224	18.397	19.454	0.349931	0.829843	0.929715	E3 ubiquitin-protein ligase UBR2	UBR2
Kmarxianus_FIM1_1911	138.787	119.704	116.576	145.949	155.807	157.916	0.293454	0.99432	0.998155	tyrosyl-tRNA synthetase	TYS1
Kmarxianus_FIM1_1912	92.521	94.848	93.646	103.611	98.65	101.195	0.110839	0.493702	0.722643	transcription initiation factor IIF subunit alpha	TFG1
Kmarxianus_FIM1_1913	31.671	27.181	31.12	38.779	45.067	45.773	0.526714	0.383872	0.631896	protein HGH1	HGH1
Kmarxianus_FIM1_1914	25.663	25.238	21.054	42.377	41.421	52.43	0.920828	0.0236218	0.119836	uncharacterized protein YLL014W	EMC6
Kmarxianus_FIM1_1915	37.03	37.941	36.653	54.074	51.348	52.904	0.50424	0.423138	0.662984	mRNA-binding protein PUF3	PUF3
Kmarxianus_FIM1_1916	55.552	58.894	58.322	74.11	71.572	68.018	0.306746	0.954626	0.983614	ADIPOR-like receptor IZH3	IZH3
Kmarxianus_FIM1_1917	66.716	61.074	62.993	72.776	77.003	82.304	0.282704	0.969169	0.988931	ribosome maturation protein SDO1	SDO1
Kmarxianus_FIM1_1918	132.754	127.252	129.788	110.512	114.533	108.905	-0.223078	0.0534384	0.200928	proteasome chaperone 3	IRC25
Kmarxianus_FIM1_1919	84.63	86.551	84.978	61.969	65.144	63.809	-0.42405	0.00707352	0.0556158	sterol esterase 2	YEH2
Kmarxianus_FIM1_1920	41.912	34.897	35.304	46.446	54.117	49.466	0.420278	0.628036	0.814382	protein SOF1	DCAF13
Kmarxianus_FIM1_1921	20.067	17.149	15.789	26.93	32.584	36.98	0.864274	0.0341749	0.151538	phosphatase PSR1	PSR1
Kmarxianus_FIM1_1922	43.401	40.599	39.511	57.18	55.949	65.426	0.531718	0.370373	0.618278	nucleoporin POM34	POM34
Kmarxianus_FIM1_1923	46.081	45.917	38.235	45.82	50.223	49.249	0.157857	0.615021	0.806344	multicopy enhancer of UAS2	MEU1
Kmarxianus_FIM1_1924	812.758	745.257	752.048	1088.68	1192.23	1265.55	0.618448	0.220276	0.467153	Cox17	COX17
Kmarxianus_FIM1_1925	21.418	21.346	21.02	25.294	24.712	26.285	0.258307	0.897306	0.959818	adenylate cyclase	CYR1
Kmarxianus_FIM1_1926	8.728	5.961	8.899	14.199	13.759	18.27	0.970624	0.0178248	0.09936	protein SYS1	SYS1
Kmarxianus_FIM1_1927	36.761	32.508	33.281	40.778	44.425	42.04	0.311251	0.941171	0.976828	ATP-dependent RNA helicase DRS1	DRS1
Kmarxianus_FIM1_1928	18.281	17.882	18.45	26.856	30.658	32.58	0.722155	0.109933	0.309912	uncharacterized protein YLL007C	LMO1
Kmarxianus_FIM1_1929	14.906	12.844	13.319	19.146	20.139	21.593	0.567837	0.308638	0.560434	maintenance of mitochondrial morphology protein 1	MMM1
Kmarxianus_FIM1_1930	11.149	9.095	8.631	12.996	13.879	16.341	0.581695	0.281897	0.535536	sporulation-specific protein 75	SPO75
Kmarxianus_FIM1_1931	101.929	94.292	89.434	129.805	137.921	150.431	0.549766	0.332137	0.581296	dolichyl-phosphate-mannose--protein mannosyltransferase 2	PMT2
Kmarxianus_FIM1_1932	14.215	15.554	12.11	14.204	15.224	16.59	0.135962	0.55981	0.767142	nucleoside transporter FUN26	FUN26
Kmarxianus_FIM1_1933	41.443	36.163	36.039	59.312	60.653	66.861	0.717146	0.109599	0.309795	glucose-repressible alcohol dehydrogenase transcriptional effector	CCR4
Kmarxianus_FIM1_1934	56.866	60.81	58.625	59.506	50.375	48.133	-0.157985	0.0929394	0.283031	protein ATS1	ATS1
Kmarxianus_FIM1_1935	624.06	597.527	582.31	603.117	611.717	563.955	-0.0202215	0.23971	0.488523	protein MTH1	MTH1
Kmarxianus_FIM1_1936	83.208	68.081	65.861	86.437	100.174	104.62	0.423467	0.621349	0.810172	ATP-dependent RNA helicase DBP5	DBP5
Kmarxianus_FIM1_1937	819.858	767.671	772.574	782.789	839.293	866.109	0.0762473	0.412588	0.654614	_	PMP3
Kmarxianus_FIM1_1938	317.824	335.079	315.256	481.674	518.504	577.008	0.704035	0.124478	0.33198	mitochondrial import receptor subunit TOM6	TOM6
Kmarxianus_FIM1_1939	292.184	320.35	301.027	189.908	206.96	234.374	-0.533306	0.00193139	0.023488	protein IRC23	IRC23
Kmarxianus_FIM1_1940	141.041	153.751	149.749	182.021	164.578	159.395	0.186803	0.693872	0.854211	growth regulation protein	WHI2
Kmarxianus_FIM1_1941	158.035	187.845	181.716	132.663	115.553	110.5	-0.556588	0.00146188	0.0193885	ubiquitin-binding protein CUE5	CUE5
Kmarxianus_FIM1_1942	149.421	138.644	149.189	124.193	122.489	145.924	-0.155388	0.0902584	0.277493	hydroxyacylglutathione hydrolase	GLO4
Kmarxianus_FIM1_1943	15.742	13.387	14.909	27.136	26.802	28.7	0.90801	0.0212016	0.110904	WD40 super family protein	_
Kmarxianus_FIM1_1944	33.326	32.022	34.803	59.121	62.707	68.461	0.925995	0.0181792	0.10077	protein midA -like protein	YKL162C
Kmarxianus_FIM1_1945	949.475	1107.26	1103.81	719.897	670.819	588.947	-0.674914	0.000288926	0.00645434	sphingoid long-chain base transporter RSB1	RSB1
Kmarxianus_FIM1_1946	348.044	356.705	342.467	321.717	337.979	311.28	-0.109051	0.129669	0.34111	glycerol-3-phosphate O-acyltransferase 2	GPT2
Kmarxianus_FIM1_1947	20.212	16.188	16.298	26.131	25.88	29.202	0.623934	0.225269	0.472793	transport protein particle 22 kDa subunit	BET3
Kmarxianus_FIM1_1948	55.437	55.469	52.05	47.44	48.104	48.991	-0.17306	0.080494	0.25853	uncharacterized protein YOR051C	ETT1
Kmarxianus_FIM1_1949	6.754	6.897	6.038	7.423	7.858	7.874	0.233901	0.832483	0.93058	uroporphyrinogen-III C-methyltransferase	MET1
Kmarxianus_FIM1_1950	16.5	15.046	17.747	33.506	36.153	32.06	1.04509	0.00533274	0.0454287	uncharacterized protein YKR070W	YKR070W
Kmarxianus_FIM1_1951	818.079	888.34	870.822	623.524	617.433	608.622	-0.47863	0.00372616	0.0362031	AN1-type zinc finger protein YOR052C	TMC1
Kmarxianus_FIM1_1952	319.282	276.309	284.724	289.048	291.526	261.597	-0.0639064	0.182065	0.414183	protein DRE2	DRE2
Kmarxianus_FIM1_1953	52.837	58.059	58.006	56.369	47.172	48.335	-0.15329	0.0943744	0.285261	protein VHS3	VHS3
Kmarxianus_FIM1_1954	44.468	57.936	55.175	46.176	36.289	35.51	-0.417585	0.00798053	0.059682	20S-pre-rRNA D-site endonuclease NOB1	NOB1
Kmarxianus_FIM1_1955	55.505	52.557	50.268	100.861	102.148	115.098	1.00656	0.00748953	0.0577526	protein SGT1	SGT1
Kmarxianus_FIM1_1956	5.247	4.394	4.978	8.409	7.935	8.908	0.788428	0.0684128	0.233501	anaphase spindle elongation protein	ASE1
Kmarxianus_FIM1_1957	91.052	74.406	76.605	105.641	115.358	125.374	0.516939	0.402786	0.64667	_	AIM29
Kmarxianus_FIM1_1958	98.58	103.385	101.071	107.879	109.517	114.205	0.129958	0.537151	0.755845	putative lipase YOR059C	LPL1
Kmarxianus_FIM1_1959	17.37	10.238	12.081	23.066	23.549	22.388	0.797874	0.0620416	0.219518	mitochondrial morphogenesis protein YOR060C	SLD7
Kmarxianus_FIM1_1960	56.217	60.108	56.262	59.135	65.736	66.258	0.14722	0.58077	0.782934	casein kinase II subunit alpha'	CKA2
Kmarxianus_FIM1_1961	1129.18	1184.61	1167.56	1639.13	1671.7	1510.5	0.469783	0.499827	0.726907	uncharacterized protein YKR075C	YKR075C
Kmarxianus_FIM1_1962	2652.55	2554.75	2560.13	1741.68	1787.7	1709.24	-0.568248	0.00122372	0.0174029	60S ribosomal protein L3	RPL3
Kmarxianus_FIM1_1963	23.059	18.554	23.424	39.372	39.039	37.859	0.838117	0.0434762	0.176654	protein YNG1	YNG1
Kmarxianus_FIM1_1964	429.038	350.983	361.337	594.149	611.817	601.931	0.66356	0.158253	0.381815	_	CYT1
Kmarxianus_FIM1_1965	14.678	14.42	13.983	17.099	17.849	19.715	0.343492	0.855937	0.942562	g1-specific transcription factors activator MSA1	MSA1
Kmarxianus_FIM1_1966	15.261	11.48	12.262	19.292	19.696	20.713	0.614132	0.229196	0.478143	dolichyl pyrophosphate Glc1Man9GlcNAc2 alpha-1	ALG8
Kmarxianus_FIM1_1967	33.967	30.684	31.71	39.04	37.516	37.091	0.238031	0.844115	0.935689	vacuolar protein sorting-associated protein 5	VPS5
Kmarxianus_FIM1_1968	20.291	18.539	17.636	29.191	28.926	30.104	0.643712	0.186052	0.418502	ribonuclease Z	TRZ1
Kmarxianus_FIM1_1969	0.38	0.367	0.265	0.493	0.381	0.445	0.381242	0.843911	0.935689	transposon Ty2-LR1 Gag-Pol polyprotein	TY2B-LR1
Kmarxianus_FIM1_1970	75.201	75.08	74.364	133.673	133.047	151.939	0.89812	0.0229624	0.117522	DUF676 super family[cl10636]	_
Kmarxianus_FIM1_1971	18.287	17.142	14.823	31.854	34.857	34.644	1.01212	0.00947483	0.0671887	TRAPP-associated protein TCA17	TCA17
Kmarxianus_FIM1_1972	131.291	121.41	122.596	162.771	168.427	185.569	0.461478	0.52516	0.745218	fumarate reductase	FRD1
Kmarxianus_FIM1_1973	357.014	414.89	413.712	456.833	379.707	375.262	0.0315171	0.326777	0.575008	low specificity L-threonine aldolase	GLY1
Kmarxianus_FIM1_1974	24.016	31.259	28.584	26.418	19.736	20.312	-0.335336	0.0193304	0.105026	siderophore iron transporter 1	SIT1
Kmarxianus_FIM1_1975	174.562	148.561	157.163	165.421	200.962	195.874	0.227335	0.804433	0.915557	chromatin-remodeling complex subunit IES6	IES6
Kmarxianus_FIM1_1976	41.466	46.63	43.725	56.512	49.543	47.369	0.218939	0.787832	0.909238	uncharacterized protein YEL043W	YEL043W
Kmarxianus_FIM1_1977	226.834	225.513	232.793	314.167	330.676	317.851	0.490677	0.454323	0.692663	pre-mRNA-splicing factor ISY1	ISY1
Kmarxianus_FIM1_1978	88.358	89.731	92.052	118.563	108.484	110.595	0.321779	0.90908	0.964886	guanosine-diphosphatase	GDA1
Kmarxianus_FIM1_1979	22.371	21.16	23.112	31.124	32.664	37.161	0.599079	0.255088	0.506298	NAD(+) kinase	UTR1
Kmarxianus_FIM1_1980	75.897	66.404	63.511	173.792	192.42	215.994	1.50019	6.97e-06	0.000430215	probable glycosidase CRH2	UTR2
Kmarxianus_FIM1_1981	1489.73	1161.81	1101.24	2166.18	2608.74	2780.31	1.00952	0.00691993	0.0548223	cytochrome c	CYC1
Kmarxianus_FIM1_1982	5.931	5.09	7.119	5.198	4.3	4.098	-0.415912	0.0144067	0.087282	trans-aconitate 3-methyltransferase	TMT1
Kmarxianus_FIM1_1983	994.281	943.401	921.294	723.928	763.64	721.282	-0.372203	0.0123603	0.0798207	monothiol glutaredoxin-3	GRX3
Kmarxianus_FIM1_1984	4.476	4.91	3.768	6.439	6.324	7.962	0.65575	0.191023	0.423997	checkpoint protein RAD24	RAD24
Kmarxianus_FIM1_1985	14.957	13.193	12.601	20.838	22.397	23.603	0.713792	0.112426	0.314442	pre-mRNA-splicing helicase BRR2	BRR2
Kmarxianus_FIM1_1986	23.417	19.342	20.004	31.092	34.598	35.126	0.683712	0.141554	0.361524	DNA repair helicase RAD3	RAD3
Kmarxianus_FIM1_1987	28.213	25.365	23.527	73.986	72.214	75.164	1.52149	6.05e-06	0.000398495	adenylate kinase 2	ADK2
Kmarxianus_FIM1_1988	15.573	13.641	15.084	15.86	16.26	16.739	0.141374	0.571389	0.774702	DNA mismatch repair protein MSH6	MSH6
Kmarxianus_FIM1_1989	40.195	42.635	40.653	41.265	37.65	35.1	-0.115086	0.127006	0.33625	DNA damage-responsive transcriptional repressor RPH1	RPH1
Kmarxianus_FIM1_1990	42.215	36.942	35.573	50.937	52.012	52.248	0.435848	0.58593	0.786833	tRNA nucleotidyltransferase	CCA1
Kmarxianus_FIM1_1991	43.853	38.449	36.688	56.98	56.813	56.733	0.51914	0.388269	0.635916	protein BCK2	BCK2
Kmarxianus_FIM1_1992	42.738	46.708	45.202	53.018	48.905	46.331	0.138875	0.565446	0.770165	putative phospholipid-transporting ATPase DNF1	DNF1
Kmarxianus_FIM1_1993	255.627	264.637	266.294	238.857	235.993	218.912	-0.181112	0.0751068	0.246577	ubiquitin-conjugating enzyme E2 13	UBC13
Kmarxianus_FIM1_1994	239.671	239.509	233.995	270.42	248.228	246.545	0.101567	0.474574	0.706971	polyadenylate-binding protein	PAB1
Kmarxianus_FIM1_1995	24.033	23.163	24.227	34.699	31.947	33.372	0.485782	0.463395	0.69811	chromo domain-containing protein 1	CHD1
Kmarxianus_FIM1_1996	58.532	49.241	50.81	64.153	67.516	70.998	0.353867	0.815606	0.922394	translation initiation factor RLI1	RLI1
Kmarxianus_FIM1_1997	9.235	8.455	9	17.717	17.173	21.255	1.07277	0.00377372	0.0363072	GPI ethanolamine phosphate transferase 3	GPI13
Kmarxianus_FIM1_1998	7.532	7.089	7.011	10.645	12.153	13.291	0.738312	0.0999773	0.293504	cell division control protein 54	MCM4
Kmarxianus_FIM1_1999	35.089	36.361	37.32	38.792	35.175	35.129	0.00431739	0.280247	0.533731	urea active transporter	DUR3
Kmarxianus_FIM1_2000	695.076	640.84	641.346	991.51	1063.67	1121.36	0.68395	0.139882	0.359016	ATP synthase subunit g	ATP20
Kmarxianus_FIM1_2001	55.298	48.039	49.475	63.368	67.294	69.014	0.385896	0.723836	0.872524	ATP-dependent RNA helicase ROK1	ROK1
Kmarxianus_FIM1_2002	73.824	64.733	64.892	141.817	159.014	161.271	1.18353	0.000872465	0.0135963	54S ribosomal protein L15	MRPL15
Kmarxianus_FIM1_2003	7.342	6.227	6.009	14.156	14.007	15.637	1.16158	0.00123562	0.0174388	protein SPA2	SPA2
[truncated: 3,214 more rows]
