# Supplementary material for: Coupling thermotolerance and high production of recombinant protein by CYR1N1546K mutation via cAMP signaling cascades
Source: Commun Biol. 2024 May 24;7:627. doi: 10.1038/s42003-024-06341-z (PMC11126729; doi:10.1038/s42003-024-06341-z)
Supplement: Supplementary file 7 — Supplement Data 4 [file 42003_2024_6341_MOESM7_ESM.xlsx]

## Sheet: Sheet1
Biological process	Differential expression	Genes
Protein folding	Up both in high temperature and high production	HSP26
	Up only in high temperature	PFD1, PAC10, EMC6, MPD2, YKE2, CPR1, FPR1, FMO1, FPR2, MDJ2, GIM5, TAH1, FLC2, htpG, GIM3, ZUO1,
	Up only in high production	SIS1, HSP78, HSP10, SSA3, DNAJA1, DNAJB13, SBA1, HSP104, AHA1, LHS1, HCH1
Mitochondrial respiratory chain	Up both in high temperature and high production	COX19, COQ5, ATP12, GGC1, CYC1, COX10, YAL044W-A, MAM33, COQ8, SLS1, CBS2, CYB5, ATP10, SHY1, OMS1, HEM25, RSM28, PET111, COA1, ATP23,
	Up only in high temperature	AIM43, RIP1, CYC2, SCO1, QCR8, NDI1, ATP14, YCP4, COX13, MCR1, ATP17, COX14, YHB1, CBP4, QCR9, COX17, CYT1, FMN1, HAP2, COX12, AEP3, COX8, COX9, ATP18, CBP3, COA3, ATP14, JAC1, MSS51, QCR6, SDH4, MSS116, RCF2, CAF17, AEP1, CYT2, COQ1, MRS4, FMP25, FMP32, HEM14, QCR10, ATP5E, CIR2, MZM1, ISA2, ATP4, NDI1, HEM4, MET8, QCR7, COX15, ADK1, HEM12, COQ2, COA6, COX23, COX5A, COX7, COX4, COX11, COX6, COX1…
	Up only in high production	BCS1, PDH1, RRG7, ATP11, ATP22, HEM15, TCM62, SUV3, PET309, HEM3, COA1,
Mitochondrial biogenesis	Up both in high temperature and high production	MGR2, MBA1, MSY1, GUF1,YDR381C-A, rplK, MRPL22, ADK2, MRPL15, SWS2, MHR1, MRPL11, ECM18, MRX14, ZIM17, ICP55, TIM8, YML6, YIA6, GTF1, TIM23, TOM22, YNL122C, AIM23, rplC, MIX23, RSM25, rplO, MSW1, rplM, NAM9, SHE9, RSM19, RSM26, OXA1, MSM1, OXA1, SAM50, CMC1, rplE, PET123, RSM23, PET127, RSM24, IMG1, RTC6, RSM27, RSM7, pheS, PAM18, SLM3,
	Up only in high temperature	MSD1, IMO32, FMP30, RIM2, TIM9, SSC1, NDK1, MNP1, DCK1, FCJ1, ATM1, MTM1, PGS1, rplN, RIM1, MPC3, AIM34, HMI1, EMI1, MOS1, MEF2, PAM16, MCX1,, REX2, MDM10, MRPS12, PET8, MDJ2, gcp, MRX12, MDM36, MDJ1, MCT1, MIR1, TIM13, TOM6, AIM29, SLD7, RRF1, MRX4, YFR045W, MTO1, SYM1, MRX1, AIM9, FSF1, MRH4, TIM54, MPM1, AIM5, TPC1, PCP1, PHB1, CPR1, UPS2, AIM6, TOM7, SAM35, PHB2, MMT1, TOM5, YLH47, SAM50, AIM…
	Up only in high production	AFG3, MGR1, DNM1, PET122, AIM36, mge1, GEP5, MDV1, MRF1, TIM44, LCL3, AIM2,
Anti ROS	Up both in high temperature and high production	SWI5, INP1,
	Up only in high temperature	PST2, CTT1, PEX4, SOD2, PMP47A, PEX11, INP2, TSA1, PEX22, GTT1, YDR286C,
	Up only in high production	PEX15, YJR111C,
Protein folding	Up both in high temperature and high production	HSP10, HSP26,
	Up only in high temperature	FMO1, PFD1, PAC10, FPR2, GIM5, CHS7, AIM27, EMC6, CNS1, CPR5, EMC4, YKE2, GIM4, HSP42, GIM3, EMC2, FPR1, JJJ2, MPD2,
	Up only in high production	AHA1, LHS1, HSP78, DNAJA1, DNAJB13, SBA1, HSP104, HCH1,
Sterol biosynthesis	Up only in high temperature	CEM1, HTD2, FPS1, MVD1, ERG3, ERG1, ERG26, ERG4, ERG28, ERG9, PDR16,
acetyl-CoA biosynthesis	Up only in high temperature	ECM31, ALD6, ACS2, ro-4, ALF1, PDA1, PDB1, LIP5, LPD1, LAT1, PDX1, THI72,
Lipid biosynthesis	Up both in high temperature and high production	YKR070W, SUR4, fabG,
	Up only in high temperature	LIP1, LCB3, FEN1, PHS1, dsd1, SLC1, CRD1, PAH1,
	Up only in high production	SEI1, SCT1, YFT2, TAZ1,
Vesicle transport	Up both in high temperature and high production	COG4, SEC23, RIC1, KIF1C, SEC39, ERV46,
	Up only in high temperature	GOT1, SVP26, COG7, ERP1, LST4, COY1, LAA1, SEC8, GYP6, SLO1, GYP8, RET3, SGM1, ERV41, ERP4, VOA1, SEC1, SEC10, CNM67, RET2, TVP23, BOS1, SEC6, SSO1, SEC13, SEC21, SEC24, COG5, ERV29, ARF3, BET2, TRS31, MRS6, EMP24, YIP4, CHS6, CLC1, YIP1, YBL010C, SEC28, KES1, SYS1, YOS1, ERV25, OSH3, BET3,
	Up only in high production	IMH1,
Secretory pathway	Up only in high temperature	SEC62, SPC2, RER1, HRI1, EMC1, SRP102, SEC61, GMH1, AYR1, GET3, SEC11, SPC3, YFH7, SEC15, SEY1, RBD2, YKL077W, SSS1, SPC1, YOL107W, PHO88, MRL1, YOS9, EMC10, SAC1, GET4, SEC72, SBH1, NCE102,
	Up only in high production	SSA3, SSA1, SFB3, YLR050C, TCA17, SWF1, TRS65,
G1/S transition(cell proliferation)	Up both in high temperature and high production	KIN3, CDC20, CLN2, DCC1, CIK1, AXL2, IQG1, SPC42, NRM1, YPT11,
	Up only in high temperature	TAH11, CDC12, CDC3, SCP160, JNM1, BUD21, DYN1, CCN1, PLM2, GIN4, KRE28, CTF13, SLD2, DSE4, RRD2, BNR1, SLD3, MLC1, CAK1, EGT2, LTE1, AIM44, CYK3, HOF1, CBK1, PWP2, SPC29, ASE1, MCM21, CCT2, SPC72, KIP2, POL30, RFC5, POL12, CCT8, RFC1, RFC2, POL31, MCM4, RNH202, MCM10. CLF1, ORC2, CDC45, CTF8, CHZ1, PSF1, CDC9, PRI2, HCS1, CTF4, PRI1, TOP2, RFA3, TOP1, POL2, MRC1, DPB2, PSF3, RAD53, RSC8, MCD1, AM…
	Up only in high production	MCM7, DPB4, OKP1, BIR1, CDC24, FAR8, PEA2, SPC110, DAD3, MAD2, CIN8, NUF2, CHL1, CDC16, BIL1, SGT1, CDC37,
Nucleotide biosynthesis	Up only in high temperature	URA4, URA5, FAU1, CDC21, GUA1, HPT1, ADE1, SHM2, SHM1, GCV1, ADE3, MIS1, ADE2, ADE13, ADE17, XPT1, ADE6, ADE12, GCV3, URA6, URA2, URA7, RNR2, RNR1, DCD1, uapC,
	Up only in high production	URC1,
Ribosome biogenesis	Up both in high temperature and high production	MPA43, MRPL17, MRPL32, MRP13, MRPL39, MRP51, MRPL37, MRPL8, MRPL4, MRP49, MRPL24, MRPL35, MRP4, MRPL31, MRPL2, MRPL49, MRPL44, MRPL33, MRP21, MRP2, MRPS5, MRPL16, MRPL40, MRPL50, MRPL28, MRPL36, MRPS9, MRPS28, MRP1, MRPS16, MRPL3, MRPL1, MRPL25, MRPS8, MRPS18, MRPL51,
	Up only in high temperature	NOG1, RPS6, SEN54, IMP3, RPL21A, SNU13, URB2, HYP2, RPP1A, RPL13A, RPS16, RLP7, TMA23, RPL18B, RPS19A, EBP2, RPL17B, UTP30, RPS21A, YGR250C, DBP9, RPA49, RpL37a, RPL30, RPL24, TIF11, RSM22, UTP15, RPS2, RPL20B, NOP58, RPL11, RPS15, NUR1, RPL28, ENP1, GRC3, RSM18, RPP2B, NOC3, MPP10, DBP4, FRK1, MRT4, RPL14B, ROK1, DBP3, RPL40B, NOG2, POP2, TRM112, MTQ2, GAR1, MAK11, TMA108, FPR3, RPL31A, RPO26, E…
	Up only in high production	RRN11, CPR6,
Protein translation	Up both in high temperature and high production	IFM1, AIM41, MRI1, MSK1, CLU1, NAM2,
	Up only in high temperature	HYP2, UTR4, MET17, YNL040W, RPC31, SLM5, SES1, HER2, DOM34, TIF1, TRM2, TUF1, POP8, FMT1, PUS7, NAT1, GCD2, RPP2A, TIF34, EGD2, TAE1, TUF1, EGD1, TMA17, KAP123, LSM6, POP5, PET112, FRS1, EFT1, NCL1, TRL1, PUS6, TRZ1, KTI12, TAN1, TAD1, KRS1, THS1, NCS2, CEX1, RIT1, TRM6, EFM6, SRO9, ARD1, ASC1, NAT5, EFB1, DPH6, STM1, YGR012W, MET6, MEU1, FRS2,
	Up only in high production	MSE1, TPT1,
Cell wall reorganization	Up both in high temperature and high production	SMP3, DSE2, MCD4, GPI1, GPI8,
	Up only in high temperature	CWP1, CHS2, GAS3, EXG1, CTS1, FLO5, ECM25, PBN1, SCW11, SKG1, PIR1, PIR3, EGT2, FKS3, SCW4, BIT61, CWP1, BPH1, YLR194C, GAS5, SCW4, GAA1, GPI17, LAS21, GPI14, GWT1, GPI11, FLO9, CDA2,
	Up only in high production	UTR2, GPI13, YPS7, GAS2, MUC1, GAS1, LRE1, BAR1, ECM13,
Vacuole function	Up both in high temperature and high production	VPS52, VTS1, VPS33, CTSD,
	Up only in high temperature	APL2, VMA10, VMA8, VMA21, VMA5, VMA11, VMA3, VMA16, VMA7, VMA9, ATG18, YLR001C, APE3, VPS1, NYV1, APS1, BXI1, YHR202W, IML1, VAM6, CPS1, PEP7, VPS64, SVL3, APM3, BZZ1, YBR139W, CPS1, VBA2, CPS1, CPR4, LOA1, UGA4, PBI2, VAM3, VPS3, APL6, CTR2, FMP42, GTR1, DAP2, VBA1, ATG22, ATG38, TRS130, ATG5, MEH1, ATG10,
	Up only in high production	ATG21, YPQ1, GTR2, KXD1,
Glycolysis	Up both in high temperature and high production	HXT14,
	Up only in high temperature	PGI1, PGK1, ENO2, PFK1, GPM3, GPM1, GPD2, HXT4, TPI1, STL1, SKS1, RAG5, PFK2, GCR2, FBA1, PYK1, GAP3, THI80,
TCA cycle	Up only in high temperature	SDH2, LSC2, LSC1, IDH2, MDH1, ICL1, IDH1, ACO2b, KGD2, SHH3,
Gluconeogenesis	Up only in high temperature	PGI1, PGK1, ENO2, PYC2, GPM3, GPM1, GPD2, TPI1, PCK1, FBP1, FBA1, UGP1,
N-glycan biosynthesis	Up both in high temperature and high production	PMT4,
	Up only in high temperature	RFT1, CWH41, OST1, SWP1, OST6, OST3, OST2, KTR1, PMT1, PMT2, CAX4, WBP1, SEC59, RER2, MPG1, DFG10, ALG5, MNN1, PMT7, ALG6, OCH1, GNT1-A, MNN9, VAN1, STT3, ALG11, ALG1, ALG3,
	Up only in high production	ALG7, SEC53,
Lysine biosynthesis	Up only in high temperature	LYS12, LYS5, LYS2, LYS14, ODC2, LYS9,
Biotin biosynthesis	Up only in high temperature	BIO3, BIO4,
Mating and sporulation	Up both in high temperature and high production	mug70, MEI5, MSC6,
	Up only in high temperature	STE3, RRI1, AXL1, STE23, DSE1, HMLALPHA3, AGA2, AFB1, BNS1, SPO7, RED1, CST9, MER1, PCH2, RDH54, OSW1, SUM1, YGL138C, DIT1, DIT2, DIA2,
	Up only in high production	CSM2, MSH5, SAE3, YMR144W, SPA2, SPR28, FUS2,
DNA repair	Up both in high temperature and high production	SRS2, SAE2,
	Up only in high temperature	PSY4, DDR48, HAT1, ARP4, HST4, SNM1, APN2, RAD9, TDP1, TPP1, DUN1, HIM1, RAD24, HNT3, APN1, TFB2, OGG1, CDC1, DDC1, TEL1, CMR1, TDA5, AOS1, UBA2, BER1,
	Up only in high production	YDL085C-A, RFC4, LCD1,
Nitrogen intake	Up only in high temperature	MEP2, NPR2, DUR1,2, DAL5, DUR3, GAP1,
Pentose phosphate pathway	Up only in high temperature	XKS1, SOL3, RPE1, SHB17, PGM3,
