# Supplementary material for: Coupling thermotolerance and high production of recombinant protein by CYR1N1546K mutation via cAMP signaling cascades
Source: Commun Biol. 2024 May 24;7:627. doi: 10.1038/s42003-024-06341-z (PMC11126729; doi:10.1038/s42003-024-06341-z)
Supplement: Supplementary file 8 — Supplement Data 5 [file 42003_2024_6341_MOESM8_ESM.xlsx]

## Sheet: Figure 1
b Growth curves.
OD600(0h) = 0.1
temperature = 30°C
	LHP1044-1	LHP1044-2	LHP1044-3	LHP1044-4	Average	Bar(SD)	FDHY23-1	FDHY23-2	FDHY23-3	FDHY23-4	Average	Bar(SD)
6h	2.202	2.13	1.824	1.998	2.0385	0.143836	2.637	2.235	2.607	2.574	2.51325	0.162186
12h	16.8	18	18.5	15.8	17.275	1.05208	16.1	15.7	16.1	16.2	16.025	0.192029
24h	29.7	28.9	27.6	28.8	28.75	0.75	24.2	23.5	23.3	24.4	23.85	0.460977
30h	31.6	31.7	31.7	30.6	31.4	0.463681	24.9	27.1	27.2	27	26.55	0.955249
36h	34.2	35.3	34.6	35.2	34.825	0.449305	31.3	31.5	30.3	30.4	30.875	0.530919
48h	40.5	41.1	41.1	46.8	42.375	2.56649	42.8	39.4	37.1	43.6	40.725	2.62047
60h	42.6	41.1	41.8	39.1	41.15	1.29711	36	35.8	36.9	34.6	35.825	0.81968
72h	41.8	40.9	41.8	43.2	41.925	0.822724	36.7	36.6	36.3	35.4	36.25	0.512348
temperature = 46°C
	LHP1044-1	LHP1044-2	LHP1044-3	LHP1044-4	Average	Bar(SD)	FDHY23-1	FDHY23-2	FDHY23-3	FDHY23-4	Average	Bar(SD)
6h	1.002	1.041	0.924	0.904	0.96775	0.0559391	1.053	0.753	1.038	1.044	0.972	0.126552
12h	4.7	5	3.9	4.7	4.575	0.408503	7.4	5.2	7.2	7.5	6.825	0.944391
24h	16.4	16.5	16.4	17.3	16.65	0.377492	23.7	22.7	22.6	23.4	23.1	0.463681
30h	19.7	20.4	20.5	20	20.15	0.320156	26.4	24.3	28.7	26.9	26.575	1.56744
36h	24.5	23.7	23.5	23.6	23.825	0.396074	30.4	30.8	31.8	32.4	31.35	0.792149
48h	31.7	29.1	30.2	29.5	30.125	0.990896	39	33.9	35.2	36.8	36.225	1.90312
60h	30.1	30.4	32.5	31.3	31.075	0.933742	34.1	35.3	36.1	36.2	35.425	0.840759
72h	35	33.6	37.4	36.1	35.525	1.39888	36	37.1	38	38.8	37.475	1.04253
temperature = 47°C
	LHP1044-1	LHP1044-2	LHP1044-3	LHP1044-4	Average	Bar(SD)	FDHY23-1	FDHY23-2	FDHY23-3	FDHY23-4	Average	Bar(SD)
6h	0.594	0.636	0.57	0.477	0.56925	0.0582639	0.411	0.387	0.432	0.456	0.4215	0.0255
12h	1.3	0.9	1.5	0.8	1.125	0.286138	3.4	3.2	2.6	2.7	2.975	0.334477
24h	3.4	2.8	5.6	3.3	3.775	1.0779	17.5	17.8	18.9	19.7	18.475	0.878564
30h	7.3	5.7	10.4	7.6	7.75	1.69189	21.5	21.8	22.6	24.1	22.5	1.00747
36h	12.2	9.6	15	12	12.2	1.91311	25.7	25.3	26.8	22.8	25.15	1.46373
48h	21.6	18.8	23	20	20.85	1.58981	26.9	28	27.4	31.2	28.375	1.67686
60h	27.1	25.6	27.9	25.6	26.55	0.991211	30.5	32.8	31.5	34.7	32.375	1.57063
72h	32.6	31.3	32.9	34.9	32.925	1.28914	35.2	38.4	34	33.3	35.225	1.95496
c Maximum specific growth rate during the logarithmic phase.
specific growth rate = d(ln(OD))/dt
OD600(0h) = 0.1
temperature = 30°C
	LHP1044-1	LHP1044-2	LHP1044-3	LHP1044-4	specific growth rate (LHP1044-1)	specific growth rate (LHP1044-2)	specific growth rate (LHP1044-3)	specific growth rate (LHP1044-4)	Average of maximum specific growth rate	Bar of maximum specific growth rate	FDHY23-1	FDHY23-2	FDHY23-3	FDHY23-4	specific growth rate(FDHY23-1)	specific growth rate(FDHY23-2)	specific growth rate(FDHY23-3)	specific growth rate(FDHY23-4)	Average of maximum specific growth rate	Bar of maximum specific growth rate	p-value	Cohen's d-value
2h	0.144	0.14	0.132	0.128							0.148	0.14	0.124	0.14
3h	0.189	0.182	0.182	0.154	0.271934	0.262364	0.321205	0.184922			0.182	0.189	0.154	0.196	0.206794	0.300105	0.216671	0.336472
4h	0.35	0.364	0.315	0.287	0.616186	0.693147	0.548566	0.62253			0.371	0.357	0.287	0.385	0.712195	0.635989	0.62253	0.675129
5h	0.609	0.609	0.511	0.434	0.553885	0.514664	0.483797	0.413562			0.693	0.651	0.455	0.658	0.624828	0.600774	0.460815	0.535962
6h	1.078	1.148	0.98	0.749	0.571044	0.633958	0.651183	0.545694			1.33	1.267	0.903	1.33	0.651904	0.665898	0.685425	0.703729
7h	2.023	2.051	1.771	1.358	0.629474	0.580306	0.591747	0.595029			2.765	2.401	1.736	2.597	0.731862	0.639233	0.653616	0.669178
8h	3.185	3.465	2.779	2.345	0.453871	0.524385	0.450547	0.546272			4.592	4.2	3.059	4.333	0.507275	0.559199	0.566504	0.511903
9h	6.634	7.099	5.89	4.712	0.733756	0.717241	0.751165	0.697827			8.339	8.184	7.409	8.463	0.596628	0.667097	0.884607	0.669444
10h	9.548	10.013	9.052	7.843	0.364124	0.34393	0.42973	0.509509			9.61	9.548	7.998	9.734	0.141861	0.154151	0.076496	0.139921
11h	11.28	11.04	10.65	10.58	0.1667	0.0976408	0.162574	0.299344			10.2	10.14	8.13	9.69	0.0595835	0.0601563	0.0163694	-0.00453049
12h	13.64	13.237	13.237	12.989	0.189975	0.181491	0.217456	0.205137			12.183	11.842	10.509	11.749	0.177654	0.155165	0.256671	0.192674
Maximum specific growth rate					0.733756	0.717241	0.751165	0.697827	0.724997	0.0197473					0.731862	0.667097	0.884607	0.703729	0.746824	0.0827976	0.684166	-0.353353
OD600(0h) = 0.1
temperature = 46°C
	LHP1044-1	LHP1044-2	LHP1044-3	LHP1044-4	specific growth rate (LHP1044-1)	specific growth rate (LHP1044-2)	specific growth rate (LHP1044-3)	specific growth rate (LHP1044-4)	Average of maximum specific growth rate	Bar of maximum specific growth rate	FDHY23-1	FDHY23-2	FDHY23-3	FDHY23-4	specific growth rate(FDHY23-1)	specific growth rate(FDHY23-2)	specific growth rate(FDHY23-3)	specific growth rate(FDHY23-4)	Average of maximum specific growth rate	Bar of maximum specific growth rate	p-value	Cohen's d-value
12h	0.668	0.628	0.96	0.776							1.796	1.512	0.52	3.188
13h	0.81	0.72	1.11	0.87	0.192746	0.136711	0.145182	0.114341			2.31	2.1	0.64	4.61	0.251686	0.328504	0.207639	0.368834
14h	0.88	0.84	1.27	1.02	0.0828877	0.154151	0.134657	0.159065			3.12	2.65	0.7	5.5	0.300585	0.232622	0.0896122	0.17652
15h	1.08	1.05	1.5	1.23	0.204794	0.223144	0.166448	0.187212			3.91	3.47	0.83	6.86	0.225704	0.269595	0.170345	0.220959
16h	1.2	1.19	1.72	1.46	0.105361	0.125163	0.136859	0.171422			4.91	4.4	0.92	8.5	0.227737	0.23745	0.102948	0.214359
17h	1.27	1.27	1.83	1.59	0.0566953	0.0650636	0.0619917	0.0852976			6.23	5.36	1.02	12.544	0.238102	0.197359	0.103184	0.389176
18h	1.41	1.48	1.9	1.79	0.104573	0.153025	0.0375379	0.118482			7	6.61	1.17	13.804	0.116534	0.20962	0.137201	0.0957159
19h	1.6	1.67	2.41	2.07	0.126414	0.120782	0.237773	0.145333			8.42	7.8	1.2	13.916	0.1847	0.16554	0.0253178	0.00808085
20h	1.84	2.04	2.69	2.4	0.139762	0.200126	0.109914	0.14792			12.544	11.648	1.6	16.184	0.398633	0.401011	0.287682	0.150984
21h	2.15	2.39	3.1	2.8	0.155702	0.158344	0.141861	0.154151			15.008	14.56	1.9	16.156	0.179341	0.223144	0.17185	-0.0017316
22h	2.266	2.541	3.476	3.135	0.0525483	0.0612643	0.11448	0.11301			15.004	14.725	2.277	15.996	-0.00026656	0.0112687	0.181005	-0.00995281
23h	2.552	2.871	3.685	3.608	0.118861	0.122103	0.0583883	0.140524			15.066	15.376	2.717	15.438	0.00412372	0.0432611	0.17667	-0.0355067
24h	2.574	3.124	4.059	3.729	0.00858374	0.0844538	0.0966661	0.0329865			15.624	15.221	3.124	17.453	0.0363676	-0.0101318	0.139586	0.12268
Maximum specific growth rate					0.204794	0.223144	0.237773	0.187212	0.213231	0.0190312					0.398633	0.401011	0.287682	0.389176	0.369125	0.0472292	0.00629633	4.88664

## Sheet: Figure 3
a Soybean hemoglobin LBA.
	LHP1044-1	LHP1044-2	LHP1044-3	LHP1044-4	Average	Bar(SD)	FDHY23-1	FDHY23-2	FDHY23-3	FDHY23-4	Average	Bar(SD)	p-value	Cohen's d-value
LBA	0.896156	0.785782	1.22945	1.08861	1	0.171152	2.95097	1.97758	2.7973	2.67827	2.60103	0.372704	0.00206847	5.52076
b Fowlpox virus coat protein HVP2.
	LHP1044-1	LHP1044-2	LHP1044-3	LHP1044-4	Average	Bar(SD)	FDHY23-1	FDHY23-2	FDHY23-3	FDHY23-4	Average	Bar(SD)	p-value	Cohen's d-value
HVP2	0.907056	0.840619	1.05279	1.19953	1	0.138421	1.7171	1.75888	1.83909	1.46216	1.69431	0.141014	0.000896215	4.96915
c Porcine circovirus coat protein PCV2.
	LHP1044-1	LHP1044-2	LHP1044-3	LHP1044-4	Average	Bar(SD)	FDHY23-1	FDHY23-2	FDHY23-3	FDHY23-4	Average	Bar(SD)	p-value	Cohen's d-value
PCV2	0.908444	0.944906	1.02546	1.12118	1	0.0817801	1.85262	1.37218	1.647	1.42014	1.57298	0.191936	0.00863232	3.88397
d Est1E esterase.
	LHP1044-1	LHP1044-2	LHP1044-3	LHP1044-4	LHP1044-5	Average	Bar(SD)	FDHY23-1	FDHY23-2	FDHY23-3	FDHY23-4	FDHY23-5	Average	Bar(SD)	p-value	Cohen's d-value
Est1E	29.5593	17.2773	24.6915	22.8941	18.85	22.6544	4.36514	55.6962	42.5903	48.8811	45.7357	43.0397	47.1886	4.81066	6.91785e-05	5.34129
e AnFaeA esterase.
	LHP1044-1	LHP1044-2	LHP1044-3	LHP1044-4	LHP1044-5	LHP1044-6	Average	Bar(SD)	FDHY23-1	FDHY23-2	FDHY23-3	FDHY23-4	FDHY23-5	FDHY23-6	Average	Bar(SD)	p-value	Cohen's d-value
AnFaeA	764.234	716.304	726.789	756.745	779.212	683.352	737.773	32.4565	1438.25	1008.38	1240.54	1325.91	982.915	1411.29	1234.55	180.549	0.00142035	0.715797
f Badgla glycosidase.
	LHP1044-1	LHP1044-2	LHP1044-3	LHP1044-4	LHP1044-5	Average	Bar(SD)	FDHY23-1	FDHY23-2	FDHY23-3	FDHY23-4	FDHY23-5	Average	Bar(SD)	p-value	Cohen's d-value
Badgla (the extracellular enzyme activity)	14.9835	21.1449	27.1196	11.6227	20.9582	19.1658	5.38114	88.3605	105.725	130.37	72.8636	127.196	104.903	22.1198	0.00105483	5.32621
g Intracellular and extracellular enzymatic activity of the glycosidase Badgla.
	LHP1044-1	LHP1044-2	LHP1044-3	LHP1044-4	LHP1044-5	Average	Bar(SD)	FDHY23-1	FDHY23-2	FDHY23-3	FDHY23-4	FDHY23-5	Average	Bar(SD)	p-value	Cohen's d-value
the extracellular enzyme activity / total enzyme activity (%)	79.9834	73.4733	64.8378	52.0195	64.6353	66.9899	9.43561	96.0589	91.3798	88.5355	89.9885	89.7169	91.1359	2.62249	0.00540776	3.48685
the intracellular enzyme activity / total enzyme activity (%)	20.0166	26.5267	35.1622	47.9805	35.3647	33.0101	9.43561	3.94114	8.62023	11.4645	10.0115	10.2831	8.86411	2.62249	0.00540776	-3.48685

## Sheet: Figure 4
a Growth curves of strains FDHY23 and LHP1044 during recombinant LBA production under shake flask cultivation at 30°C.
OD600(0h) = 0.1
	LHP1044-1	LHP1044-2	LHP1044-3	Average	Bar(SD)	FDHY23-1	FDHY23-2	FDHY23-3	Average	Bar(SD)
12h	26	26.3	25.1	25.8	0.509902	23	25.2	23.7	23.9667	0.917727
24h	33.3	33.1	32.1	32.8333	0.524934	30.3	29.9	29.1	29.7667	0.498888
36h	36.8	35.3	37	36.3667	0.758654	36	34.6	33.6	34.7333	0.984322
48h	38.6	37.1	39.3	38.3333	0.917727	38.7	38	38.2	38.3	0.294392
60h	41.1	41.4	40.2	40.9	0.509902	42	41	41.2	41.4	0.432049
72h	41	42.6	44.7	42.7667	1.51511	42.6	46.8	41.4	43.6	2.31517
c Growth curves during high-density fermentation process at 32°C.
	LHP1044-1	LHP1044-2	LHP1044-3	Average	Bar(SD)	FDHY23-1	FDHY23-2	FDHY23-3	Average	Bar(SD)
0h	0.97	0.93	1.04	0.98	0.0454606	0.82	1.24	0.79	0.95	0.205426
12h	75.2	74.4	79.6	76.4	2.28619	65	79	69	71	5.88784
24h	330	327	345	334	7.87401	298	341	312	317	17.9072
36h	487	509	522	506	14.4453	435	488	448	457	22.5536
48h	605	618	667	630	26.6958	518	627	583	576	44.7735
60h	650	651	679	660	13.4412	604	696	626	642	39.2258
72h	702	685	731	706	18.9912	623	678	631	644	24.2625

## Sheet: Figure 5
b Growth curves during recombinant LBA production at 46°C.
OD600(0h) = 0.1
	LHP1044-1	LHP1044-2	LHP1044-3	Average	Bar(SD)	FDHY23-1	FDHY23-2	FDHY23-3	Average	Bar(SD)
12h	8.62	8.44	8.51	8.52333	0.074087	1.729	3.024	2.4275	2.3935	0.529228
24h	18.3	17.8	18.2	18.1	0.216025	19.24	20.68	19.63	19.85	0.608112
36h	20.1	22.4	22	21.5	1.00333	23.34	23.73	23.54	23.5367	0.159234
48h	27.78	26.45	26.62	26.95	0.590988	27.42	27.8	27.73	27.65	0.165126
60h	27.57	27.2	27.28	27.35	0.158955	27.68	27.6	27.97	27.75	0.158955
72h	27.96	26.2	27.14	27.1	0.719073	28.52	28.9	28.83	28.75	0.165126

## Sheet: Figure 6
b The enzymatic activity of adenylate cyclase measured at 30°C during the mid-log phase and stationary phase of strains FDHY23, LHP1044-CYR1N1546K, and LHP1044.
The activity of adenylate cyclase
	LHP1044-1	LHP1044-2	LHP1044-3	LHP1044-4	Average	Bar(SD)	LHP1044-CYR1N1545K-1	LHP1044-CYR1N1545K-2	LHP1044-CYR1N1545K-3	LHP1044-CYR1N1545K-4	Average	Bar(SD)	FDHY23-1	FDHY23-2	FDHY23-3	FDHY23-4	Average	Bar(SD)	p-value (LHP1044-CYR1N1545K vs. LHP1044)	Cohen's d-value (LHP1044-CYR1N1545K vs. LHP1044)	p-value (FDHY23 vs. LHP1044)	Cohen's d-value (FDHY23 vs. LHP1044)
Mid-log phase	1240.83	1268.42	1187.98	1175.18	1218.1	38.0725	615.72	862.264	936.39	691.288	776.416	128.483	926.471	794.451	639.166	836.654	799.185	103.964	0.00678726	-4.66132	0.00337669	-5.35099
Stationary phase	3615.02	3540.89	3550.09	3537.82	3560.95	31.5369	2838.95	1934.83	2382.29	2723.52	2469.9	351.602	2479.68	2268.67	2186.79	2009.86	2236.25	168.827	0.0122407	-4.3709	0.000638422	-10.908
The relative activity of adenylate cyclase
	LHP1044-1	LHP1044-2	LHP1044-3	LHP1044-4	Average	Bar(SD)	LHP1044-CYR1N1545K-1	LHP1044-CYR1N1545K-2	LHP1044-CYR1N1545K-3	LHP1044-CYR1N1545K-4	Average	Bar(SD)	FDHY23-1	FDHY23-2	FDHY23-3	FDHY23-4	Average	Bar(SD)	p-value (LHP1044-CYR1N1545K vs. LHP1044)	Cohen's d-value (LHP1044-CYR1N1545K vs. LHP1044)	p-value (FDHY23 vs. LHP1044)	Cohen's d-value (FDHY23 vs. LHP1044)
Mid-log phase	101.866	104.131	97.5274	96.4761	100	3.12556	50.5474	70.7874	76.8728	56.7512	63.7397	10.5478	76.0584	65.2203	52.4722	68.6849	65.609	8.53491	0.00678726	-4.66132	0.00337669	-5.35099
Stationary phase	101.518	99.4365	99.6948	99.3504	100	0.88563	79.7244	54.3347	66.9004	76.483	69.3606	9.8738	69.6354	63.7096	61.4102	56.4416	62.7992	4.74105	0.0122407	-4.3709	0.000638422	-10.908
c cAMP levels measured at 30°C during mid-log phase and stationary phase of these three strains.
	LHP1044-1	LHP1044-2	LHP1044-3	Average	Bar(SD)	LHP1044-CYR1N1545K-1	LHP1044-CYR1N1545K-2	LHP1044-CYR1N1545K-3	Average	Bar(SD)	FDHY23-1	FDHY23-2	FDHY23-3	Average	Bar(SD)	p-value (LHP1044-CYR1N1545K vs. LHP1044)	Cohen's d-value (LHP1044-CYR1N1545K vs. LHP1044)	p-value (FDHY23 vs. LHP1044)	Cohen's d-value (FDHY23 vs. LHP1044)
Mid-log phase	6.33247	6.02926	5.98829	6.11667	0.153505	2.48878	2.43031	3.15403	2.69104	0.328254	3.8231	3.62535	4.0506	3.83302	0.173751	0.00120092	-13.369	0.000169239	-13.9298
Stationary phase	11.7507	14.4119	14.1854	13.4493	1.20468	8.10986	8.62798	6.80906	7.84896	0.765143	7.53065	7.16765	6.55395	7.08408	0.40309	0.00829606	-5.54969	0.0110077	-7.08623
d cAMP levels measured at 46°C during the mid-log and stationary phases of strains FDHY23 and LHP1044.
	LHP1044-1	LHP1044-2	LHP1044-3	Average	Bar(SD)	FDHY23-1	FDHY23-2	FDHY23-3	Average	Bar(SD)	p-value (FDHY23 vs. LHP1044 at 46℃)	Cohen's d-value (FDHY23 vs. LHP1044 at 46℃)	p-value (LHP1044 at 46℃ vs. LHP1044 at 30℃ in the mid-log phase)	Cohen's d-value (LHP1044 at 46℃ vs. LHP1044 at 30℃ in the mid-log phase)	p-value (LHP1044 at 46℃ vs. LHP1044 at 30℃ in the stationary phase)	Cohen's d-value (LHP1044 at 46℃ vs. LHP1044 at 30℃ in the stationary phase)	p-value (FDHY23 at 46℃ vs. FDHY23 at 30℃ in the mid-log phase)	Cohen's d-value (FDHY23 at 46℃ vs. FDHY23 at 30℃ in the mid-log phase)	P-value(FDHY23 at 46℃ vs. FDHY23 at 30℃ in the stationary phase)	Cohen's d-value(FDHY23 at 46℃ vs. FDHY23 at 30℃ in the stationary phase)
Mid-log phase	5.10511	5.30726	4.73406	5.04881	0.237367	4.07802	5.25085	4.16735	4.49874	0.533068	0.281743	-1.33313	0.00907554	-5.34244			0.213037	1.67919
Stationary phase	8.34603	7.93262	9.3559	8.54485	0.597819	4.62152	3.48376	3.1699	3.75839	0.623625	0.00144312	-7.83563			0.0149942	-5.15742			0.00530028	-6.33384
e cAMP levels measured at 30°C during the stationary phase of strains FDHY23 and LHP1044 producing recombinant protein LBA.
	LHP1044-1	LHP1044-2	LHP1044-3	LHP1044-4	Average	Bar(SD)	FDHY23-1	FDHY23-2	FDHY23-3	FDHY23-4	Average	Bar(SD)	p-value	Cohen's d-value
Stationary phase	0.874934	0.86553	0.875647	0.808815	0.856231	0.0276656	0.499735	0.46012	0.533222	0.538495	0.507893	0.0313322	7.84891e-06	-11.7858

## Sheet: Figure 7
a GO enrichments of upregulated genes in FDHY23 compared to LHP1044.
All upregulated genes in high temperature condition
GO term	Enrichment value (-lgPvalue)
GO:0032543(mitochondrial translation)	12.2961
GO:0006412(translation)	11.106
GO:0006754(ATP biosynthetic process)	7.59597
GO:0006096(glycolytic process)	7.02363
GO:0042254(ribosome biogenesis)	4.93791
GO:0006094(gluconeogenesis)	4.27459
GO:0006486(protein glycosylation)	3.71686
GO:0072593(reactive oxygen species metabolic process)	2.52654
GO:0006260(DNA replication)	2.46037
GO:0006099(tricarboxylic acid cycle)	2.0555
GO:0006457(protein folding)	2.02163
GO:0006086(acetyl-CoA biosynthetic process from pyruvate)	2.0208
GO:0000920(cell separation after cytokinesis)	1.69867
GO:0008610(lipid biosynthetic process)	1.51527
GO:0048193(Golgi vesicle transport)	1.46428
All upregulated genes in LBA production condition
GO term	Enrichment value (-lgPvalue)
GO:0032543(mitochondrial translation)	11.9655
GO:0006457(protein folding)	3.87504
GO:0097034(mitochondrial respiratory chain complex IV biogenesis)	3.00079
GO:0090307(mitotic spindle assembly)	2.32706
GO:0006783(heme biosynthetic process)	2.24182
GO:0006506(GPI anchor biosynthetic process)	1.87561
GO:0006801(superoxide metabolic process)	1.4315
GO:0034605(cellular response to heat)	1.42962
Commonly upregulated genes in high temperature and LBA production conditions
GO term	Enrichment value (-lgPvalue)
GO:0006412(translation)	12.6142
GO:0032543(mitochondrial translation)	12.7086
GO:0033615(mitochondrial proton-transporting ATP synthase complex assembly)	3.07618
GO:0006506(GPI anchor biosynthetic process)	2.21244
GO:0006801(superoxide metabolic process)	1.86084
GO:0000028(ribosomal small subunit assembly)	1.51901
GO:0048034(heme O biosynthetic process)	1.41241
GO:0048213(Golgi vesicle prefusion complex stabilization)	1.41241
GO:0051085(chaperone mediated protein folding requiring cofactor)	1.41241
b GO enrichments of downregulated genes in FDHY23 compared to LHP1044.
All downregulated genes in high temperature condition
GO term	Enrichment value (-lgPvalue)
GO:0055085(transmembrane transport)	11.8136
GO:0006635(fatty acid beta-oxidation)	4.4333
GO:0051321(meiotic cell cycle)	2.3273
GO:0006986(response to unfolded protein)	1.72808
All downregulated genes in LBA production condition
GO term	Enrichment value (-lgPvalue)
GO:0006096(glycolytic process)	10.6125
GO:0006094(gluconeogenesis)	6.94572
GO:0000750(pheromone-dependent signal transduction)	3.42152
GO:0006950(response to stress)	2.75156
c qRT-PCR analysis of 25 crucial genes involved in various cellular processes
		High temperature					LBA production
Gene Name	Gene ID	FDHY23-1 / LHP1044-1	FDHY23-2 / LHP1044-2	FDHY23-3 / LHP1044-3	Average	Bar(SD)	FDHY23-1 / LHP1044-1	FDHY23-2 / LHP1044-2	FDHY23-3 / LHP1044-3	Average	Bar(SD)
ATP23	Y179_2186	2.04675	2.48515	3.63847	2.72346	0.671312	1.85318	2.08493	1.85318	1.93043	0.109251
CYC1	Y179_1981	5.43897	9.53566	2.38392	5.78618	2.92999	3.1456	3.32495	3.23403	3.23486	0.073224
CBS2	Y179_3666	2.6087	1.2086	1.79419	1.8705	0.574132	2.21402	2.42279	1.83613	2.15764	0.242797
HSP26	Y179_2584	24.1955	19.7895	1.79834	15.2611	9.68807	3.99077	4.16024	1.8489	3.3333	1.05191
EMC6	Y179_1914	2.9828	2.80241	7.09433	4.29318	1.98208	1.39474	1.76541	1.58008	1.58008	0.151322
DNAJA1	Y179_4955	1.64718	1.46409	0.586417	1.23256	0.462967	2.77022	2.28153	2.20381	2.41852	0.250705
INP1	Y179_3825	7.83536	9.64646	1.68179	6.38787	3.40885	1.14605	1.36289	1.11471	1.20788	0.11035
MRPL17	Y179_729	3.56359	4.51064	7.02907	5.03444	1.46245	1.68568	2.19365	1.7818	1.88704	0.220326
RPP1A	Y179_138	0.17515	2.06575	3.37916	2.72246	1.31509	1.72907	1.7411	1.23114	1.56711	0.237612
CLU1	Y179_3989	10.5805	11.9865	5.91072	9.49255	2.59697	2.06098	2.45094	1.73307	2.08167	0.293431
IFM1	Y179_307	4.24766	2.86129	2.12383	3.07759	0.880436	1.70133	1.82344	1.23685	1.58721	0.252709
COG4	Y179_1199	4.66971	1.74513	1.80667	2.7405	1.36439	1.65864	1.89212	1.38511	1.64529	0.207199
SEC62	Y179_48	4.18918	8.26301	1.76133	4.73784	2.6825	1.75727	1.69741	1.35035	1.60167	0.179386
SEC11	Y179_4134	10.7779	9.00047	9.38268	9.72034	0.763893	1.24545	1.18646	1.24545	1.22579	0.0278067
YFH7	Y179_4741	14.0581	8.71399	7.63873	10.137	2.80723	1.88775	1.50177	1.65481	1.68144	0.158695
SSA1	Y179_1313	1.63959	0.723635	1.1355	1.16624	0.374568	3.21169	2.97592	2.93494	3.04085	0.121955
SSA3	Y179_5149	2.23974	0.860551	1.76949	1.62326	0.572468	5955.47	8779.97	8659.09	7798.18	1303.92
FBP1	Y179_3833	12.6115	9.16838	11.8488	11.2095	1.47653	-0.903335	-1.1434	-1.12766	-1.05813	0.109647
PDA1	Y179_1029	9.44794	4.75683	9.98664	8.0638	2.3487	-1	-1.48452	-2.07053	-1.51835	0.437696
FMN1	Y179_2221	6.07689	6.60397	4.54202	5.74096	0.874661	1.22264	1.45397	0.773782	1.15013	0.28238
HEM3	Y179_2224	2.00926	2.84153	2.74473	2.53184	0.371626	1.1434	1.04488	1.16743	1.11857	0.0530232
CYR1	Y179_1925	3.13834	2.54912	3.4822	3.05655	0.385293	-0.950439	-1.00463	-1.46071	-1.13859	0.228841
BCY1	Y179_1385	-0.835088	-1.34723	-1.31039	-1.16424	0.23323	-1.33176	-1.65099	-1.7818	-1.58818	0.189019
YKL069W	Y179_2756	5.43897	5.21741	4.76783	5.1414	0.279212	1.65864	1.50525	1.49485	1.55291	0.074881
NTE1	Y179_3269	2.9897	2.21914	2.73208	2.64697	0.320284	1.50525	1.71713	1.26576	1.49604	0.184388

## Sheet: Figure 8
Gene Name	Gene ID	LHP1044-1	LHP1044-2	LHP1044-3	FDHY23-1	FDHY23-2	FDHY23-3	log2(foldchange)	pvalue	fdr	Cohen's d-value	Function
HXT4	Kmarxianus_FIM1_3455	252.652	1356.32	1361.44	1911.55	1864.83	2343.59	1.04286	0.026278	0.0449925	2.63123	protein HXT4
STL1	Kmarxianus_FIM1_4113	22.817	96.189	94.941	192.401	176.279	326.479	1.70008	2.88e-06	1.11e-05	3.00219	sugar transporter STL1
SKS1	Kmarxianus_FIM1_3912	401.156	203.755	205.912	500.856	642.481	600.384	1.10471	0.00723991	0.014323	3.99926	serine/threonine-protein kinase SKS1
GLK1	Kmarxianus_FIM1_807	1031.71	600.779	601.174	769.307	1173.7	1009.13	0.40235	0.993195	0.996257	1.29127	glucokinase-1
RAG5	Kmarxianus_FIM1_3879	119.318	81.015	82.637	418.453	165.87	280.184	1.61122	5.23e-06	1.92e-05	2.61647	hexokinase
INO1	Kmarxianus_FIM1_3581	17.854	7.747	7.08	85.243	417.192	241.742	4.509	1.03e-42	9.56e-41	2.472	inositol-3-phosphate synthase
PGI1	Kmarxianus_FIM1_75	52.101	22.809	22.364	278.414	258.959	231.801	2.98314	1.82e-20	4.09e-19	13.3961	glucose-6-phosphate isomerase
FBP1	Kmarxianus_FIM1_3833	424.493	366.019	370.267	3047.68	2920.71	2443.58	2.85735	1.63e-18	3.02e-17	13.0753	fructose-1,6-bisphosphatas
PFK1	Kmarxianus_FIM1_527	78.456	29.113	28.802	160.839	69.653	136.764	1.42923	6.55e-05	0.000197695	2.41379	6-phosphofructokinase subunit alpha
PFK2	Kmarxianus_FIM1_3824	108.479	50.205	49.673	170.558	110.251	161.574	1.08623	0.00755828	0.0149075	2.88001	6-phosphofructokinase subunit beta
FBA1	Kmarxianus_FIM1_2845	317.711	70.909	68.643	2560.98	2396.76	2640.33	4.05453	2.21e-36	1.64e-34	21.7518	fructose-bisphosphate aldolase
GPD2	Kmarxianus_FIM1_1153	9.885	11.984	12.177	48.35	25.722	32.58	1.64727	5.89e-06	2.14e-05	3.59135	glyceraldehyde-3-phosphate dehydrogenase 2
PGK1	Kmarxianus_FIM1_303	209.455	43.941	44.516	1020.89	629.845	937.545	3.11902	8.2e-23	2.26e-21	5.82561	phosphoglycerate kinase
GPM1	Kmarxianus_FIM1_951	250.885	83.979	82.668	1123.98	939.031	1068.63	2.90695	1.06e-19	2.16e-18	11.5613	phosphoglycerate mutase 1
GPM3	Kmarxianus_FIM1_677	100.095	81.987	82.201	164.819	225.568	199.395	1.15809	0.00510798	0.0105129	5.83715	phosphoglycerate mutase 3
ENO2	Kmarxianus_FIM1_378	462.997	87.693	88.206	2801.93	1887.35	2915.94	3.57333	2.7e-29	1.15e-27	6.65914	enolase
PYK1	Kmarxianus_FIM1_4077	98.133	25.403	26.096	466.812	184.286	396.718	2.80787	1.08e-18	2.02e-17	3.39069	pyruvate kinase
PYC2	Kmarxianus_FIM1_609	17.467	10.714	10.573	216.991	110.864	171.207	3.6867	3.12e-30	1.35e-28	4.97906	pyruvate carboxylase 2
PCK1	Kmarxianus_FIM1_2428	519.783	966.182	966.221	6518.4	5037.44	5034.43	2.7582	5.05e-17	8.07e-16	9.13181	phosphoenolpyruvate carboxykinase
ZWF1	Kmarxianus_FIM1_3717	169.781	159.447	157.91	200.467	197.4	172.999	0.22882	0.47953	0.558129	2.95159	glucose-6-phosphate 1-dehydrogenase
SOL3	Kmarxianus_FIM1_535	20.055	17.08	16.061	72.786	30.565	46.974	1.49864	4.86e-05	0.000150124	2.62225	6-phosphogluconolactonase 3
GND1	Kmarxianus_FIM1_372	305.829	343.918	344.879	273.828	127.678	202.781	-0.718917	2.41e-05	7.91e-05	-2.94965	6-phosphogluconate dehydrogenase
RPE1	Kmarxianus_FIM1_4280	172.155	106.523	105.178	298.299	289.038	262.676	1.14691	0.00488502	0.0100939	6.33042	KLLA0E15071p
RKI1	Kmarxianus_FIM1_5004	133.891	267.784	262.162	235.084	224.909	176.757	-0.0601017	0.0584434	0.0915983	-0.19097	ribose-5-phosphate isomerase
TKL1	Kmarxianus_FIM1_5088	267.062	197.056	195.181	178.452	64.771	138.531	-0.788285	1.08e-05	3.75e-05	-2.26506	transketolase
TPI1	Kmarxianus_FIM1_2581	109.075	30.681	31.613	736.355	819.421	737.732	3.74235	2.35e-31	1.17e-29	18.7128	triosephosphate isomerase
TAL1	Kmarxianus_FIM1_2335	301.077	447.885	443.066	323.587	133.112	240.496	-0.773781	8.64e-06	3.06e-05	-2.25328	Tal1/Nqm1
YDR109C	Kmarxianus_FIM1_2590	771.194	773.089	771.282	472.607	282.334	366.322	-1.04624	6.49e-08	3.26e-07	-7.23082	putative sugar kinase YDR109C
RIB3	Kmarxianus_FIM1_3360	42.767	36.875	36.564	72.378	85.799	73.545	0.995692	0.0295258	0.0499291	8.11829	3,4-dihydroxy-2-butanone 4-phosphate synthase
RIB4	Kmarxianus_FIM1_1486	35.324	35.189	37.393	93.105	107.782	85.798	1.40967	0.000241667	0.000656854	9.16358	6,7-dimethyl-8-ribityllumazine synthase
RIB5	Kmarxianus_FIM1_3558	165.236	195.113	200.257	167.425	203.382	164.727	-0.0660087	0.0627872	0.0975545	-0.504478	riboflavin synthase alpha chain
FMN1	Kmarxianus_FIM1_2221	40.529	37.448	37.809	84.651	96.229	85.289	1.20086	0.00341792	0.00728214	12.9151	riboflavin kinase
SNO3	Kmarxianus_FIM1_2434	122.328	87.58	88.522	171.922	179.026	153.659	0.757762	0.185036	0.248867	5.0163	probable glutamine amidotransferase SNO3
BUD16	Kmarxianus_FIM1_126	4.03	1.922	1.909	19.441	21.197	16.33	2.85689	2.12e-17	3.54e-16	10.3079	putative pyridoxal kinase BUD16
PDX3	Kmarxianus_FIM1_3330	28.196	28.9	28.397	133.813	130.689	106.222	2.11643	5.06e-10	3.39e-09	10.8963	pyridoxamine 5'-phosphate oxidase
PGM3	Kmarxianus_FIM1_4834	11.123	7.217	7.176	41.072	18.852	28.39	1.79112	2.49e-07	1.14e-06	3.18732	phosphoglucomutase YMR278W
PRS1	Kmarxianus_FIM1_2983	193.329	247.801	247.719	256.332	369.849	300.845	0.42842	0.991658	0.995099	2.10708	ribose-phosphate pyrophosphokinase 1
PRS3	Kmarxianus_FIM1_3973	257.602	189.882	190.812	328.833	454.983	369.712	0.853752	0.0938883	0.137581	3.95725	ribose-phosphate pyrophosphokinase 3
PRS5	Kmarxianus_FIM1_683	152.356	100.782	101.356	196.948	150.648	194.256	0.612133	0.411838	0.491542	2.74551	ribose-phosphate pyrophosphokinase 5
ARO4	Kmarxianus_FIM1_1272	273.734	215.486	214.001	321.559	403.106	373.567	0.643131	0.377614	0.457834	4.26071	phospho-2-dehydro-3-deoxyheptonate aldolase
ARO1	Kmarxianus_FIM1_2621	26.062	21.373	21.501	52.44	44.116	52.707	1.11449	0.00763309	0.0150493	8.33016	pentafunctional AROM polypeptide
ARO2	Kmarxianus_FIM1_4880	19.885	21.418	23.165	30.036	28.521	24.488	0.365295	0.831983	0.869223	3.24613	chorismate synthase
ARO7	Kmarxianus_FIM1_5116	39.839	62.021	62.209	31.664	32.97	24.178	-0.885454	1.07e-06	4.45e-06	-3.16954	chorismate mutase
ARO8	Kmarxianus_FIM1_3244	223.09	243.399	244.03	805.069	964.174	837.785	1.87546	7.05e-08	3.51e-07	12.9026	aromatic amino acid aminotransferase 1
TYR1	Kmarxianus_FIM1_22	40.7	53.221	53.882	48.083	56.391	41.13	-0.0216251	0.0880065	0.130394	-0.119149	prephenate dehydrogenase [NADP+]
PHA2	Kmarxianus_FIM1_4466	76.865	82.687	83.033	45.122	46.164	39.712	-0.88893	1.18e-06	4.89e-06	-13.1487	putative prephenate dehydratase
TRP2	Kmarxianus_FIM1_5128	22.084	22.164	23.282	27.773	18.714	21.819	0.016483	0.13694	0.191812	0.0963072	anthranilate synthase component 1
TRP3	Kmarxianus_FIM1_1729	26.851	51.495	51.992	21.231	17.994	16.693	-1.22083	1.18e-09	7.54e-09	-2.95047	anthranilate synthase component 2
TRP4	Kmarxianus_FIM1_1309	6.145	7.698	8.126	10.023	6.822	5.922	0.0514681	0.171667	0.233724	0.192432	anthranilate phosphoribosyltransferase
TRP5	Kmarxianus_FIM1_898	30.167	28.787	28.765	33.191	20.549	28.785	-0.088055	0.062361	0.096979	-0.463699	tryptophan synthase
ABZ1	Kmarxianus_FIM1_4501	6.514	5.611	5.781	18.029	15.79	12.68	1.37661	0.000359251	0.000942967	6.04957	aminodeoxychorismate synthase
ABZ2	Kmarxianus_FIM1_361	37.856	41.447	42.128	49.88	32.047	37.887	-0.0193398	0.10239	0.148452	-0.0995607	aminodeoxychorismate lyase
FOL1	Kmarxianus_FIM1_733	27.06	22.564	22.551	33.443	42.109	32.765	0.585669	0.519751	0.597065	3.58373	folic acid synthesis protein FOL1
FOL3	Kmarxianus_FIM1_1814	12.052	10.005	9.724	10.925	8.411	8.061	-0.214125	0.0218405	0.0382117	-1.25684	folylpolyglutamate synthase
MET7	Kmarxianus_FIM1_1058	14.024	16.128	16.784	14.04	11.682	10.265	-0.383191	0.00279554	0.00609249	-2.64414	folylpolyglutamate synthase
DFR1	Kmarxianus_FIM1_1636	4.486	5.644	5.434	18.471	10.813	11.237	1.38029	0.000667711	0.00166209	3.3138	dihydrofolate reductase
SHM1	Kmarxianus_FIM1_3143	24.008	12.98	13.015	62.07	60.021	60.248	1.86647	5.26e-08	2.67e-07	11.8357	serine hydroxymethyltransferase
SHM2	Kmarxianus_FIM1_1162	87.445	21.231	20.665	240.344	179.363	208.828	2.28079	1.91e-12	1.78e-11	5.8781	serine hydroxymethyltransferase
LPD1	Kmarxianus_FIM1_3869	569.94	401.893	403.124	2591.86	3245.41	2679.32	2.63089	7.96e-16	1.09e-14	11.2129	dihydrolipoyl dehydrogenase
GCV1	Kmarxianus_FIM1_3320	38.499	26.668	27.583	123.351	91.043	93.801	1.73239	7.79e-07	3.34e-06	6.51879	aminomethyltransferase
GCV2	Kmarxianus_FIM1_3426	4.717	3.169	3.267	14.723	6.477	8.542	1.41483	0.000164896	0.000461938	2.45172	glycine dehydrogenase
MTD1	Kmarxianus_FIM1_424	51.548	21.756	19.998	51.442	53.151	45.875	0.689459	0.258249	0.330673	1.82012	methylenetetrahydrofolate dehydrogenase [NAD+]
MIS1	Kmarxianus_FIM1_4665	16.024	5.285	5.649	42.953	26.492	39.316	2.01226	1.4e-09	8.87e-09	4.46356	c-1-tetrahydrofolate synthase
ADE3	Kmarxianus_FIM1_4215	10.545	4.582	4.643	56.436	33.4	38.112	2.69399	8.46e-17	1.31e-15	4.94014	c-1-tetrahydrofolate synthase
PGM2	Kmarxianus_FIM1_1803	109.456	94.274	93.141	177.745	91.897	129.88	0.428435	0.921069	0.941844	1.34778	phosphoglucomutase-2
UGP1	Kmarxianus_FIM1_3976	374.232	229.433	230.228	996.264	1051.15	926.915	1.83463	9.8e-08	4.76e-07	11.8766	UTP--glucose-1-phosphate uridylyltransferase
GPH1	Kmarxianus_FIM1_1114	117.748	36.482	37.928	684.678	322.333	517.699	2.98815	6.82e-21	1.61e-19	4.1092	glycogen phosphorylase
GSY2	Kmarxianus_FIM1_2066	346.599	416.971	414.139	448.127	209.486	347.024	-0.229308	0.0155305	0.0281659	-0.791572	glycogen [starch] synthase isoform 2
GLC3	Kmarxianus_FIM1_292	138.005	92.389	91.062	231.879	186.944	174.129	0.883288	0.0678541	0.104413	3.87759	1-4-alpha-glucan-branching enzyme
GDB1	Kmarxianus_FIM1_2928	95.966	73.552	72.347	57.11	32.699	46.3	-0.829426	4.7e-06	1.74e-05	-3.37874	glycogen debranching enzyme
FKS1	Kmarxianus_FIM1_3288	683.175	579.235	578.992	718.797	671.389	827.232	0.268076	0.5995	0.667438	2.17183	1,3-beta-glucan synthase component FKS1
FKS3	Kmarxianus_FIM1_4980	39.403	40.15	40.442	33.448	31.703	28.213	-0.362026	0.00333398	0.00711496	-5.6551	1,3-beta-glucan synthase component FKS3
BGL2	Kmarxianus_FIM1_4969	1820.36	1988.36	2001.62	2142.03	2653.58	2240.24	0.276104	0.575276	0.646022	2.44265	protein BGL2
EXG1	Kmarxianus_FIM1_629	211.407	233.785	234.025	1067.12	1129.8	1267.51	2.35067	1.58e-12	1.48e-11	15.5629	glucan 1,3-beta-glucosidase
YBR056W	Kmarxianus_FIM1_2559	183.804	153.631	155.253	55.651	37.226	39.106	-1.9003	9.15e-17	1.41e-15	-10.5342	uncharacterized glycosyl hydrolase YBR056W
ALG5	Kmarxianus_FIM1_4531	18.112	18.262	19.024	82.032	90.292	68.136	2.11783	5.32e-10	3.56e-09	9.53339	dolichyl-phosphate beta-glucosyltransferase
DPM1	Kmarxianus_FIM1_2927	77.815	40.871	39.678	167.06	176.4	152.753	1.6477	3.05e-06	1.18e-05	7.88491	dolichol-phosphate mannosyltransferase
SEC53	Kmarxianus_FIM1_4340	35.663	20.418	20.58	37.446	44.659	39.3	0.663242	0.320517	0.397458	2.71271	phosphomannomutase
MPG1	Kmarxianus_FIM1_4386	129.684	56.006	53.606	299.621	321.261	309.971	1.95974	5.58e-09	3.25e-08	8.95601	mannose-1-phosphate guanyltransferase
VAN1	Kmarxianus_FIM1_4832	26.736	24.441	23.63	58.897	72.701	55.966	1.3261	0.000682051	0.0016912	7.16895	mannan polymerase I complex VAN1 subunit
TSL1	Kmarxianus_FIM1_926	216.889	107.241	106.975	259.55	151.153	236.484	0.58614	0.43194	0.511082	1.46237	trehalose synthase complex regulatory subunit TPS3
TPS1	Kmarxianus_FIM1_5102	305.396	153.953	152.898	298.849	183.075	261.128	0.279348	0.70141	0.760275	0.714075	trehalose-6-phosphate synthase
TPS2	Kmarxianus_FIM1_874	194.399	85.926	84.979	154.926	135.331	144.256	0.2503	0.621231	0.687103	0.627651	trehalose-phosphatase
PDC1	Kmarxianus_FIM1_4226	432.32	95.128	95.758	1193.69	994.904	1164.84	2.42785	3.99e-14	4.58e-13	7.0945	Pyruvate decarboxylase
ALD2	Kmarxianus_FIM1_1532	3.672	2.575	2.496	12.559	8.265	6.896	1.66439	5.75e-06	2.1e-05	3.6196	aldehyde dehydrogenase [NAD(P)+] 1
ALD6	Kmarxianus_FIM1_97	62.726	48.008	47.335	6436.32	3058.65	4443.22	6.46232	4.78e-76	1.24e-73	4.68557	magnesium-activated aldehyde dehydrogenase
ACS2	Kmarxianus_FIM1_3628	135.709	90.594	89.703	287.818	168.048	241.702	1.14237	0.00474818	0.00981895	3.34336	acetyl-coenzyme A synthetase 2
ACH1	Kmarxianus_FIM1_894	595.272	534.232	529.446	343.66	161.497	256.968	-1.12217	1.65e-08	9.08e-08	-5.27109	acetyl-CoA hydrolase
ADH1	Kmarxianus_FIM1_2555	1918.77	803.09	800.987	3770.95	2980.77	3898.4	1.59606	5.15e-06	1.9e-05	5.0544	alcohol dehydrogenase 1
ADH2	Kmarxianus_FIM1_2676	42.658	22.833	22.948	563.687	325.017	528.61	4.00229	4.69e-35	3.3e-33	5.93031	alcohol dehydrogenase 2
ADH4	Kmarxianus_FIM1_1014	7.716	4.918	4.741	244.596	98.233	135.856	4.78375	1.16e-46	1.26e-44	3.50329	alcohol dehydrogenase 4
LIP5	Kmarxianus_FIM1_3124	144.875	138.801	138.54	280.693	349.9	288.861	1.12279	0.00808589	0.0158759	7.55685	lipoyl synthase
PDX1	Kmarxianus_FIM1_4849	29.345	18.912	18.548	201.169	130.092	180.824	2.9383	1e-19	2.07e-18	6.92664	pyruvate dehydrogenase complex protein X component
PDA1	Kmarxianus_FIM1_1029	220.599	128.036	127.563	783.893	471.984	714.892	2.04912	8.51e-10	5.55e-09	5.00593	pyruvate dehydrogenase E1 component subunit alpha
PDB1	Kmarxianus_FIM1_1135	149.526	81.476	81.147	710.91	755.627	677.358	2.77992	9.01e-18	1.56e-16	19.0158	pyruvate dehydrogenase E1 component subunit beta
LAT1	Kmarxianus_FIM1_3759	64.336	29.509	29.498	383.278	235.984	330.089	2.94424	4.84e-20	1.03e-18	6.17327	dihydrolipoyllysine-residue acetyltransferase component of pyruvate dehydrogenase complex
CIT1	Kmarxianus_FIM1_957	1182.66	1792.44	1790.81	892.467	480.229	582.449	-1.28547	2.97e-10	2.06e-09	-3.93935	citrate synthase
CIT3	Kmarxianus_FIM1_4752	1540.44	1853.23	1851.33	11.272	5.743	5.061	-7.89213	6.49e-116	4.83e-113	-16.7453	citrate synthase 3
ACO2	Kmarxianus_FIM1_705	9.394	12.283	11.41	18.524	9.868	14.423	0.371822	0.865491	0.896659	1.22724	probable aconitate hydratase 2
ACO2b	Kmarxianus_FIM1_2005	265.592	138.525	141.157	2468.47	1762.77	1997.52	3.51388	9.03e-28	3.43e-26	8.94967	aconitate hydratase
IDH1	Kmarxianus_FIM1_4921	177.066	117.305	119.22	552.49	537.408	553.333	1.99025	4.17e-09	2.47e-08	20.2111	isocitrate dehydrogenase [NAD] subunit 1
IDH2	Kmarxianus_FIM1_1432	207.583	147.058	147.312	447.956	578.132	519.875	1.62288	5.65e-06	2.07e-05	8.15136	isocitrate dehydrogenase [NAD] subunit 2
IDP1	Kmarxianus_FIM1_2926	102.112	66.665	64.801	119.643	117.148	99.79	0.527044	0.634438	0.698961	2.51536	isocitrate dehydrogenase [NADP]
IDP2	Kmarxianus_FIM1_1848	309.683	381.357	382.073	847.955	475.256	619.768	0.856467	0.0966546	0.141158	2.60952	isocitrate dehydrogenase [NADP] cytoplasmic
KGD2	Kmarxianus_FIM1_3586	165.168	147.173	146.947	351.954	255.501	331.25	1.03127	0.0185141	0.0330812	5.33913	dihydrolipoyllysine-residue succinyltransferase component of 2-oxoglutarate dehydrogenase complex
KGD1	Kmarxianus_FIM1_3747	705.106	772.166	773.092	667.697	750.837	701.376	-0.0861552	0.0549538	0.0866509	-1.31735	2-oxoglutarate dehydrogenase E1 component
LSC1	Kmarxianus_FIM1_1426	43.808	26.638	27.561	583.791	324.922	449.902	3.79307	9.38e-32	5.03e-30	5.60633	succinyl-CoA ligase [ADP-forming] subunit alpha
LSC2	Kmarxianus_FIM1_531	81.42	85.978	84.546	600.643	300.844	448.23	2.42147	2.16e-13	2.26e-12	4.22745	succinyl-CoA ligase [ADP-forming] subunit beta
SHH3	Kmarxianus_FIM1_1825	373.505	246.946	244.768	1701.25	1988.92	1727.97	2.64666	4.75e-16	6.74e-15	15.0038	succinate dehydrogenase
SDH1	Kmarxianus_FIM1_1320	390.573	403.871	406.133	709.669	448.79	716.082	0.642808	0.375848	0.456011	2.54764	succinate dehydrogenase [ubiquinone] flavoprotein subunit
SDH2	Kmarxianus_FIM1_5188	210.262	283.506	283.892	535.641	696.557	585.326	1.22476	0.00285234	0.00619634	6.47887	succinate dehydrogenase [ubiquinone] iron-sulfur subunit
SDH4	Kmarxianus_FIM1_3638	291.967	340.629	345.108	1445.47	1234.01	1287.78	2.02067	3.39e-09	2.05e-08	15.1694	succinate dehydrogenase [ubiquinone] cytochrome b small subunit
FUM1	Kmarxianus_FIM1_4810	578.814	492.444	494.512	738.179	704.963	635.467	0.408745	0.991496	0.995099	4.11566	fumarate hydratase
MDH1	Kmarxianus_FIM1_4125	83.742	78.251	78.557	1496.74	595.26	1103.01	3.73139	1.04e-30	4.83e-29	3.77421	malate dehydrogenase
MDH3	Kmarxianus_FIM1_2502	340.095	369.619	370.488	1479.32	1051.59	1240.96	1.80398	2.43e-07	1.12e-06	7.22721	malate dehydrogenase
LYS21	Kmarxianus_FIM1_3792	341.06	454.342	453.423	129.258	117.929	100.015	-1.84672	2.04e-16	3.05e-15	-7.79414	homocitrate synthase
LYS4	Kmarxianus_FIM1_2225	19.247	21.376	21.967	14.479	7.995	10.065	-0.943698	5.42e-07	2.37e-06	-4.80921	homoaconitase
YKR051W	Kmarxianus_FIM1_4263	41.691	34.081	33.087	87.651	99.765	87.48	1.3364	0.000535486	0.00136065	11.3154	transmembrane protein 184 -like protein YKR051W
LYS12	Kmarxianus_FIM1_4912	5.741	4.32	4.551	21.589	18.757	16.251	1.95335	2.57e-08	1.37e-07	8.72765	homoisocitrate dehydrogenase
YER152C	Kmarxianus_FIM1_1287	8.584	6.397	6.715	26	23.596	19.081	1.66226	4.1e-06	1.54e-05	7.31874	uncharacterized protein YER152C
LYS2	Kmarxianus_FIM1_5085	3.975	3.534	3.558	11.099	8.399	8.583	1.34309	0.000535635	0.00136065	6.4254	L-aminoadipate-semialdehyde dehydrogenase
LYS9	Kmarxianus_FIM1_2464	5.275	3.32	3.293	19.488	16.37	16.205	2.13047	5.2e-10	3.48e-09	10.6843	saccharopine dehydrogenase [NADP+]
LYS1	Kmarxianus_FIM1_2826	66.789	52.023	53.18	25.846	15.199	14.655	-1.62654	1.9e-13	2e-12	-6.48336	saccharopine dehydrogenase [NAD+]
HEM3	Kmarxianus_FIM1_2224	48.44	26.23	27.342	30.418	60.246	48.885	0.452022	0.845615	0.881499	1.10704	porphobilinogen deaminase
HEM4	Kmarxianus_FIM1_551	8.577	7.626	7.324	32.006	35.571	30.252	2.05581	3.11e-09	1.89e-08	15.3859	uroporphyrinogen-III synthase
MET8	Kmarxianus_FIM1_620	4.627	2.334	1.979	15.689	9.761	9.209	1.95452	4.38e-08	2.26e-07	3.83754	siroheme biosynthesis protein MET8
HEM12	Kmarxianus_FIM1_1038	47.544	65.85	65.307	142.767	127.625	101.609	1.05775	0.0182249	0.032587	4.79443	uroporphyrinogen decarboxylase
HEM14	Kmarxianus_FIM1_4622	4.503	2.578	2.73	29.638	25.961	20.829	2.96124	2.6e-19	5.15e-18	8.44918	protoporphyrinogen oxidase
CYT2	Kmarxianus_FIM1_4128	27.765	23.681	23.425	66.423	65.666	57.249	1.33845	0.000564111	0.00142603	11.7083	cytochrome c1 heme lyase

## Sheet: Figure 9
		High temperature										LBA production
Gene Name	Gene ID	LHP1044-1	LHP1044-2	LHP1044-3	FDHY23-1	FDHY23-2	FDHY23-3	log2(foldchange)	pvalue	fdr	Cohen's d-value	LHP1044-1	LHP1044-2	LHP1044-3	FDHY23-1	FDHY23-2	FDHY23-3	log2(foldchange)	pvalue	fdr	Cohen's d-value	Function
IRA2	Kmarxianus_FIM1_4151	84.583	56.431	56.31	42.166	41.493	42.77	-0.642227	9.46e-05	0.000276279	-2.51095	38.152	38.691	37.832	45.547	44.292	46.118	0.245594	0.859648	0.944579	12.5894	inhibitory regulator protein IRA2
RAS2	Kmarxianus_FIM1_5011	9.753	7.973	8.073	10.023	6.084	8.436	-0.071995	0.0820736	0.123039	-0.326664	23.862	25.192	24.042	25.654	23.549	25.055	0.0227531	0.316668	0.565633	0.944915	hypothetical protein KLMA_80228
CYR1	Kmarxianus_FIM1_1925	6.946	6.365	6.019	11.791	10.124	10.69	0.75416	0.196629	0.262088	7.91353	21.418	21.346	21.02	25.294	24.712	26.285	0.258307	0.897306	0.959818	9.28063	adenylate cyclase
PDE1	Kmarxianus_FIM1_3887	40.337	29.273	28.663	36.184	39.216	35.09	0.169044	0.374618	0.454837	1.02078	26.598	20.567	22.149	28.374	30.775	36.03	0.45748	0.541892	0.757655	3.31037	low-affinity cyclic AMP phosphodiesterase
PDE2	Kmarxianus_FIM1_2290	134.991	137.493	135.611	132.848	168.145	164.45	0.189698	0.386073	0.466161	1.70284	86.057	75.825	74.662	108.953	116.758	110.417	0.506897	0.414887	0.656024	8.61152	cAMP phosphodiesterase
NTE1	Kmarxianus_FIM1_3269	5.231	2.279	2.342	5.749	4.967	5.355	0.705801	0.227994	0.296604	2.07404	17.321	16.295	15.027	17.261	16.88	18.12	0.103496	0.478978	0.710685	3.15721	lysophospholipase NTE1
YKL069W	Kmarxianus_FIM1_2756	12.894	9.761	9.182	33.89	36.534	28.309	1.63274	9.14e-06	3.22e-05	8.30642	46.106	42.453	44.684	51.943	59.101	56.974	0.334549	0.879287	0.95157	4.76987	UPF0067 GAF domain-containing protein YKL069W
FBXL7	Kmarxianus_FIM1_2894	106.852	87.331	87.298	50.045	43.233	47.557	-0.999016	1.81e-07	8.45e-07	-6.88449	37.323	38.316	38.134	40.547	38.249	41.108	0.0757196	0.413193	0.655016	1.97981	hypothetical protein KLMA_40439
TPK1	Kmarxianus_FIM1_3337	123.583	51.869	52.959	52.293	30.634	41.285	-0.878812	3.19e-06	1.22e-05	-1.41564	148.973	145.742	148.849	151.197	156.184	160.379	0.0766257	0.413647	0.655214	2.4753	cAMP-dependent protein kinase type 3
TPK2	Kmarxianus_FIM1_197	271.528	227.993	228.45	214.481	223.527	188.215	-0.217204	0.0176051	0.0315872	-1.89434	154.552	149.262	150.355	117.09	124.937	137.85	-0.257695	0.0375852	0.160178	-3.78871	cAMP-dependent protein kinase type 2
BCY1	Kmarxianus_FIM1_1385	748.267	796.449	800.49	512.546	433.413	422.939	-0.776698	8.08e-06	2.88e-05	-9.89603	392.261	382.461	383.992	310.011	298.507	306.47	-0.340699	0.0171011	0.0976001	-17.306	cAMP-dependent protein kinase regulatory subunit
